# Supplementary material for: Genomic Insights of Cryobacterium Isolated From Ice Core Reveal Genome Dynamics for Adaptation in Glacier
Source: Front Microbiol. 2020 Jul 14;11:1530. doi: 10.3389/fmicb.2020.01530 (PMC7381226; doi:10.3389/fmicb.2020.01530)
Supplement: Supplementary file 2 [file Table_1.xlsx]

## Sheet: Sheet1
Table S1 Information and grouping profile of the 32 genomes analysied
Genome Name	DATA From	Assembly	Isolation sources	Thermo type
Agrococcus lahaulensis DSM 17612	NCBI	GCA_000425105.1	soil	Mesophile
Agromyces italicus DSM 16388	NCBI	GCA_000421545.1	soil	Mesophile
Agromyces subbeticus DSM 16689	NCBI	GCA_000421565.1	biofilm	Mesophile
Gulosibacter molinativorax DSM 13485	NCBI	GCA_000425685.1	mixture soil and water	Mesophile
Humibacter albus DSM 18994	NCBI	GCA_000421825.1	sewage sludge	Mesophile
Leucobacter chironomi DSM 19883	NCBI	GCA_000421845.1	pond	Mesophile
Microbacterium gubbeenense DSM 15944	NCBI	GCA_000422745.1	cheese	Mesophile
Microbacterium indicum DSM 19969	NCBI	GCA_000422385.1	deep-sea sediment	Mesophile
Microbacterium luticocti DSM 19459	NCBI	GCA_000422405.1	sewage sludge	Mesophile
Pseudoclavibacter soli DSM 23366	NCBI	GCA_000423505.1	soil	Mesophile
Cryobacterium mesophilum CGMCC1.10440	This study	GCA_002929725.1	soil	Mesophile
Cryobacterium sp. M15	This study	GCA_002929675.1	ice core	psychrophile
Cryobacterium sp. M23	This study	GCA_002929655.1	ice core	psychrophile
Cryobacterium sp. M25	This study	GCA_002929635.1	ice core	psychrophile
Cryobacterium sp. M91	This study	GCA_002929615.1	ice core	psychrophile
Cryobacterium sp. M96	This study	GCA_002929845.1	ice core	psychrophile
Cryobacterium sp. N19	This study	GCA_002929595.1	ice core	psychrophile
Cryobacterium sp. N21	This study	GCA_002929575.1	ice core	psychrophile
Cryobacterium sp. N22	This study	GCA_002929555.1	ice core	psychrophile
Cryobacterium sp. Y11	This study	GCA_002929535.1	ice core	psychrophile
Cryobacterium sp. Y29	This study	GCA_002929825.1	ice core	psychrophile
Cryobacterium sp. Y50	This study	GCA_002929805.1	ice core	psychrophile
Cryobacterium sp. Y57	This study	GCA_002929505.1	ice core	psychrophile
Cryobacterium sp. Y62	This study	GCA_002929785.1	ice core	psychrophile
Cryobacterium sp. Y82	This study	GCA_002929495.1	ice core	psychrophile
Cryobacterium arcticum PAMC 27867	NCBI	GCF_001679725.1	rock	psychrophile
Cryobacterium flavum CGMCC 1.11215	NCBI	GCF_900103805.1	ice	psychrophile
Cryobacterium levicorallinum CGMCC 1.11211	NCBI	GCF_007992355.1	ice	psychrophile
Cryobacterium luteum CGMCC 1.11210	NCBI	GCF_900110125.1	ice	psychrophile
Cryobacterium psychrotolerans CGMCC 1.5382	NCBI	GCF_900101115.1	ice	psychrophile
Cryobacterium roopkundense RuG17	NCBI	GCF_000764165.1	soil	psychrophile
Cryobacterium sp. MLB-32	NCBI	GCF_000738085.1	soil	psychrophile
