# Supplementary material for: Genomic Insights of Cryobacterium Isolated From Ice Core Reveal Genome Dynamics for Adaptation in Glacier
Source: Front Microbiol. 2020 Jul 14;11:1530. doi: 10.3389/fmicb.2020.01530 (PMC7381226; doi:10.3389/fmicb.2020.01530)
Supplement: Supplementary file 3 [file Table_2.xlsx]

## Sheet: sequences of the genes
Table S2 Sequences and information of the 74 concatenated genes
>Cryobacterium_sp_M91
atgccaagaa gtcttaagaa aggccctttc gttgacgacc acctgcttcg caaggtgttc
gcggcgaacg aagccaagag caagaacgta atcaagacct ggtcgcgccg ctcgatgatc
atccccgaca tgctcggaca caccatcgca gtgcacgacg gacgcaagca catcccggtg
ttcgtcaccg agagcatggt cggccacaag ctcggcgagt ttgcgcccac ccgcaccttc
cgtggacacg tgaaggacga caagaagggc cgtcgccgct agatggagtt ctgcaaggcc
tacaacgcag cgaccgaagc ccagcgcggc aacgtcatcc ccgttgagat caccgtctat
gacgaccgtt cgttcacctt catcctgaag accccgcccg cagcggagct catcaagaag
gctgccggcg tcgccaaggg cagcggaacc ccgcacaccg tcaaggttgc caacctcacg
caggctcagg ttcgcgagat cgctgaagcg aagatggttg acctcaacgc caacgacatc
gacgccgccg cgaagatcat cgccggaacc gcccgttcca tgggcatcac ggtcagcgat
gcgtccgcac aacagcggcc actggtcgat tgacggcagc acgacgagcc agttcgagca
gcacctgcgg gccgtgctcg acctgccgct cggggcgacg ggcgcccgtg acccgtggac
catggtcaac atcttcggcg ggccctcgga aggctcgctg ccctcgcgga gcatccgctg
gtgaaagtgc acaactacgg gaaggcgtca cggcccggcc gaaaggtcgg ccacgtcacc
gcgggcggcg acgatctcga cgaagttgcc taccaggcgc gtgccactgc atgttctgcg
acatcaccac gcccgacggg cagcccgccg tggccgaccc gcgcaacgtg ctcaagcgca
ccctggccaa ggcagccgac cgcggcttca cgttttacac ccaccccgag gtggagttct
acctgctcag gcaagaacgc gatcccggtc gactcggcgg gctacttcga caacgttccc
ggcggcaccg cgcacgactt ccgtcgccgg tccgtgcgca tgctcgaaga cctgggtatc
tcggtggagt tcagccacca cgaagcggga cccggccaga atgagatcga cctgcggtac
gccgatgcgc tgaccaccgc cgataacatc atgaccttcc gcaccgtggt caaggaagtc
gccattgagc agggcgttta cgcgacgttc atgcccaagc ccatgtctga gcaccccgga
tccggcatgc acacccacat gtcgttgttt gagggcgacg cgaatgcgtt ctacgaggct
ggtgccaagt accagctgtc caagatcggc cgccaattca tcgccggact gctgaagcac
gcgccggaga tcaccgcggt gaccaaccag ttcgtcaact cctacaagcg gctgtggggc
gggacgaggc cccgagcttt gtctgctggg gccacaacaa ccgttcggcc tcgtgcgagt
accgctgtac aagccgaaca agggccagag cgctcgcgtc gagtaccgcg cgatcgactc
agcggccaac ccctacctcg cctactcgct catgctggct gccggcctca gtgcgtcaga
tcatcatcat cggttcagga ccggccggtt ataccgcggc gatctatgcc gccagagcca
acctcaaacc gcttctgatc gccagctttg aggccggcgg cgaattgatg aacacaaccg
atgttgaaaa cttcccgggt ttcccggagg gcgtgcaggg ccctgatttg atgaccaaga
tgcaggaaca ggccgaacgg ttcggcaccg aggtcgtcta tgacgacgtc gagtcggtcg
acctgtccgg cccgatcaag acggtcaccc tcggtggcga tgttgagcag gcgctcacgg
tcattttcgc taccggttcc gcctaccgca agctcggcct cagcgacgaa gagcgtctgt
ccgggcgcgg cgtctcctgg tgtgctacct gcgacggctt cttcttcaag ggcaaggaaa
tcgccgtcat cggcggcggc gactcggcca tggaagaagc aacgttcctg acccggttcg
cctccaaggt gcacgtcatc caccgcaagg gtgagttgcg cgcctccaag ataatgcagg
agcgtgcctt cgccaacgac aagatcgagt tcatctggaa ctccgaagtc gcggcatcac
gggcgcagag gccgtcgatg gcctgaccct gcgcgatacc gtctccggta ccgagaccag
cctcccggtc ggcggcgtgt tcgtggcgat cggcaacgac ccgcgcaccc acctcgtgca
caagcagctt gacctcaccc ccgagggcac catcgctgtc gccggccggt cactgaccag
ccagccgggc gtgttcgcgg ccggtgatgt catcgactcc agctaccggc aggccatcac
cgcagccggc tccggctgcg cggccgctct cgatgccgag cactacctca gcacactgtg
accaaccgtc agatcgagtc cgctcgtatc gctatgacac gtcacatcaa gcgtggtgga
aaggtgtgga tcaacatcta ccccgaccgc ccgctgacca agaagccggc cgaaacccgc
atgggttccg gtaagggttc ggtcgagtgg tgggttgcca acgtcaagcc gggacgcgtt
ctcttcgagc tcagtggtgt caccgacgcc gttgcgaaag aggcacttac ccgtgcaatt
cacaagctgc ccctcaaggc acgcatcatc aagcgcgagg agggcgcttc tggtcgaaga
cgagagcgcg ctgagcgagc cgctgagctt cctgctcgaa cgtgagggct acgaggtcgt
cgtggccgaa gacgggccga gcgcgatcag cgaattcgac cagaacggca gcgatctcat
cctgctcgac ctcatgctgc ccggaattcc gggcaccgag gtgtgccgtg agatccgcac
ccggtcgacg gtgccgatca tcatgctcac cgccaaggac tccgaaatcg atatcgtcgt
cgggctggaa ctcggcgccg acgactacgt gaccaagccg tattcgacgc gcgaactcgt
tgcgcgcatc cgtgcggtgc tccggcgcca cgacgatcag ggcgcgcttg ccgccggcac
cgtgcgcatg gacgtcgagc ggcacgccgt ctcagtgtcc ggcgaactcg tgaatatgcc
gctcaaggaa ttcgagctgc tcgagtttct actgcgcaac gccggccggg tgctcacccg
cggtcagctc atcgaccggg tctgggggga ctacttcggc gacaccaaga cgctcgacgt
gcacattaaa cgcatccgtt cgcgcatcga ggcggtcccg tctgacccga ccatgctcgt
caccgtgcgc gggctcggtt accgcttcga atggcgggac agaagatccg cattcgactt
aagtcgtatg accacgaggt catcgacatt tcggcgcgca agatcgtcga cacagtgacc
cgtgcgggcg ctacagtcgt cggcccggtg ccgcttccga ccgagaagaa cgtggtgtgt
gtcatccgtt ctcctcacaa gtacaaggac agccgggagc actttgaaat gcgcacccac
aagcgtctga tcgacatcat cgacccgacc ccgaaggctg ttgactcgct catgcgcctc
gaccttccgg ccgacgtcaa catcgagatc aagtggtcga cttcggcgcg cagtatgcgc
agctgatcgc aaggcgcgtg cgggaggcat ccgtttattc ggagatcgtg ccgcacacca
tcaccgccgc cgaagtgctc gccaagaacc cacgcggaat cgttttgagc ggtggaccgt
ccagcgtcta cgccgagggc gcaccagctt tcgacgctgc gatcttcgag ctcggcgtgc
ccgtgctcgg catttgctac ggcttccagg tgatggcgac cgccctcggt ggcaccgtcg
cccacaccgg ggcccgcgaa tacggctcga ccccggtcac cgtctgctgg ccaaccagcc
cgacagccag acggtgtgga tgagccacgg cgactcggtc gccaccgcac cggcgggctt
caccgtgctc gcctcgtcgg tgtcgactcc cgtcgccgcg ttcgccaatg acgagaagcg
gctctacggc gtgcagtggc acccggaggt caagcactcc gaaaatggcc agcacgtgct
tgaaaacttt ctgcaccgcg ccgccggtat caacgccgac tggaacagcg gcaacgtcat
cgccgagcag gtcgcgaaga ttcgcgccca ggtcggaacc ggcaaggtta tctgtggcct
gtccggcgga gtcgactccg ccgtggccgc ggccctcgtg cacaaggcca tcggcgacca
gctggtctgc gtctttgtcg accacggtct gctgcgccag gacgaacgcc gccaggttga
agaggattac gtcaaggcca ccggaatccg tctggtcacg gtcgacgtac gcgagcagtt
cctgaccgcc ctcgagggcg tgagcgatcc ggagaccaag cgcaaaatca tcggccgcga
gttcattcgc accttcgagc aggcccaggc cgagctgatc atcgccttcc tcgtgcaggg
caccctgtac cccgacgtcg tcgaatgcgg cggcagcggc accgcgaaca tcaagagcca
ccacaacgtg ggcggcctgc ccgaagacct gcagttcgaa ctggtcgaac cgctgcgcac
cctgttcaag gacgaagtgc gcgcgatcgg cgccgaactc ggcctgccgg ccgaaatcgt
gcagcgccag ccgttccccg gccccggcct cggaattcgc atcgtcggct cgatcaccca
ggaacgcctc gacctgctcc gtcaagcgga tgccattgtg cgcgccgagc tgaccgcagc
cggcctcgac cgcgagatct ggcagtgccc ggtcgtgctg ctcgccgtgc gttcggtggg
cgtgcagggc gacggccgca cctacggcca cccgatcgtg ctgcgcccgg tgtcgagcga
ggacgccatg accgccgact ggacccggct gccctacgac ctgctggcca agatctcgaa
ccgcatcacc aacgaggtcg acggggttaa ccgcgtggtg ctggacgtca cctcgaagcc
gccgggaacg attgagtggg agtgacgcgc acttatagcc ccaaggcaag cgaactccag
cacgactggg tagtcatcga tgccaccgat atcgtcctcg gacgtctggc cagccacgcg
gcaatcctgc tgcgcggcaa gcacaaggcc accttctccc cgcacatgga cggtggcgac
ttcgtcatca tcatcaacgc cgagaaggtt gccctcaccg gcaagaagct cgacctgaag
atcgcttacc gccactcggg ttacccgggc ggcctcacgg cgacgaacta ctccgagatg
ctcgagaagc acccgacccg tgcggttgaa aaagcgattc gcggcatgct gccgaagaac
tcgctcggtc gcacccagct cacccacctg aaggtttacg ccggctccga gcacccgcac
tccgctcagc agcccacgcc gtacaccctc agccaggtcg cgcagtaaag gccctcgaaa
ccgccctcgc gcaaatcgat cgtcagtttg gcaagggctc ggtcatgcgc ctcggcagcg
acgagcgtgc ccccgttgaa accatttcta ctgggtcgat cgcgctagac gtcgcgctcg
gcgtaggtgg actgccgcgt ggccgcatcg tggagatcta cggtccggaa tcctcgggta
agaccacgct caccctgcac gccatcgcga atgcgcagaa gaacggtggc atcgccgcgt
tcatcgacgc ggagcacgcc ctcgatccgg aatacgccaa gaagctcggc gtcgacatcg
atgccctgct ggtctcgcag cccgacacgg gcgagcaagc cctcgaaatt gctgacatgc
tcgtgcgaag tgggtccatc gacctcatcg ttgtcgactc ggttgctgcc ctcgtgccgc
gtgctgagat cgagggcgag atgggtgatt cccacgtggg cctacaggcc cggctcatgt
cgcaggcgct ccgcaagctc accggtggtt tgagccagac caacaccacc atgatcttca
ttaaccagct gcgcgaaaag atcggcgtct tcttcggtag ccccgagacc acgtcgggcg
gtaaggcact caagttctac gcgtcggtgc gccttgacat tcgccgcatt gaaaccctca
aagacggaac cgaagccatc ggtaaccgca cccgggtcaa ggtcgtcaag aacaagatgg
caccgccctt caagcaggct gagttcgaca tcatctatgg catcggaatc tcgcgcgagg
gcagcctgat cgacttcgga gtcgaccagg gcatcgttaa gaagtccggt gcctggtaca
cctacgacgg cgaccagctc ggtcagggta aagagaactc gcgcaacttc ctgctcaagc
accccgagat ggccaacgag atcgagagca agattctgat caagctcggc cggaacagcc
gagaccgagg ccgccgagtt catgagcacc tacaagctcg gcgtggtggc catcccggtg
acgacctgca cacccagacc tacgtcatcg acgaggtgct cgacgtacac acggcgacga
ctgggacttc gatgccatgt ggaccgagct caagacgctc tacccggtgg gactgaccat
cgacgaggtc gtatcagaga cttcatgcgc cgcgagattc tctccgacgc caagctcgcc
tacacccgcc gggaagagtc cctcggttct ccggccatgc gcgagctcga acgccgcgtg
gtgctgtcgg tcatcgaccg acgctggcgc gaccacctgt acgagatgga ttacctgaag
gatggcatcg gtctgcgcgc gatggctcag cgcgaccctt tggtcgagta ccagcgtgaa
ggcttcgcca tgttccagca gatgatggga cagattcgcg aagaaacggt cgggttcctg
ttcaacctcg acgtcgaggt gctcagctac accgccccga gcgattcggg tggagtcgag
gtgtgatggc caacgagctc atcaaattcg ccgacggcac cctgggcctg gcccagaacc
tcgatgaaga tgagatcggc gtcgtcgtcc tcggcgagtt cgccagcgtt gttgagggca
tggaggtgca ccgcaccggc gaggttctgt ccgttcccgt cggtgacgcc ttcctcggtc
gcgtcgtcga cccgctcggc gcgccgatcg atggtctcgg cgagattgtg cccgtcgtgc
cctcgagctg caggcccccg gtgtcatgca ccgtaagagc gtgcacgagc cgatgcagac
cggtatcaag gccatcgacg ccatgattcc gatcggccgc ggccagcgtc agctcattat
cggtgaccgc cagaccggca agaccgcgat cgcgatcgac accatcatca accagaagga
caagcaggtt cgttgcatct acgtcgccat cggacagaag ggctccacca tcgcttcggt
gaagggtgcg ctcgaggatg ccggagcgat ggagtacacc accatcgtcg ccgcccccgc
ttccgacccg gctggcttca agtacctcgc cccgtacacc ggttcggcca tcggccagca
ctggatgtac gccggcaagc acgttctcat cgtattcgac gacctgtcca agcaggccga
ggcttaccgt gccgtttcgc tgctgctgcg tcgcccgccg ggacgcgaag cgtaccccgg
ggacgtgttc tacctgcact cccgtctgct cgagcgttgt gccaagctgt ccgacgccct
cggcgccggt tcgatgaccg gtcttccgat catcgagacc aaggccaacg acgttgccgc
ctacattccg accaacgtga tctcgatcac tgacggccag atctttctgc agtccgacct
gttcaacgcc aaccagcgtc ccgctgttga cgtgggtatc tcggtctccc gcgtcggtgg
cgacgcgcag gtcaagtcga tcaagaaggt gtctggaacg ctcaagcttg agctcgctca
gtatcgctcg ctcgaagcct tcgcgatgtt cgcctccgac ctcgacgcgg ccagccgccg
tcagctcgct cgcggcgctc gtctaaccga acttctgcgt cagccgcagt actcgccgta
ccccgttgag gaccaggttg tctcgatctg ggccggcatc aacggcaagc tcgacgaagt
tccggttccc gacgtgctgc gtttcgagcg cgagctgctc gacttcctcg gtcgcaatac
cgagatcctg aagaacctgc gcgagaccaa cgttctctcc gacgagaccg ttgccgctct
gaccgcgggt gtcgacaagt tcaagctcga gttccagacc ggtttgaggc catcgccgcc
gaagacgtca accaggaaaa gatcgtcaag gaacttctcg ccggcgcggt ttccgacgcc
gaagaacgct cacccgcccg ttcgcgagcg tggaagccgc tgcgcgcgtc gcctgcactc
gatgccctgc acgcccttgt caagattctc gccgagatca aacgagcgag cccgagccgc
ggctccctcg ctgccccgac ccggcagcgc tggctgtctc ctatgagtcc ggcggggcaa
gcgccatcag cgtgctcacc gagggacgac gctttcacgg ctcgctgacc gacctcgagc
aggtgcgcgc tgcggtaagc attccgattc tgcgcaagga cttcattgga acgccgtacc
aggtgttcga ggccgcggcc ggagccgatc tggtgctgct catcgtcgcc gctctcgacc
agtccaccct gctgtctctg cacgacctca tccgtgagct aggcatgacg gccttggttg
aaacgcacag cggggatgag gtcagtcgcg ccctcgacat cggcgccagc ctggtcgggg
tcaacgcgcg cgacctgtca acctttgaac ttgaccagaa cctgttcggc gccctcgcca
ttccctccgg cgttattcgc gtcgccgagt ccgccgtcaa gacagcagcc gatgttgcgc
actaccgcgc agccggagcc gatgttgtcc tggtcggcga agcgcttgtt acgagtgatc
ccatccgaac cctctctgag aaatcgagat cggccgctcc aagcgcgctc gccgcgtgta
cgcctttgac gacatcgcgg tggtgcccag tcggcgcacc cgcgatccgg aggacgtgtc
ggtcggctgg accatcgacg cttaccagtt cgccattccg gtgctggctg cgccgatgga
ctccgtcgtc tcgcccacca cggccatcat gatgggccag ctcggcggcg ttggcgtgct
cgacctcgag gggctgtgga cccggcatga gaaccccgag ccgttgctcg ccgaaattcg
cagcctgccc gccgataagg cgaccgcgcg catgcaggag atgtactccg ccccgatcca
gccggagctt gtcaccgcgc gcctggccga gattcgggcc ggcggagtca ccgtggccgg
ggctctctcg ccccagcgca cccaggaact ctacgaaacc gtcgttgccg ccggcgtcga
cctgttcgtc atccgcggca ccacggtctc ggccgagcac gtctcgcaga aaaccgctca
acctcaagaa gttcatctac gagctcgacg ttcccgtcat cgtcggcggc gctgccacct
acacggcggc cctgcacctc atgcgcacgg gagccgcggg cgttctggtc ggtttcggcg
ggggcgctgc gtcgaccacc cgcgcgaccc tgggcatcca cgccccgatg gccacagccg
tagcggatgt cgcaggcgcg cgccgcgact acatggacgg cgggcgttac gtgcacgtca
tcgccgacgg agggctgggc acctcgggcg acatcgtcaa ggcgatcgcc tgcggcgccg
acgccgtcat gctcggcaca gcgctcgccc gggcaacgga tgctcccggc ggcggattcc
actggggcgc cgaggcgcac catccgcagc tgccgcgcgg caagcgcgtc gaggtcggca
ccgtcgcgcc gctcgaggag atcctctacg gtccggctcc ggtcgccgac ggcaccgcca
acctgatcgg cgcgctgcgt cggtcgatgg ctaccaccgg ttactccgat ctcaaagaat
ttcaacgggt tgaagtggtt gtcgcatgct tgcgaacctg gccgcggccc tgttcaccca
caagtcgatc aagacgaccg agacccgtgc caagcgcctg cgtccgctcg ccgagcgcat
ggtgcagttc gccaagcgcg gcgacctgca cgcccgtcgt cgcgttctcg cgacgatcac
cgacaagtcc gtcgtgcacg agctgttcac ggtcatcgcc ccgcaggtca acgagcgtca
gggcggctac acccgcatca cgaagcttgg tttccgcaag ggtgacaacg cgtccatggt
gcagatggag ctcggtcatt gccgacccgg tttacggtgc acccatcgtc agccagctcg
tcaacaagat ccttctcgat ggcaaaaagg gcctcgccga gcgcatcgtt tacgatgccc
tcgccggagt gtccgccaag aacgagctgg atgccgttgt cacgctgaag aaggcactcg
acaacgtccg tccgaccctc gaggtgcgtt cgcgccgcgt cggtggttcc acctaccagg
ttccggttga ggtcaagccg caccgcgcca acaccctggc gctgcgctgg ttgaccagct
acgccaaggc gcgtcgcgag aagaccatga ccgagcgtct caccaacgag atcctcgacg
cgagcaacgg cctcggtgcc gctgtcaagc gtcgtgaaga cactcacaag atggctgaag
cgaacaaggc cttcgctcac taccgctggt agatgcaggg ccgcatcacg acccgtcaca
tcggtggtgg ccacaagcgc cagtaccgcg tgatcgactt caagcgcaac aaggacggcg
tcaacgcccg cgtcgctgaa attgaatacg acccgaaccg cacggcgcgc atcgcgctcc
tgcacttcat cgacggcacg aagcgttaca tcatcgcgcc gaacaagctc agccagggcg
acatcatcga gtcgggagcc ggggctgaca tcaagcccgg caataacctg ccgttgaaga
acatccccac cggtaccatc attcacgcga tcgagctgcg tccgggtggc ggcgccaaga
tggcccgttc cgccggagca tccgttcgtc tggtcgcgaa ggagggcgtt tacgcccagc
ttcgtctgcc gtctggtgaa atccgcaacg tggatgctcg ctgccgcgcg acgatcggcg
aggtcggtaa cgccgagcag tcgaacatca actggggcaa ggccggacgt atgcgctgga
aaggcgttcg cccgaccgtt cgtggtgttg ccatgaaccc ggtcgatcac ccgcacggtg
gtggtgaggg taagacgtcc ggtggacgtc accccgtcag cccctggggc cagaaggaag
ggcgcacccg ccacccgaat aaggaaagcg acaagctcat tgttcgtcgc cgcaccgtcg
gcaagaagcg ttagatggca aaaatcattg cattcaatga agaggcccgt cgtgggcttg
agcgcggcct gaatattctc gccgacaccg tcaaggtcac cctcggcccg cgcggccgca
acgtcgttct ggagaagaag tggggcgccc ccacgatcac caacgacggt gtgtccatcg
ccaaggagat cgagctcgac gacccgtacg agaagatcgg tgccgagctc gtcaaagagg
tcgccaagaa gacggatgac gtagccggcg acggaacgac caccgcaacc gtcctcgccc
aggctctggt tcgcgaaggc ctgcgcaacg tcgcagccgg cgccgacccg atcagcctca
agcgcggcat cgagaaggcc acggcagctg tcatcgccga gctcatcgcc agcgccaagg
aaatcgaaac caaggaagag atcgcggcca cggcttccat ctctgccggc gacaccgaaa
tcggcgcgat catcgccgag gccatcgaca aggtcggcaa ggaaggtgtt gtcaccgttg
aggagtcgaa caccttcggc accgaactcg agctcaccga gggcatgcgc ttcgacaagg
gcttcctgtc ggcgtacttc gtcaccgacc ccgaccgtca ggaagcggtc ttcgaagacc
cctacatcct gatcgtcaac tccaaggtct ccaacatcaa ggacctgctc cccatcgtgg
acaaggtcat ccagaccggc aagcagctcc tcatcatcgc ggaagacgtc gacggcgagg
ccctggccac gctcgttgtg aacaagatcc gtggcatctt caagtccgtc gccgtcaagg
ctccgggctt cggagaccgt cgcaaggctc agctgcagga catcgccatc ctcaccggtg
gacaggtcat ctcggaagag gtcggcctca agctcgagaa cgtcacgctc gacctgcttg
gtaacgcccg caaggtcgtc atcaccaagg acgagaccac gatcgtagag ggtgccggcg
acgtcgaagc catcgccggc cgcgtttcgc agatccgcgc cgagatcgag aacaccgaca
gcgactacga ccgcgagaag ctccaggacg agctgttcga ccgggcccgg aaggtcattc
ccgggggggt gaactctccg gtgcgggcct ttggctcggt cggcggcacc ccgctgtttc
tggtgaaggc cgccggcgcc tatgtcaccg actccgacgg tcgcgaatac gtcgacctcg
tcaactcctg gggaccggcc attctgggcc acgcccatcc cgaggtcatc aaggccgttc
aggatgccgc cgctctcggc ctgtcctttg gcgcctcgac gcccgccgag accgaactgg
cggagctcgt cgccgagagg gtcgaaaagc tgcgcctggt gtccaccggc accgaggcga
ccatgaccgc catccgactg gcccgcggtt tcaccggtcg tgacctgctg atcaagttcg
ccgggcacta ccacggccac tccgacggcc tgctggccca ggccggttcc ggcctcgcta
ccctcgccct gcccggttcg gccggcgtca cggccgcgac cgccgcgcag accctcgtgt
tgccgtacaa cgacctcgac gccgtgcgcg ccgcctttga ggcacacccg gggcgcatcg
ccgcgatcat caccgaggct gccgccgcta atatgggcgt cgtcgcgccg gatgccggct
tcaacgcggc cctgtcggcg atcgcgcacg agaacggttc cctgctcatc ctcgacgagg
tgctcaccgg ttttcgagtg agtcgctcgg gcttctgggg actcgaccga cctgctcgcc
ttcggcaaga tcatcggcgg cggcctgccc gttgctgccc tcggtggccg ggccgatgtg
atggactttc tggcaccgac cggcccggtc taccaagccg gaacgttgtc gggcaacccg
gtcgcggttg cggcgggcat cgccacgctc aacctgctcg acgagagcgt gtatgaccgg
ctcaacgcga ccgccatcat cctctctgag gctgtttctg cctcgcttgc cgccgagggt
gtcgcgcacc gggtacagcg ggccggcaac ctgttcagct tcgtgttcgg cgaggcgcgc
acctacgccg atgtacagcg ccaggaggct tttcgctacg ccccgttctt tcacgccatg
ctcgatggcg gcgtctcgct gccgccgagc gtgttcgagg cctggtttgt ctccgacgca
cacgatcaga gcgcgatcgg gcgcatcttc gaggcgctgc ccgccgcggc gcagcggcag
cttctgaaat tgtcgggtga ggcctttggc ggcggcgccg tcggagtcaa cccggatgtc
gtcagctcgc tggcccgtga aatcgccgag ggcgccaagc aggtcgaggt cgccatcgtc
gtcggcggcg gcaacttctt ccgcggcgca gagctctccc agcgcggcat ggaccgtggc
cgcgccgact atatgggcat gctcggcaca gtcatgaacg ctctggccct gcaggacttc
ctggagcagg ccggcgctga aacccgggtg cagtccgcga tctcgatgac ccaggtcgcc
gagctgtata ttccgcgccg cgccgagcgt cacctcgaga agggccgcgt cgtcatcttc
ggtgccggcg ccggactgcc ctacttttcc accgacaccg tcgctgccca gcgcgccctc
gaaatcgatg ctgacgttgt gctcgtggca aaaaacggtg tcgacggcgt ctattccgac
gaccctcgca ccaaccccga tgcgcagaag atccaccaca tcacctacct cgaggcgctg
cagcgcgggc tcaaggtggt cgactccacc gctttcagcc tgtgcatgga caaccacatg
ccgatgcagg tcttcggcat ggccccggaa ggcaacgtca ccgccgccat tctgggcacc
gatctgggca cgcgcgtctc caacgttcgc ggttaccgca agacgctgcg tggttacgtg
accagcgaca agatgaacaa aaccatcatt gtcgttgtcg aagaccgcgt gaagcacccg
ttgtacggca aggtcatccg ccgtacatcc aagctgaagg cgcacgatga ggcgaactcc
gccggcatcg gcgacctggt cctgatcagt gagacccgtc cgcttagcgc ctccaagcgc
tggcgtctgg tcgagattct tgagaaggcc aagtaagtgg gccaggctca catcaagagc
accttcaaca acacgatcgt gtcgatcacc gacacgaccg gtgccgtcat cagctgggcc
tcttcgggcc aggttggttt caagggttcg cgcaagtcga cccccttcgc agcacagctg
gccgccgaat cggccgcccg ccaggcgcag gaacacggca tgaagaaggt tgacgtcttc
gtcaagggac ccggctcagg ccgcgagacc gcgatccgtt cgctgcaggc cgctggcctc
gaggtcggat cgatcaacga cgtgacgccc caggctcaca acggatgccg tccgcccaag
cgccgccgcg tctaactgaa gatcacacag atcaagtcca aaattagtga gaagcagaac
cagcgcgaca ctcttcgcag cttgggtctg cgacgcattg gcgccgttac gatccgcgag
gacaactcgc agaaccgtgg ctacgtcaac accgtcgctc acctcgtaaa ggtcgaggag
attatgccgc atagcaaatt gaaagcgcac atcgctgaca tcctcaaggc acagggttat
atctctgcct ggaccgtcaa ggatgcaaca gtaggcaaga ccctcacgct ggacctcaag
ttcggtccga accgtgagcg ttccatcgtc ggcatcaagc gggtttccaa gcccggcctg
cgcgtgtacg caaagtcgac tgagatcccc acggttctcg gcggcctcgg cgttgccatc
ctgtccacct ccagcggtct gcttaccgac cgccaggctg agaagaaggg cgtaggcgga
gaagttctcg cctacgtgtg gtagacccgg gaacaatgaa cccgttccag cacggcgagg
tcttcgtgac cgacgacggt gcagagaccg acctcgacat cgggcactac gaacgttttc
tcgacatcaa cctcggccag tcggccaacg tgacgaccgg gcagatctac tcgcaggtga
tcgccaagga acgccgtggc gaatacctcg gcgacaccgt gcaggtcatt ccgcacatca
ccgacgagat caaacgccgc atgcgcttgc aggcgagcga tggatgtcat catcaccgag
gtcggtggaa ccgttggtga catcgagtcc cagccgttcc tcgaggctgc ccgtcaggtg
cgccacgaac tcggccgcgg caacgtcttc ttcgtgcacg tctcgctcgt tccgttcctc
ggcgcggccg gcgagcagaa gaccaagccc acccagcact ccgtcgcgac actgcgttcc
attggaattc agccggacgc cctcgtgctg cgcagcgacc ggcccgtctc cgaggcgaac
aagcgcaaaa ttgcgctcat gtgcgacgtt gacgaaggcg ccgtggtcaa cgccgtcgac
gtcgcgtcga tttacgagat cccgaccatg ctgcacgacc agggccttga caagtacatc
gtcaacgccc tcggcctgtc gactggtccg gctgggagaa cctgctcgaa gccgtacgcc
accccaagca cgaggtcacg atcggtctgg tcggcaagta catcgacctc ccggatgcct
acctctcggt caccgaggcg ctgcgagccg gcggattcgc caaccagagc aaggtcaaga
tcgtctggat cggctccgac gattgcgaaa ccgacgaggg agccgcgcgt ctgctcggcg
aacttgacgg catttgcgtg cccggcggct tcggcatccg cggcatcgag ggcaagctcg
gcgccctcaa gttcgcccgc gaaaacggca tcccggtgct cggcctgtgc ctcggcctgc
agtgcatggt catcgaatac gctcgcaaca aggccgacct gcccggcgcc tcctccagcg
agttcgaccc ggaaacagag tttccggtca tcgcgaccat ggaagaacag gtcgaaatcg
acctcggtgg caccatgcgc ctcggcctct acccggcaac gctcgccgag gggtccctcg
tcgccgaact gtacggcgcg aacgaggcgt ccgaacgtca ccgtcaccgc tacgaggtca
acaacgcctt ccgtgaccag atcgccctgg ccggcctgtg gttctccgga accagtccgg
accgccacct ggtcgaatac gtcgagctca agcgccaccc gttctacgtc ggaacccagg
cccacccgga gctgcggtcc aggccgaacc atgcgcatcc gctgtttcgc gggctggtcg
ccgcagccct gaccgccagc aggccagccg gttgttcgat caccctggaa ggcggcgatg
gatcaggcaa gaccacgcag gcgctcctgc tcaccaactg gcttgaggag cgcaccgtcg
tgcgcacccg cgagcccggc ggaacggatg tcggggtcgc gattcgcgag atcgtactgc
accaccgcgg cgaggtggcc gcgcgccgaa gccctgctct acgccgcaga ccgggcccag
cacgtcggta cgaagctgcg gccggcgctc gcccgcggcg atgtcatcgt gcaggaccgc
tacctcgact cctcggtcgc ctaccaggga gcgggccggg tgctcggcgc caccgaggtg
cgggacctgt cgctttgggc cgccgacttc tgcccgatct gaccgtgctg ctcgacctcg
actcgcgcgc cgcccgggcc cgcctcgaag ccttcgaccg gctcgaggcc gagaagaacg
actttcacgc ccgcgtgcgc gccgcttttc tcgagctggc cgctgccgag cccgcccggt
ttctggtagt ggatgctgcg gcccccgccg ccgaggtcgc cgccatcatc cgagctcgag
tgctcactca ggctgacatc acccgcgcgt tgactcgaat ctcccacgag atcctggagt
ccaatcgggg cccggacaac ctcgtcatcc tcggcattcc gacccgcggc gtcattctgg
cccaccggat tgccgagatc atcccggttc cctggacgtg acgctgtacc gcgatgacct
cgcgcacggc cgcacgaccc cctcgcgcac ccagatcccc ggcagcatca acggcgccac
ggtggtcctc gtcgacgacg tgctctactc ggggcgcacc atccgcagtg ctctggatgc
gctcggcgac cacggccgcc cgaacatcgt gcggctggcc gtgctcgtcg accgcggcca
ccgcgaactg ccgatccgcg ctgatttcgt cggtcgcaac ctgcccacgg ctgccgacga
gcgcatcaac gtacacatcg acgaggttga cggcgacgaa ttcgtctcca tcgatgatgg
gcagcgactc cgacttcacc gtcatgagtg ccgccgcgca gaccctgaaa gacttcgggg
tggcgcacga ggtgcaggtc gtctctgcgc accgcacccc cgagaagatg ctcgactatg
gtcgcaacgc gcaggcccgt ggcctcaagg tgattatcgc cggagccgga ggagcagcgc
acctgcccgg tatgctcgcc gccatgacca cgctgcccgt ggtcggggtt cctgttccgc
tcggcctgct cgacggcctc gactcgctgc tgtcgatcgt gcagatgccg gccggcgtgc
cggtcgcgac cgtgtcgatc ggcggggcca agaacgccgc gctcatcgcg atcaagattc
tcgccacgag cgatgacgcg ctgcgcgtga agctcgaaga ctattccgtc gcactcgccg
acctggtcga gcagaagatg tccgggcatt ccaaatgggc caccaccaag caccagaagg
cggtcaccga ctccagacga gccaaggcgt tcgccaagct catcaagaac atcgaggttg
cggcccgcct gggcggcgct gacctctcgg gtaacccgac gctggtcgat gccattcaga
aggccaagaa gacctccgtg cccaacgaca acatcgaccg cgccgtcaag cgtggtgccg
ggctgtctgg cgaacaggtt gactacacaa tcatcatgta cgagggctat gccacgcacg
gtgttgcgat catgatcgag tgcctcaccg acaataagaa ccgtgctgcc gccgaggtac
gcaccgcaat ggcccgcaat gggggagcca tggccgaccc gggcagtgtc gcctacaact
tccaccgcaa gggtgtcgtc gtcaccgaag acgacatcat gctcgccgtg ctcgacgccg
gcgcagaaga ggtcatcgac gagggcgaga ccttcgagat tcactcttcc gttggcgacc
tcgtcgccac ccgcaccgcg ctgcaggccg ccggcatcga ctatgagtcc gccgatatcg
ccttcatccc gtcgctcaaa gtcgaagtcg acgccgaaac cgcccgcaag gtgttccacc
tgatcgacgc gatggaagac ctcgacgacg tgcagaacgt ctattccaac tacgacctgt
cggccgaggt gtgctgctcg agcacttccg cgagaagctc gacccggcca ccctcgtagt
ctcgcccgat atgggtcgcg tgcgcgtcgc tgacatctgg agcgaccgcc tcggtgtgcc
gctggccatc atccacaagc gtcgcctcgt gccgaaccgc gtctccgtgc acgagatcgt
cggccaggtc agcggccgcg tctgcctgct cgttgacgac atgatcgaca ccggacgcac
catcgccctg gccgccgaag ccctccgtga ggccggcgcc atcggcgttg tcgtcgccgc
gacacacgcc gtgttcagcg acccggccgt atgctgcaga acccggccat cagcgccgtc
gtcgtgaccg acacgctgcc gatcccgccg gagaagcgct tccccaccct gaccgtgctg
ccgatcgctc cgctgctcgc gcgcgcgatc catgaggtct tcgacgaggg ttcggtcacc
tcgatgttcg acggtgcatg cagccctccg ccgactgcag atcggcaact acattggcgc
gctgctgaac tggaagtcgc tgcagcagac ccacgacgcg ttcttcagca tcgtcgacct
gcacgcgatc accgtcgcgc aggagccttt gaagctgcgg gagaacaccc gcggcacggc
ggcgcaatac attgcggccg ggatcgaccc gtcggcgtcg acgctgtatg tgcagtcgca
tgtcgcggcg cacgcgcagc tggcctgggt actgaacacc atcaccgggt tcggtgaggc
cagccgcatg acccagttca aggacaagtc cgcgcggcac ggcgccgacg cgacgacggt
gggcctgttc gcctacccga cactgatggc ggcggatatt ctgctctacc agaccacggt
ggtgccggtc ggagaggacc agcgccagca cgttgaactc acccgcgacc tcgcgctgcg
cttcaactca cggttcggcg acaccttcac gattcccgag gtggcgatcg tgaaggagac
cgcgaagatc tacgacctgc agaatcccac gtcgaaaatg tcgaagtcgg ccgagtcgca
cgccggagtg atctggctgc tcgacgagcc cggggtcacc aggaagaaga tcatgcgggc
cgtgacggat gccgacggcg gcgtggtcga ccgcgagaac aagccgggcg tggcgaacct
gctcacgatt tactccgtgt tggcctcccg cacgatcgag tcgctggaga acgagtacgc
cgggcgaggc tacggcgatc tgaagaaggg tctcgtcgaa gttgtactcg gcaccttcga
cccgattcgc gagcgcgtcg ccgagctgct cggcgacccg gccgaactcg accgggtgct
ggcgtcgaac gccgcccggg ctgacgctgt agcgaacgaa accctggcca ccgtctacga
ccgcgtcggc ttcctatgca gaaattcact accgtcaccg gcatcgcggt gccgctgcgc
cgatccaacg tggacactga ccagatcatc ccggccgtgc acctcaagcg tgtcacgcgc
accggcttcg aagacgccct gtttgcagcc tggcgcctcg accccgaatt cgtgatcaat
aagaaggagt accagggcgg tcgggtactc atcgccggcg ccgatttcgg catcggttcc
tcgcgggagc acgccgtctg ggcgctgcgc gattacggct tcgacgtagt gctcagcccc
cgcttcggcg acatctttcg cggcaactcg ggcaagcagg gcttgctcgc cggccagatc
agcgaagcgg atgctgaaac cctgtggaac ctggtcgagt gcgatccggg cgtggagttg
accgtggatc tggtcagtaa aatcgtgcgt gtcggcgatc tgacggtgaa ttttgaaatc
gatgattaca ctagatggcg gctgctcgaa ggtctggatg acatcgggct gaccctgcgt
gacgaagcgc gaatcagtga atttgaaacc aaacgcgaat cctggttgca agaacgccgc
tcccgcgaag tcgatggttg gtgtcattga ttacaaagat gtccccaccc tgcgcaagtt
catctccgag cgcggaaaga tccgcgcccg ccgcattaca ggcgtttctg ttcaggaaca
gcgcctcatc gcccgtgccg tcaagaacgc ccgcgaaatg gctttgctgc cctacgcagc
aggccggtag tgctgtctga gcatcacgtg aacattctct cggccacggt caacacgtcg
agtgaccgcc tggcgctcag ccggtttgtg ttcgagatgg gtgacaccac ccaccttgat
cgcgtcctca atgctgtgcg ccgcatcgat gctgtctacg acgtctaccg ggtacggcta
ggtggcccac tcatcttgat tccgtcatcg ccctcgcccg ccaccgcggc ttcgtttttc
aggccggtga gatctacggc ggttcccgct ccgcctggga ctacggaccc ctcggcgttg
agctcaaaga aaacatcaag aagcagtggt ggcgttcgat ggtcaccagc cgagacgacg
tcgtcggcct cgactcctcc gtgattttgc ctcgccaggt ctgggaagca tccggtcacg
tcgaggtttt cagcgacccg ctgatcgagt gcacgagctg ccacaagcgt tttcgcgccg
accacctcga agagcaatga ggagaagaag ggccgcccgc ccgaaaacct cgacgacatt
gcctgcccga actgcggcaa tcgtggaccg agccgcgtgc cttctccggc ctgctcaaga
cctaccttgg cccggtcgat gacgaggccg gtatgcacta cctgcgcccc gaaaccgcgc
agggcatttt cgtgaacttc gccaacgtgc tgcaggcgtc gcgctccaag cctccgttcg
gcatcggcca gatcggcaag agctttcgta acgagatcac ccccggaaac ttcatctttc
gcacccgcga gttcgagcag atggagatgg aattcttcgt cgagcccggt acggacgaga
cctggcacca gtactggatc gacacccgca tgaagtggta caccgacctc ggaatcaacc
ccgaaaacct gcgcctgttc gagcacccgg ccgagaagct ctcgcactac tccaagcgca
ccgtcgatat cgaataccgc ttcggcttca cgggcttcgg tgaactcgag ggcgtggcga
accgcggcga cttcgacctg tcgacgcacg ccaaggcatc cggtaaagac ctctcctact
tcgaccagac caaaaacgag cgctggacgc cctgggtgat cgagcccgcg gccggcctga
cccgctcgct catggccttc ctggtcgatg cgtatgtcga agaagaggtc ggcgtcgaca
agcgcaccgt gctcaagctt gacccgcgcc tgtcgccggt caaggccgcc atcctgccgc
tgtcgcgcaa cgagaagctc tccccgatgg cgcgcgagct tgccgcgagc ctgcgccagc
tctggaacgt cgacttcgac gacgccggcg ccatcggccg tcgctaccgt cgccaggacg
agatcggcac cccgttctgc atcacggtcg acttcgactc gctcgacgac caggccgtca
ccgtacgcga ccgcgacacc atggcgcagg agcgcgtgcc gctcgccgag ctcgaggcct
acctcgccgc gcgcctccgc ggtcgccgtg tacaaccact acaagcgtgt gcgcgacgat
gtcgagattg ccaagtccaa tattctgctg atcggcccga ccggctgtgg caagacctac
ctggcccaga ccctggccaa gcgtctcaat gtacccttcg ccgtagcgga tgcgacggcc
ctcaccgagg ccggctacgt cggtgaagac gtcgagaaca ttctgctcaa gctgattcag
gccgccgact acgacgtcaa gcgcgccgag accggcatta tttacattga cgagatcgac
aagatcgctc gcaaggccga gaatccgtcg atcacccgcg acgtctccgg cgagggcgtg
cagcaggcgc tcctgaagat cctcgagggc accattgcct ccgtgccccc acagggtggg
cgcaagcatc cgcatcaaga gttcattcag atcgacacca cgaacgtact attcattgtg
gccggcgcct tcgccgggct cgaagacatc atctcgtctc gggccggcaa gaaggggatc
ggtttcggcg ctccgctgca catcaagggc gacgacatca acctgttcag cgaggttctg
cccgaagacc tgcacaagtt cgggctgatt cccgagttca tcggccggct tcccgtcgtc
acgacggtca cccagctcga ccaggtggcg ctcatgcaga ttctcaccgt gcccaagaac
gcgctcgtgc ggcaatatca gcgcatgttc gagctcgacg gcgttgagct ggaatttgag
cagcccgccc tggaagccat tgccgacctg gctgtgcttc gcaagaccgg tgcccgcggt
ttgcgcgcca tcctcgaaga agtgcttggc ccggtcatgt tcgaggtgcc ctccagcacc
gacgtcgagc gggtcatcat cacccgcgac accgtgttga acaatgcccc cgctgaaatg
gttcgtggcc atccgcttga tggactggaa agaggtctac gagcagggtg acgcggccgt
actcaaacgg caggccggcc gctgcatgga ctgcggcgta ccgttctgtc accagggctg
cccgctcggt aacctcattc ccgagtggaa cgacctggtc tggcgcgacg agggccgagc
ggccatcgaa cgcctgcact cgaccaacaa ctttcccgag ttcactggac ggctctgccc
ggcgccctgt gaatcgtcgt gcgtgctcgg catcaatcag cctgccgtca ccatcaagca
ggtcgaggtg tcgattattg accaggcctt cgccaagggc tgggtgcagc cgcaaccgcc
cggacgcctg accggcaaga ctgtcgccgt cgtgggctcc ggccccgccg gcctggccgc
agcccagcag ctgacccgcg ccggccacac ggtcgccgtg ttcgaacgcg acgaccgtat
cggcgggctg ctgcgctatg gcattcccga cttcaagatg gagaagaaac acctcgaact
gcgcctcgcg cagatgacgg cggagggaac ccggttccgc gccaacgtca acatcggtgt
ggacatcacc tgggacgacc tgcgcgcccg gtatgacgcc gtcgtggtcg cgaccggagc
catggttccc cgggacttgc cgattcccgg gcgcgacctg cccggtgtgc acttcgccat
ggaatacctc gtgcagcaga acaagttagg tgccggcgga agcctagatc acggctgagg
gcaagcacgt cgtggtgctc ggtggtggtg acaccggagc tgactgcatc ggcacagcgc
accgccagct ggcagcatcc gtcaccaacc tggcgatcgg caagcagccg ggcacgactc
gcgacagcca gccgtggccg atgtcgccga ccctgttcga ggtgtcgagc gcacacgaag
agggcggcac ccgccaatac ctcgcgtcgg tcgaatttct ggccaacgac ttcggtgagg
tgcgtgccat tcgcattgcc gaaaccgaat acctgacgga cgtcgcgttc ctaaggtcgg
cacggagaag gaagttcctg ctgacctcgt gctgctcgcg atggggttca ccgggccgga
atcgaacgcc accagctgaa gcttcccttc gcggcaacgt ggaacgcgac ggcaactatc
agaccagcca cgagggtgtc ttcgtcgccg gggacgccgg tcgcggccag tccctgatcg
tctggtccat cgccgaagga cgagccgcag cggccgcggt tgaccagttc ctggaaggca
agacgcaatt gccctctccc gtggtgcgct tgctcggccc cgaagaccgc tacctgaaca
ccatcgaggc ctacccgaag gtcgacgtgc acgtgcgcgg caacgacgtg acgctcggcg
gctcggccga cgacgtcgag gccgtgcgtc gcttgatcga ggagctgcag ctggccctgc
gcaccggcca cgacctcggc gagaccgagg tggccaccgc gtcacggatg ctctcggcgc
cccaattctg accgcccgtg gcaagagtat tcgggccaaa tcgatcggcc agaaagagta
catcgacgcg atcgacgaca acacgatcgt gttcggcatc ggaccggccg gaaccggcaa
gacctacctc gccatggcga aggcggtgcg tgccctgcag aacaaagagg ttgagcgcat
catcctgacc cgcccggcag tggaggccgg agaacggctc ggctttctgc ccggcacgct
cacggacaag atcgatccct acctgcggcc gctctacgac gcgctcggcg aaatgcttga
ccccgaactg atccccaaat tgctcgcggc cggcactatc gaggtcgccc cgctcgccta
catgcgcggt cgcaccctga acgcaagctt cgtcgtgctc gacgaagccc agaacacgac
gcccgagcag atgaagatgt tcctgacccg ccttggcttc ggctccaaga tggtcatcac
cggcgatgtc acccagatcg acctgccggc cggcagcagc ggcttgaaat tggtgacccg
cgtccttgac ggtatcgacg acatccactt ttcctatctg accagtgccg acgttgtgcg
gcactcgctg gtcgggcgca tcgtcgacgc gtataccgag tacgacgcgc agaaacaggc
ccctcgctcg aaagcgacga gctcgccttc gagggcgcgc tgcgcccggc gagcctggcc
gaattcgtcg gccagaagaa ggtgcgcggg cagttgcagc tgctgctgac cgccgcgacg
atgcagaacc gcacgccgga ccacatcctc ctggcaggcc cgcccggcct cggaaagacc
accctcgcca tgatcgttgc ctacgagggc aaccggccgc tgcgcatgtc gagcggaccg
gccattcaac acgccggtga tctcgctgcg gtgctgtcct cactggttcc cggtgaggtg
ctgttcatcg atgaaattca ccgcatggcg cgatcggccg aagagatgct ctatctcgcg
atggaagact ttcgcatcga catcatggtg ggcaagggcg ccggggccac ctcggtgccg
ctcgaccttg ccccgttcac cctggtgggg gccacgacgc gctccggcct gctgccgaac
ccgctgcgtg accgattcgg cttcaccgcg cacctggagt tttacgccga gagcgagttg
gaacaggtgc tctatcgcgc cgcccagctg atcgacctgc cgatcgagcg cgacgcgctg
gccgagatcg ccggccggtg ccggggcaca ccccgcatcg cgaaccgcct gctgcgccgg
gtgcgcgatt acgcgctcgt gcacggacat cgcggcggtg cacgcggcgc tcgaactcta
cgacgtcgat gcgatcggcc tggatcgtct ggaccgggaa gtcatgaaga tcatcctgac
gcgattcggt ggtggaccgg tcggcctgaa caccctggcc gtctcggtcg gcgaggagtc
cgaaaccgtc gaagcggtcg tcgagccgtt tctggtacgg ataggattcc tcacgcgtac
cccgcgcggc cgtgttgcga ccagcggcct ggcaacattt tggtctgtcg acatcgagtt
tccgcatgac tcgatccccg gcatctacaa cgccctgaag accacgatca ccatgagatc
accctcgagg ttgccctgca cctcggcgac gacctggttc gtgccatcgc actcaacccg
accgacggac ttgtccgcgg ccaggaagtg cgcgacaccg gcagccccat cacggttccg
gtcggaaacg tcaccaaggg caaggtcttc aacgtcatcg gcgatgtgct gaacgagccg
ggcgagaaga tcgagatcga gcgctggccc atccaccgca agccgccgcc cttcgaccag
ctcgagtcga agactcagct gttcgagacc ggtatcaagg tcatcgacct tctgacgccg
tatgttctcg gcggaaagat cggcctgttc ggtggtgccg gtgtcggcaa gaccgttctg
atccaggaaa tgatccagcg cgttgcgcag gaccacggtg gagtttcggt attcgccgga
gtcggtgagc gtacccgtga gggcaacgac ctcatcgccg agatggaaga agccggcgtc
ttcgacaaga ccgcactggt cttcggccag atggacgagc cgccgggaac gcgtctgcgc
gtcgcgctct ctgccctcac catggcggag tatttccgcg atgtcgagaa gcaggacgtg
ttgctcttca tcgacaacat cttccgcttc acgcaggccg gttcagaggt ctccacactg
ctcggccgta tgccgtccgc cgtgggttac cagccgaacc tcgccgacga aatgggcatc
ctgcaggagc gcatcacgtc cacgcgtggc cactcgatca cctcccttca ggcgatctac
gttcctgccg acgactacac cgacccggct ccggcgacca cgttcgccca cctcgacgcc
acgaccgagc tgtcgcgtga aatcgcgtcg aagggcctct acccggccgt cgacccgctc
acctcgacca gccgtatcct cgacccccgc tacctgggtg ccgatcacta caacacggcc
gttcgcgtga aggccattct gcagaagaac aaggaactcc aggagatcat cgcgatcctc
ggtgttgacg agctgtctga agaagacaag gtcacggttt cccgtgcccg tcgtattcag
cagttccttt cccagaacac ctacatggcg aagaagttca ccggtgttga gggctccacg
gttccactga aggacaccat cgagtcgttc acggcgatcg ccaacggtga cttcgaccac
gtcgccgagc aggcattctt caacgtcggt ggcatcaacg acgtcgaaga gaagtgggct
cagattcaga aagagaacga ctgcggccgt ttcagagatt ctcgccgcaa tcggcgagaa
tccggaacga gtcggcctgg agagcacgcc gcgacgagta gcggatgcct acgccgagtt
cttcgccggc ctggaccagg acccgcagga gctcctactt cgttccggtc ggaactcgtg
ctgctgcgcg acatcgcctt tcggtccatc tgtgaacacc acctgctgcc gttcctgggc
accgcccacg tggcctacct gccacggggc cgggtcgtcg gcctcggccg gttgcccgcc
gttgttgaaa ccatcgcagc ccggccccag ctgcaggagc gcctgaccga ggagatcgcc
ggcgcattgc aggacggcct cgacccgctc ggcgtgctcg tcgtgctcga tgccgtgcac
ggctgtgtcg gcacccgcgg cccacgccag agcgcgagtt cgaccgtgac catggcttcc
cgcggcgtgc tgaccgagcc gaccgcccgc gccgagatca ttccgacgtc tgtgcggttc
cggcggccgg cgttgtggcc gaggccatgg tggcgctcgt gctcgcgaac tcggtgctgg
agaagttcgg cggcgactcg atcggggaga cccggcgcaa cctggagtcg tacctcgcca
acattccggc gaacctgcgc agaagaccca ctccggaacc aagaagcgtt tcaaggtcac
cggaagcgga aagatcatga agcagcaggc cgggcttcgt cacaacctcg aagtcaagag
cacgcagcgc aagtcccgtt tgaaccagga ccaggtgctg gccaagtcag accagaaggt
catcaagaag cttctcggtc tgtgtgtcga tcgcgttgcc cgacgggttt gccgcctttg
tggttccgcg cagcggcctg gcgtccaagc gcggcatcac catcgtgaat tccccgggga
cagtggatgc cggctaccgc ggcgaaatca aggtggctct gctcaatacc gtcgttcacg
atcaatatcg gcgaccgcat cgcccaactc attgtgatgc ccgttgcccg ggccaccttc
attgccgtgg accggctgcc cggcagccac cgcggcgagg gcggcttcgg ttcaacgggg
taaccattcg ccagctgctt gacagcggcg tgcacttcgg gcaccagacc cgccgttgga
acccgaagat gaagcgcttc atcttcaccg agcgttccgg catctacatc atcgacctgc
agcagtcgct cgggttcgtt gacaaggcct atgacttcgt caaggagacg gttgcccacg
gcggcaccat cctcttcgtt ggcaccaaga agcaggccca ggaatccatt tcagagcagg
cgcagcgcgt aggccagccc tacgtcaacc agcgctggct cggtggactc ctcaccaact
tccagaccgt ttccaagcgt ctggcccgca tgaaagaact cgaagaggac ttcgaagaca
ggtttcacga agaaggaaat gctcatcaag aagcgcgaac tcgtcaagct gcacaagagc
ctcggcggaa tccgcaacct cacgaagacc ccgtctgcgc tgtgggttgt tgacaccaac
aaggaacacc tcgctattga cgaggcgcgc aagctcggca tccccgtcat cgccatcctc
gacaccaact gcgaccccga cgacgtgcag tacccgatcc cgggcaacga cgacgccatc
cgctccgttg gcctgctgac ccgcatcatc gcggacgcgg cagccgaggg cctgatccag
cgccacggcc cctcgccgcg tgggaagctg aacttgggca agatccgtgc accgtactac
cgcattgtcg ttgccgacgc gcgcaccaag cgcgacggtc gtgtcatcga agaaatcggc
atctaccacc ccacggagga gccctcggtc atcgaggtca agtccgagcg tgcgcagtac
tggctgagcg tcggcgctca gccgaccgag caggttgctg cactcctcaa gctcacgggc
gactgaagaa accctcgttt tggtcaagcc cgacggcgtt gcccgcaacc tgaccggcga
aattttgcgg cgcatcgagg ccaaggggta ctccctggtc gacgtgaagc tcgtcgaacc
cgaccgctca ctgctcgccg cgcactacgc cgagcacgcg ggcaagccct tctacgagcc
cctcgtcgaa ttcatggaga gcggccccat cgtcgcgttc cgcgttgccg gcaatcgggt
catcgaaggc tttcgcgccc tggccggaac cacagacccc acgaccgccg ctccgggcac
catccgtggt gaccttggcc aaggtgcagc agaacctcgt gcacggctcc gattcgcccg
aatccgccgc gcgtgaactc gcgctctggt tacttcgagc ccgaggtcaa cgatgacgta
ctcattcccg tcgccggaat tctggacgtg ctcgacaact acgcgttcgt gcgcacctcc
ggctatctgc ccggtgcgag cgacgtctac gtctcgctcg gccaggtcaa gaagtacaac
ctgcgtaagg gtgacgccgt cgtcggctcc attcgccagc cgcacgacga cagaagtaca
acgccatcgt caaggtcgac tcgatcaacg gccagaccgt tgaagaggcc gcggcccgtg
tcgacttcca caagctcacg ccgctgtacc ctacggagcg cctgcgcctc gaaaccgagc
cgggcaagct cacccagcgc atcatcgacc tcgttgctcc gatcggcaag ggccagcgcg
gcctgatcgt tgcaccgccc aaggccggca agaccatcgt catgcagcag atcgcgaacg
ccatcgccac caacaaccct gaggttcacc tcatggtcgt tctggttgac gagcgtccag
aggaggtcac cgacatgcag cgaacggtga agggtgaggt catcgcctcc accttcgacc
gccccgccga agaccacacc accgtcgccg aactcgccat cgagcgcgcc aagcgcctgg
tcgagctcgg ccacgacgtc gtcgtgctgc tcgactcgat cacccgcctc ggccgcgcct
acaacctggt ggccccggcc tctggtcgca tcctctccgg cggcgtcgac gcatccgctc
tgtatccgcc gaagcgtttc ttcggtgcgg cgcgcaatat cgagaacggt ggctcgctca
ccattctcgc ctccgcgctc gtggagaccg gctccaagat ggacgaggtc atctttgaag
agttcaaggg caccggcaac atggaactgc gcctccagct ggccgacaag cgcatcttcc
ccgccgtcga cgtgaacgcg tcgggcaccc gccgcgaaga aatgctgatg agcgcggatg
aagtcaaggt cacctggaag ctgcgtcgcg ccctcgccgg aggcgctcga actcatcctc
ggccgtctca aggagacctc ctcgaacgtg gaattcctca tgcaggttca gacccgggtc
ctgaccatct ccaatcagaa gggcggggtt ggcaagacca cgaccgctgt caaccttgcc
gccgccctcg cgcgtcaggg agcccgggtg ttggtcatcg atcttgatcc gcagggaaat
gcttcaaccg cccttggtgt ccgagccgaa acgcccagcg tttacgacgt catcattaac
gacatgccca tgatcgaggt cgtgcagaag accgaattcg gtgctctgtt ctgcgttccg
gccacgattc atctggccgg tgccgagatt gaactggtct ccctggttgc gcgcgaacag
cgcctgcgtc gtgcgctcga cctgtacctg actatgtctt cattgactgc ccgccgtccc
tgggactgct gacgatcaat gcgtttgtcg cggcgcgaga agtgctcatt cccattcagt
gtgagtacta cgcgctcgag gggctgagcc agctgctcaa aaacatcaag ctgatcgaga
aacacctcaa cccggatctg gtcgtgtcga cgattctcct gaccatgtac gacagccgta
ccaatctggc gacccaggta gccaaggaag tgcgcgatca cttccccaaa gaggtcctta
atacggcaat tccgcgctct gtgcgggttt ctgaggcccc gagctacggt cagagcgtcg
tcagctacga cctgaactcg gcaggatcgc tctcctatct cgaagcagca gcagaaatgg
cccatcgggg tgaatgccca agcgcgacga tatcaacagt gttcttgtca tcggcagcgg
cccgatcgtt atcggccagg cctgcgaatt cgactactcc ggcactcaag cctgccgcgt
gctgcgcgaa gagggcgtgc gcgtcatcct ggtcaattcc aacccggcca ccatcatgac
cgaccccgac tttgccgacg cgacctacat cgaaccgatc acggccgaaa ttcttgagac
gatcatcgcc aaggaacgac cggacgcgat tctgcccacc ctgggcgggc agactgcgct
caatgcggcg atccagctgc acgaacgcgg aatcctcgaa aagtacgacg ttgagctgat
cggcgcgagc ttcgacgcca tcaacaaggg cgaagatcgc atgatcttca agcagctcgt
gctcgacgcc ggcgccgacg tagcccgctc cttcatcgcc aagacggtcg aggaggccgt
cggctacgcc gaagacctcg gctacccgct cgtcgtacgc ccctccttca ccatgggtgg
ccttggctcg ggcttcgccc acaccgaggt ggaactgcgc cgcatcgtca ccgacggcct
gcaccacagc ccgaccaccg aggttctgct cgaagaatcc atcctcggct ggaaggaata
cgagctcgaa atgatgcgcg acacggccga caacacggtc gtcgtctgct ccatcgaaaa
cgtcgacccg gtcggtgtgc acaccggcga ctcgatcacc gtcgcccccg cgctgaccct
gaccgaccgc gagttccagc acctgcgcga catctcaatc gacatcatcc gtgccgtcgg
cgtcgacacc ggcggctgca acattcagtt cgccatcaac ccggccgacg gccgggtcat
cgtcatcgag atgaacccgc gcgtctcgcg ctcgtccgcc ctggccagca aggcgaccgg
ctttccgatc gccaagatcg cagcgaagct gagcctcggc taccgcctcg acgagattcc
caacgacatc accggcgtca ccccggcgag ctttgaaccg accctcgact acgtcgtggt
caaggtgccg cgcttcgcgt ttgagaagtt cccggctgcc gaccagcgac tgaccacgac
catgaagtcg gtcggtgagg cgatggccat cggccgcagc ttcgcatccg ctttgcagaa
ggcccttcgc tcgttggaga agcgattgac gaactgctcg ccgccgccga gattcccacc
gacggccgca tcgtcaccgt gcagcaggcc ctgcgccgcg gcgcgacgat cgaccaggtc
ttcaccgcga ccaagatcga cccgtggttc atcgaccaga tcgtgctgat catcgccgag
caggtcgctg ccgaccgcct cgaccgtgac gtgatgatcc tcgccaaaga ccacggcttc
tccgacgctc agatcggcga gttgcgcggt ttcggcgaag cggatgtccg caccgtacgt
cacattctcg gcgtgcgtcc ggtcttcaag accgttgaca cctgcgcggg ggagttcccg
gccctcacgc cgtaccatta ctccagctac gacgatgaga ccgaggttgt cgccagcgac
cgccgcaagg tcgtcattct cggctccggg ccgaaccgca tcggccaggg cgtcgaattc
gactactcct gcgtacacgc ctctttcgca ctgtccgagg ccggctacga gaccatcatg
atcaactgca acccggagac ggtctccacc gattacgaca cgagcgaccg gctctacttc
gaaccgctca cgctcgaaga cgtgctcgag gtcatccacg ccgaaagcca ggtcggtgtg
gtcgtgcagc tcggcggcca gaccgccctg agcctggccc gcggccttga agcggccggt
atccccattc tcggcaccac ccccgacgcg atcgacctcg ccgaggaacg cggactgttc
tcgaagattc tcgacgacgc cggcctgctc gcgccgcgca acggcaccgc gatcgacttc
ggcggcgccg tcgtggtggc cgaagaaatc ggctacccgg tactggtacg tccgagctac
gtcctcggcg gccgcggcat ggagatcgtc tatgattccc cctcactcgc ggactacttc
acccgcatgg aatcatcggc gccgggcatc cgcttctggt cgaccgcttt cttgacgacg
caatcgaaat cgacgtcgac gccatctatg acggccacga gctgtacatc ggcggcgtca
tggagcacat cgaagaggcc ggcatccact ccggggactc gagctgcacc ctgccgccgg
tcaccctcgg tcgggccgaa atcgaccgag tacgcgaagc caccctcggg attgcccgcg
gtataggcgt gaagggcctg ctcaacgtgc agttcgccat cggcgctggc gtgctctacg
tactcgaagc caacccgcgc gcctcccgca cagtgccgtt cgtggccaag gccctcggca
tcacgctggc caaggccgca gcgctcatta tggtcggttc gaccatcgcc gaactcaagg
ccgcgggcaa gctaccgctc atcgttgctg tgaaggaagc cgtgctgccg ttcaatcggt
tctcgtcgac tcgatcctcg gcccggagat gcgttccacc ggcgaggtca tgggcatcga
ccgtgacttt ccgcgggcct tcgctaagag ccagctcgcg gcgtacgggg gaatcccgct
ctccggtacc gtcttcgtgt cggtctccga ccgggacaag cgctcgatca ttctgccgat
gctacgcctg cagcagctcg gctacgacat cgccgcaacc atcggcaccg ccgaggtgct
gcagcgaaac gggatccgtg cgcgcgtggt gaccaagttc atcgtcgaac tcattcgccg
cgaagagatc cagatcgtca tcaacacccc cggtggcagc accgcccggg ccgacgggta
cgagattcgc gccgccgccg tggccggaga ccttcccctg ttcaccacga tcgccgagct
tagcgctgcg gtcgcttcga tcgattcgat tcgcgacggg ttcgaggtga cctcccttca
ggaatacatg atcacgcagc agccgctggg tggtaaggcg cagttcggtg gacagcgttt
cggtgagatg gaggtgtggg cgctcgaagc atatggagcc gcttacgccc tgcaggaact
cctgaccatc aagagcgacg atatcctcgg ccgcgtcaag gtgtacgagg ccatcgtcaa
gggtgagaac atccaggaac ccggcattcc cgagagcttc aaggttctta tcaaggaaat
gcagtcgctc tgcttgaacg tcgaagtact ttcggccgat ggcaccgcag tcagcctgcg
cgacacggat gacgaggtgt tccgtgctgc ggaagaactc ggcatcaaca tttcccggtt
tgagtcgtcg tccatcgacg atgctcggcg atggaacggt cagtcgtgcc gcggtgccgt
ccggcgcgtc caccggcgtt ttcgaggctt acgagctgcg cgacggcgag gcccgttacc
agggcaaggg cgtgctcaag gccgtcgaag ccgtcatcga cgacctcggc cccgcggtcg
aagacatcga cgcgaccgac cagcgcatcg tcgacctcgt tctgatcgaa gccgacggta
ccgacaacaa ggagcgcctc ggcgccaacg ccatcctcgg cgtcagcctc gccgtggcca
aggccgccgc aagctcggcc ggactgccgt tgttccgcta cctcggcggc ccgaacgcgc
acaccctccc ggtgccactc atgaacatca tcaacggtgg atcgcacgcc gacaacgatg
tggacatcca ggaattcatg atcgttccgc tcggtgctga gtcgttcagc gaggccctgc
gctggggcgt cgagacctac cactcgctca aggccctgct gcagtccaag ggcctctcca
ccggcctcgg cgacgagggc ggtttcgccc ccaacctgcc cagcaaccgg gcagcgctcg
acctcatcgt cgaagcgatc gaaaacgccg gttacgttcc cggcaaggac atcgccctcg
ccctcgacgt cgctgcgagc gaattcttca aggacggcag ctacaacttc gagggcaaga
agctttcggc cgaagagatg agcgcctact acgctgagct cgtcaccgac tacccgctcg
tttcgctcga agacccgctc gaagaagacg attgggacgg ctacgtgcac ctcacggctg
cgctcggcga caaggtgcag atcgtcggag acgacttgtt cgtgaccaac ccggtgcgcc
tggccaaggg cctttccctc gcggctgcga actctattct ggtcaaggtc aaccagatcg
gcaccctgac cgagacaatg gatgccgtct ccctcgccca gcgcgccggt tacaccgcga
tcatctcgca ccgctccggc gagaccgagg acaccttcat cgccgacctc gccgtcgcaa
cggatgccgg ccagatcaag accggcgccc ccgcccgcag cgaacgtgtc gcgaagtaca
accagctgct gcgcatcgaa gaggaactcg gcgaggccgc ggtctacgcc ggtcgcaccg
cgttcccccg cttaagaaga ccatcgacgc gcagacctgg gacgacctcg aggacgccct
gctgcaggcc gatttcggcc cgaatatcac cgagtcggtc atcgccgacc tgcgtgccaa
ggtcgccaag tacaacacga ccgaccctgc cgatttacag cggatgctgc gcgaaggaat
tgaagagcgg ttgtccgttc tcgacaccct gaccctctcc gaacggccgg ccatcgtgct
cgtcgtcggc gtcaatggcg tcggcaagac caccacgatc ggcaaattcg ccaagtttct
gccggtcgca gcgtcgttat cggcgcggcc gacacttttc gggcgggggc ggtcgagcag
ctggcgacct gggccgaacg agccggggcg cagatcgtga agccgcagat gggccaggat
ccggcctccg tcgcctttca gaccgtggag aaggcgaaga acgagggcat cgagatcgtg
ctcatcgaca ccgccgggcg gttgcagacc aagggcggac tgatggacga gctgaccaag
attcgccggg tcgtcgaaaa gcagggaccg atcgccgagg tgctgctcgt gctcgacgcc
acgactggtc agaacgggct tgcccaggcc gaggcgttca tcgagcacgc cggggtgacc
gggctcgtgc tgaccaaact tgacggctca gcgcgtggcg gcttcgtgct cgccgtgcag
gaaaagaccg gcattccgat caagctggtc gggcagggtg agggcatcaa cgacctcacc
ggtttcaccc cgcacgtgtt cgcacaaaaa ctcgtcggct gtccgcgttc cgacggacgc
tctctacggt gcccaaaccc agcgcgcggt cgagaatttt ccgatctccg gctccacact
tgagtccgcg cagatcgcgg ctctcgcccg catcaagaag tcggcggctc tcgccaacgc
tcagctcggc gtgctcgatg cggacatcgc cgacgcgatc gcctcggccg ccgacgaggt
catcaccggg cagttcgaca ccgagtttcc gatcgatgta tatcagaccg gcagcggcac
ctcctcgaac atgaacatga acgaggtcat cgcgaccttg gcgacccgcg cgctcggccg
gtgcacccga atgaccacgt caacgcgagc cagtcctcca acgacgtgtt tccaacctcg
gtgcacatcg ccgtcacgag cgccctgatc gacgagctca tcccctcgct cgaccacctg
gccgtctcct tcgaggccaa ggccgaactg tggaaagaag ccgtcaaggc cggccgcacc
caccttatgg atgccacgcc ggttaccctc ggccaggaat tcggcggcta cgcccgccag
atgcgtctcg gcatcgagcg catccgcacc gccctgcccc gcatcgccga ggttccgctc
ggcggcaccg cggtcggtac cggcatcaac acgccctacg gctttccgca gctggtcatc
gagttgctgg tgcgggaaac cgaactaccg atcaccgagg cgcgcgacca cttcgaagcc
caggccaacc gcgacggcct cgtcgacgcc tccggggcgc tccgcaccat cgccgtttcg
ctcaccaaga tctgcaacga cctgcgctgg atgggatcag gcccaaacac gggcttcggc
gagatcaaca tccccgatct gcagcccggc tcgtcgatca tgcccggtaa ggtcaacccg
gttatccccg aggccgtgct catggtctgc tcgcgtgtca tcggcaacga tgccacgatc
gcctggtccg gtgcctccgg ctcgttcgag ctcaacgtcg gcatcccagt gatgggaacc
gcgctgctcg agtcgatccg cctgctcacc aacgccaccc gggtgctcgc cgacaagacc
gtcgacggcc tcgtcgccat cgagcatgct cgcgccctgg ccgagaagtc gccgtcgatc
gtcaccccgc tcaaccgcgt catcggctac gaagccgccg ccaaggtggc caagaaggct
gtagccgacg gactcaccgt gcgtgagtcc gtcatcgagc gcggtgacct cacgctcgcc
gagctcgaca ccgcgctcga cgtgctgagc atgacgcgtc cagatgcata ttctcgacgc
ggtagacgcc ccgacttccg tgccggcgac accgtcaagg ttcacgtcaa catcattgag
ggaacccgct ctcgtatcca ggtcttccag ggagtcgtca tcggccgctc cggcgaaggc
gtgcgcgaaa cgttctgcgt tcgcaaggtc agctttcaga tcggcgtcga gcgtaccttc
ccggtgcact ccccggtcat cgaccacatc gagatcgtga cccgcggcga cgttcgtcgc
gcgaagctgt actacctgcg cgacctgcgt ggcaagaagg ccaagatcaa ggaaaagcga
tggtggcgac cctgcggggc accgccgggc acgacattat cacccaggcc ctcgacgcgc
tgcgcaatct tgaacaccgc ggtgcggtcg gttccgacgc tggaaccggt gacggtgccg
gcattatcac ccagataccg gacgccttcc tgcggtgacg gatttcgcgc ttccccccgt
tggccagtac gccgtcggta acgtctttct gccgaccgaa agcgggccat cagcctgatc
gccgacgagg aaagcctcac catcctcggc tggcgggagg ttccggtgca tccggaagac
ctcggcagcc aggcgcgtgc gaacatgccg gctatccaac agctgttcgt ctcgaccgac
agacctttcg gctgcggaag cgcgccgagc gtgagatcta tttcgtctcg ctgtcctgcc
gcaccctggt ctacaagggc atggtcacca ccttgcagct cgaaccgttc taccccgacc
tgtcggacaa acgattcgta tcgacgctcg ccctggtgca ctcgcgttac tccaccaaca
ctttcccgtc ctggccgctc gcccagccgt tccgcatgat cgcccacaac ggcgagatca
acacggtgca gggaaaccgc aactggatgc gcgcccgcca gtcccagctt gagtccgagc
tgctcggtga cctcgcaccc ctgctgccga tcgtcacgcc cggcgcgagc gactcggcct
ccttcgatga ggtcgtcgaa ctgctcagcc tgtctggtcg gtccctgccg cacgccatta
tgatgatggt gcccgaggcc tgggagaacc agaccgacct cgacgatgaa cgtcgtgact
tctacgaata ccactccatg ctcatggaac cgtgggacgg accagctgcg atcgtattca
ccgacggctc tctcgtcggc gccaccctcg accgcaacgg cctgcgtccc ggtcgctacc
tcatcaccga tgacggcctc gtcgtgctcg cgagtgagat cggcgtgctc ggaatcgacc
cggcgcgggt ggtgcgtaag ggccgcctgc gccccggcca gatgttcctg gtcgataccg
tcgccggccg catcatcgac gaccgggaga tcaaggccga actgtcggcc agtgaaccct
ggggcgactg gctgcagaag gggcttaacc tcaaggacct gccggagcgg gagcacatcg
tgcacccgcc ggcatccgtt gtacgtcgtc agcgcacctt cggctacacc gaagaagagg
tgcgcattct gctcaccccg atggcacgca ccggagccga accactcggt gccatgggca
gcgacacccc catcgcggtt ctgagcgacc gcccgcgcct catgttcgac tacttcaccc
agcagttcgc gcaggtcacc aacccgccac tcgactcgat tcgcgaagaa gtcgtcacga
gcctcaagct cggcctcggc cctgagcgca acctgctcac ggccggtccg gaacatgccc
gtcaggtcat tctcgatttt ccagtcatcg acaacgacga actggccaag atccagcaca
tcgaccccgc cgtcggcacc accacgacca ttcgcggcct gtaccgcttc gaagagggct
cagacgccct ggctaagcgc ctcgccgcga tctgcgtcga ggtcgacgag gcgatcgaag
ccggcgcgct gttcatcgtg ttgagtgacc gcgactccaa ccaggacctc gccccgatcc
cgtcgctgct catgatcgcc gccgtgcacc accacctgat ccgcaccgaa aaccgcatga
aggtcggcat cgtggtcgag gccggcgacg tgcgcgaggt gcatcacgtg gccctgctca
tgggttacgg cgcctcagcc gtcaatccgt acctcgccat ggaaacttgc gaagacctcg
tgcgcagcgg catcatcaac gtcacgcccg aaaaggccgt gcgcaacgtg atcaaggctc
tcggcaaggg cgtgctcaaa atcatgtcca agatgggcat ctccaccgtg tcgtcctacg
ctggcgcgca gaccttcgag gccgtcggcc tcgctcagtc cttcgtcgac cagtacttca
ccggcactac gagcaagctc ggcggcgtcg gcatcgacgt gatcggtgtc gaaaacctgg
ccaggcacgc atccgctttg gatgccgcgg tgaccgccca cgagcgcctc gcgaccggcg
gggaatacca gtggcgccgg gacggtgccc cgcacctgtt caacccggag accatcttcc
ggctgcagca cgccacccgc accaagcgct atgacatctt ccgcgagtac acgaagatgg
tcgacgacca ggctgagctc atgacgctgc gcggtatgtt caccctgtgc cgctcgacga
ggtcgaatcg gtgtcgcaga tcgtgaagcg gttctctacc ggagcgatga gctatggttc
gatctcgcag gaagcgcacg aaaccctcgc catcgcgatg aaccgcctcg gcggcaagtc
gaacaccggc gagggcggcg aagacctgga ccgtctgctc gacactcggc gcagcgcggt
gaagcaggtc gcctcggggc ggtttggcgt gaccagcatg tacctgaccc acgccgacga
tatccagatc aagctcgcgc agggcgccaa gcccggtgag ggcgggcagc tgccgcccac
caaggtgtac ccgtggatcg cccgtacccg gaacgccacg gccggcgtcg gcctcatctc
gccgccgccg caccatgaca tctactccat cgaagacctc aagcagctca tcttcgacct
gaagcgggcc aacccgaagg cgcgcatcca caccaaactg gtcagccagt ccggtatcgg
cgccgtcgcg gcgggggttg ccaaggcgct ctccgacgtg attttgatca gcgggcacga
cggcggaacg ggcgcgagcc cggtcaactc gctcaagcac gccggcacgc cgtgggaact
cggcctcgcc gagacacagc agacgctcat gctcaacggc atgcgcgacc gcgttgtggt
gcaggtcgac ggccagctga aaaccggacg cgacgttttg atcggtgcct tgctcggcgc
cgaagaattc ggtttcgcct cagccccgct cgtggtcgcc ggctgcatca tgatgcgcgt
ctgccacctt gacacctgcc cggtcggtgt cgctacccag aacccggacc tacgcaagcg
tttcaatggt caggccgacc acgtcgtgaa cttcttcgag ttcatcgccc aggaagtacg
cgagtacctc gccgaactcg gattccgcag ccttgacgag gccatcggac acagtgaagt
cctgaacgtg aaccgtgcgc tcacccattg gaaggcacag gggctggacc tctcgcccat
tctgagcgga ccggatttct ccgagagcga accgcgctgg gccagggccc aggagcacga
actcgagaag cacttcgaca atgagctgat tcgccgaagc cggagcgtgc tgaacacggc
ggcacggtgc agatcgatct gccgattcgc aataccgaac gcgccgttgg caccatgctc
ggccacgagg tcaccctgcg gcacggcgaa aatggcctgc ccgctgggtc gatcgaggtc
aggctgaccg gttccgccgg acagtccttc ggggcgttcc tgccgagcgg gatcactctg
cggctcgagg gcgaatccaa cgactacgtc ggcaagggcc tgtcgggcgg gcagatcatt
gtgcgccccg accgaaccag ccagtttcct gccgaggaca acgtcatcgc cggcaacgtc
atcggttacg gagccacgca gggcagcatg ttcattcgcg gcatcgtcgg cgaacggttc
ctggtgcgaa actccggtgc cgtcgccgtc gtcgagggcg tgggggacca cgcgctcgag
tacatgaccg gcggagtcgc cctcatcctc ggcgagaccg ggcgcaacct cggtgccggc
atgagtggtg gcacggccta cgtctacgga ctcaccgccg aacgggtcaa ccgcgacgcg
ctcacctcgg gggagctgag gctgcttgcc ctcgacgtcg accgtgaaat cgtgcgcgac
ctgctcgaac aacaccggga ccagactgac tcggcacttg ccaagcggat gctggtgaac
gcttttgtca aggtgctgcc gcgcgactac gcggccgtgc tggagaccag gcagaccgtc
gacgaggtgg aggtaaccga gtccctcgac gaggccacgt tcgacgtact cggcagcgaa
ctcggctaca agattcagat ggtctcatcg acatcgatca ggaactcgaa gacgaaacct
tgcgattcgt cctcccgtcg tcaccgtcat gggccacgta gaccacggta agaccgcgct
gcttgacgcg atccgtaacg ccaaggttgc cgagggcgag gccggtggta tcacgcagca
catcggtgcc taccagatca tcaccgagtg accttcattg acacaccggg ccacgaggcg
ttcaccgcca tgcgtgctcg tggtgcgcag gtcaccgaca tcgcgatcct cgtggttgcc
gccgacgacg gcatcatgcc gcagacgatt gaggcgctca accacgccca ggccgccaac
gtgccgatcg tggttgcagt gaacaagatc gacaagccag gcgccaaccc gcagaaggtg
cgtcagcagc tgaccgaatt cggcctcgtc gccgaagagt acggcggaga cgtcatgttc
gtcgacgtgt cggccaagaa caagaccggt atcaaggaaa ttcttgacgc cgtgctcctg
gtcgccgatg ccgcgacatg cgctccaacc cgaacaagga cgcccgcggt gtcgccatcg
aggctcgcct ggacaagggc cgcggcgcgg tggcaaccgt gctcatccag tccggaacgc
tgcacgtcgg agactccatc gtcgccggaa cggcctacgg ccgcgttcgt gcgatggccg
acgaaaacgg cgttgccgtt ctcgccgcca cgccgtcccg cgcggtccag gtgcagggtc
tgtcgagcgt tccccgcgcc ggtgacacct tcctcgtcat cgaggaagac cgcaccgccc
gtcagatcgc cgagaagcgt gaagccgccg agcgcaacgc actgctggcc aaggcccgca
agcgcatcag cctcgaagac ttctcgaaga gggcaaggtc gagtcgctca acctcatcat
caagggtgac gtctccggtg ccgttgaggc cctggaagag tcgctcctca agatcgaggt
cgacgaggtg cagctgcgca tcatccaccg tggtgtcggt gcggtcacgg agagcgacgt
caacctcgct accgtcgaca acgccatcat tatcgggttc aacgttcgcc cggacacgaa
ggcccgcgag cgtgctgctc gcgaaggcgt cgacgtgcgc ttctactccg tcatctactc
cgcgctcgag gacatcgaaa gttccctcaa gggaatgctc aagcccgagt acgaagagat
ccagagtggt atcgccgaaa ttcgcgaggt cttcagctcg tcgaagttcg gaaacgtcgc
cggtgtcatc gttcgctccg gtaccatcac ccgaaatgcc aaggctcgcg ttatccgcga
gggcattgtg gtgggggaca acctcatcga gtcgctgcgc cgcttcaagg acgatgtcac
cgaggtccgt acggacttcg agtgtggtat cggactgggc aagttcaacg acatccgaat
tggcgatgag atcgagacca tcgaaatgaa ggagaagccg cgcctggccg aactgggcct
tgaactgccc agcgtcgtgc cgccggtcgc cgcctacgta cccgccgtga tcagcaacgg
tttcgtctac accgccggcc agctgccgat ggtttctggc gcgctgcccg ctgccggcaa
ggtcggcgac gatcccagcg gctgatgctc aggagtatgc ccgcacctgc gcactcaacg
gcctcgccgc catcaagagc gtgatcggtt cacttgaccg catcacccag gtggtcaagg
tcaccggctt cgtcgcctcc gatcccgcat tcaccggcca accggccgtg gtcaacggtg
cctcgaacgt tctggtcgag atcttcggcg agcgtcacgc ccgctccgcc gtgggtgttg
cggtgctgcc gctcgatgct ccggtcgaga tcgagttcgt cgtcgccttg tgggcaagtc
aaccctgttc aacgccctga ccaagaacaa cgtgctcgcc gcgaactacc cgttcgccac
gatcgagccc aacgttggaa tcgtgaacct tcccgattcg cgcctggccg acctggcaac
catctacggc agcaagaccc tgcttccggc gcccgtgtcc ttcgtcgaca tcgccggcat
tgtgcgtggt gcgagcgagg gagaggggct cggcaacaag ttcctcgcca acattcgcga
agcggatgcc atcgcccagg tcattcgcgg attcgccgac cccgacgtcg tgcacgtcga
tgggaaggtc aacccggccg gtgacatgga aacgatcaac accgaactga tcctcgccga
cctgcagacc ctcgagaagg ccgtgctgcg cttcgagaaa gaggtcaagg gccgcaagat
ggcgccgctc gttctggaga ccgcgctcaa ggcgcaggcc atcctcgacg gtggccagcc
gctgtcctcc gccacgctcg acatcgagcc gatccgcgaa ctgggcctgc tcaccgcgaa
gccgttcatc tacgtcttca acgtcgacga ggccgtgctg caggaccagg ccaagctcga
caccctcgcc gcgcttgtcg ctccggcgaa cgccgtgttc ctcgacgcga agctcgagag
cgaactgagc gagctcgacg ccgaagacgc cgccgagatg ctcgcgtcga ccggtcaggc
cgagagcggt ctcgaccagc ttgcccgcat cggtttcgac accctcggtc tgcagaccta
cctcacggcc ggtccgaaag agtgccgcgc ctggaccatt cacaagggct ggaccgcacc
gcaggccgcc ggagtcatcc acaccgactt ccagaagggt tttatcaagg cggagatctt
ctccttcgaa gacctcatgg ccgccggctc gatcgccgag gcccgctcga agggcaaggc
gcggatcgag ggcaaggaat acgtcatgca agacggcgac gtagtcgaat taatccggcc
catatttcgg ggaattcggc ggcaggttcg tgcccgagtc cctcgtttca gcgcttgatg
aactcaccgc agaatacgaa ctcgccaaga aggatccagc cttcgccgcg gcgctgatgg
acctgcacat caattacacc ggtcgtccgt cgatcattac tgaggtgccg cgcttcgccg
agcacgccgg tgcccgcatt attctcaagc gcgaagatct caaccacacc ggttcgcaca
agatcaacaa cgctctcggc caggctctac tcaccaagcg catcggtaaa acccgagtca
tcgccgaaac cggagctggc cagcacggag ttgccaccgc cactgtcgcc gccctgttcg
ggctcgaatg cgtcgtctat atgggcgagg tcgacacaga gcggcaagcg ctgaacgtgg
cccgcatgcg cctgctgggt gccgaggtcg ttccggtcaa gaccggctcc cgcaccctga
aggacgcgat caacgacgcc atgcgcgact gggtcaccaa cgtcgagacg accaattata
ttttcggaac cgtggccggg ccgcatccgt tccccgccat ggtccgcgac tttcaaaaga
tcatcggcga ggaggctcgc caacaggttc tcgacctgac cggcagcctg ccggatgccg
tcacggcgtg tgtcggcggc ggctcaaacg ccatgggcat cttccacgct tttctggacg
atgccgatgt cgcgttgtac ggctacgaag cggccggaga cggcgtcgat acaccgcgcc
acgcagcgac cattaccaag ggacgccccg gtgtgctgca cggcgcccgc agtatgctgc
tgcaggacga agacggccag accgttgaat cgcactcgat ctcagcgggc cttgactatc
ccggcgtcgg cccggagcac gcctggctct ccagcatcgg ccgggccacg tacctgccga
tcaccgacga cgacgcgatg agcgccctgc ggctgctcag ccgtacggaa ggaatcatcc
cggcgatcga gtcctcgcac gccctggccg gcacgctcga gctcggccgg aagctcccgg
acgcgaccat tctgatcaac ctcagcgggc gcggcgacaa agacatggaa acagccggcc
ggtacttcga cctgtgctcg ccgccgatgg ccatgtcgac aacgacgcga ccctcgaacg
ctaccgcgac atggcgctgg cccaggcgag cgccggttcc gcgctgctcg gcctctccgg
catgatggac ggccaggtcg ccgccgtgcg cgaaaccctc gactccaatg gtttcgaaga
caccgctgtg ctggcttact cggccaagta cgcctcggcc tactacggcc cgttccggga
ggccgtcgcg gcgaccgccg cacctaccag ctcgacccgg cgaatcgacg cgagggcgta
cgcgaagccc agctggacat tgacgagggt gccgacatcg tcatggtcaa accggccggc
agctacctcg acgtgctcgc cgaggtcgcc gcgatgagtg atattcccgt ttgggcatat
caagtctctg gcgaatacgc catgatcgaa gccgcagctg cgcagggctg gatcgaccgg
cgccgcgccg tcgaagagtc ggtgctgagc atccgtcggg ccggtgccga cgctgtactt
acctattggg ccgttgaatt ggccacctgg ctatgattct ttttcgtggc cgtgaacagt
cccggcctga tcagggcgta cgactgctcc aaaaatttgc cgaggatgtc gccgagtacg
gttccgtgga atcgactccg atgatcgacg gtcgaaacat ggtcatggtg attggcccgt
tgaaaaacaa gtcagaagcc aaggccgaga tcaacgccct ctgagatttt ctacgacaaa
gacgccgacc tgtcgatcat tcagaagaag gtggccgtca tcggctacgg ctcgcagggt
cacgcccacg cgcagaacct gcgcgactcc ggcgtcgagg tcaagatcgg cctgaaggac
ggctccaaga gcaaggccaa ggccgaagaa gccggcttca ccgtgctgtc cacagcggat
gccgcggcct gggccgacgt catcgtcatc ctcgcgcccg accaggtgca gcgtcatctg
tacaaggacg acgtgctgcc gaacctggct gccggtaagg ccctcgtctt cggacacgga
ttcaacatcc gcttcgggta catcacggcg cccgacggcg ttgacgtcgt catggtcgcc
ccgaagggtc cgggccacac cgtgcgccgc gagttcgaag ccggtcgcgg cgttcccgtg
atcgtcgccg tcgagaagga cgcctcgggc aacgcctggc cgctcaccct cagctacgcc
aaggcgatcg gtggcctgcg cgccgccggc atcaagacca ccttcaccga agaaaccgaa
accgacctgt tcggcgagca ggcagtgctc tgcggcggta cctcacagct gatccagtac
ggcttcgagg ttctcaccga ggccggctac cagccgcagg ttgcgtactt tgaggtgctg
cacgagctca agctcatcgt cgacctcatg tgggagggtg gcatcgccaa gcagcgttgg
agcgtctccg acaccgccga gtacggcgac tacgtctccg gcccgcgcgt catcgacccg
agcgtcaagg agaacatgaa ggccgttctc gccgacatcc agagcggcgc gttcgccgag
cgcttcatcg ccgaccagga caacggcgga gtcgagtttc tcgccctgcg caagaagggc
gaagagcacc cgatcgaggc caccggccgc agcctgcgca agctcttcgc gtggtaaatg
atccgctttg atcacataac caagaagtac ggcacctctc ggccggccct gaactcgatc
gacgtcgaga ttttgcgagg cgaattcgtc tttctggtcg gcgcctccgg atcgggcaaa
tcgagctgtc tgcggctcgt gctcaaggag gagaagccga ctagcggcag catccacgtg
ctcgggcaag acctgcgctc gatctccaac cgcaaggtgc cctactttcg ccgcaacatg
ggcgtggtct ttcaggactt tcggctgttg ccgaacaaga cggtcttcga caatgtcgcg
ttcagcctgc aggtcatcgg caagagccgt ggcttcattc aggaagccgt gcccgacacc
ctgaagatgg tcggcctggc cgagaaggcc cagcgcctgc cgcacgaact ctccggtggt
gagcagcagc gcgtggccat tgcccgcgcc atcgtgaaca agccccagat tctgctggcc
gatgagccca ccggaaacct cgaccccacc acgagcgccg aaatcatggc actgctcgcg
agcatcaacg cgggcggcac caccgtgatc atggccaccc acgaggccgg catcgtggac
aagatgcagc gccgcgtgat cgaactggtc aacggcgaga tcgtgcggga tgaacgccag
ggcggctaac gctcgccgag aaggtctggg acaagcacct cgtcaagggt gaagacggaa
cccccgacct gatctacatc gacctgcacc tgctgcacga ggtgaccagc ccgcaggcct
tcgacggact gcgcctggcc aaccggccgc tgcgccggcc ggatctgacc atcgcgaccg
aagaccacaa cacacccacg ctcgcgatcg acaagcccat cgccgacccg accagccgca
cccagatcga gacgctgcgt cgcaactgcg ccgaatacgg ggtacggttg cactcgcttg
gtgacatcga gcagggcatc gtgcacgtcg tcggcccgca gctcggcctg acccagcccg
gcatcaccgt ggtctgcggc gattcgcaca cctccaccca cggagccttt ggagcgatgg
cgctcggcat cggcacgagc gaggtcgagc acgtcatggc gacccagacg ctgccgctga
acccgttcaa gactatggcg atcaccgtca acggcgcact gcgcaccggg gtcaccgcga
aggacatcat cctcgccgtg atcgccagga tcggcaccgg cggcggagcc ggctacgtgc
tcgaataccg tggcgaggcc attcgcgctc tctccatgga tggccgcatg accatctgta
acatgtcgat cgaggccggc gcccgcgccg gcatggtcgc gcccgaccag gtcacctatg
actacctcaa gggtcgcgcc cacgcaccgc gcggcgccga ctgggacgcg gccgtcgcgt
actggcagac cctggccacc gacgagggtg ccagcttcga cgccgaggtc atcatcgacg
ccaacgagct cgaacccttc gtgacctggg gtaccaaccc cggccagggc gtctcgctga
gcggatcggt gccgaaccct gagcgctcgg cggccgagcg ggccctggaa tacatggacc
tgacggccgg aacgctgatg aagcagattc gggtcgatac cgtcttcctc ggctcctgca
ccaacagccg gatcgaagac ctgcgggccg ccgccgagat catcaagggc aagagcaaag
cggagggact gcgcatgatg gtcgttcctg gctcggcccg ggtacgcatc gaggccgaag
ccgaagggct tgaccagatc tttctcgatt tcggcgccga atggcgtttc gctggctgct
cgatgtgcct cggcatgaac cccgatcagc tcgaacccgg cgaacgctgc gcgtcgacca
gtaaccgaaa ctttgaagga cgacagggca agggcgggcg tacccacctg gtgtcgccgc
tcgtcgcggc cgccacggcc attcgcggca cgctctcaag cccgtgggac ctgagcagtt
caagggcctg accctcatcg agctctccga gttcgtcaag gcgttcgagg agaccttcga
ggtcaccgca gccgctcccg tcgccgctgc cggagcgctg ctgaagaggt cgaagagcag
accgcgttcg acgtcatcct tgacgccgtt ggcgacaaga agatccaggt catcaaggtt
gtgcgcgagc tcaccagcct gggcctcggc gaggccaagg ctgttgtcga tggcgcgccg
aaggccgtcc tcgagggcgt tgccaaggat gctgccgaga aggccaaggc ttccctcgaa
gaggccggcg caaccgttac cctcaagtaa atggatcggc gtcgtcacct ttcccggctc
gctcgacgat cgtgacgctg cgcgcgcgat tcgtcttgcc ggcgccgacg ccgtagccct
ctggcacggc gaccacgacc tgcacggcgt cgacgccatc gtgctgcccg gcggattcag
ctacggcgat tacctgcggg ccggcgccat cgcaagcctc tcaccgatca tgaccgaggt
catcgacgcg gcgaacaagg gcatgccggt gctgggaatc tgcaacggat tccagatgct
caccgaggcc cacctgctcg acggcggact tattcaaaac gacaagggcc gcttcatctg
ccgggaccag ggtttgcgca tcgagaacaa cgcgagcgac tggaccaacg gtttcgaagc
caacgccgaa atcgtcattc cgctcaagaa cggcgagggc tcgttcatgg cctcgaccga
gaccctcaaa atgcttgagg gtgaaggacg catcgtggct cgctacctaa cccgaacggg
tcgctgaacg acattgccgg cgtgaccaac gcccgcggca acgtcgtcgg cctcatgcct
caccccgagc acgccgtcga ggctggcttc gggcccgaca cctcacgttc ttcacctcgg
tcatacctgc tcggtagccg ggtcgactat gtcgtcaagt tcaacggcgg caacaacgcc
ggacacaccg ttgtcatcgg tgatgagaag tatgcgctgc acctgctgcc gtcgggcatc
ctgagccccg gagtgacccc ggtcatcgcg aacggcgtgg tcgtcgacgt cgaggtgctg
tttgaagagc tcgacgcgct gatggagcgc ggtgtctccc ggctcaaggt cagcctgaac
gcgcacgtca tcacggcgta ccaccgcacc ctcgacaagg tcaccgagcg ttttctcgga
aaacgccaga tcggcaccac cgggcgcggc atcggcccgg cgtacgccga caaaatcaac
cgcgtcggca tccgcgtgca ggacctgttc gacgagaaca ttttgcgcca gaaggtcgag
ggcgccctgg accagaagaa ccacatgctg gtcaaggtgt acaaccgtcg tgccatcgag
gccgaggaga tcgtcaccga gctgctcagt tacgccgaac gcctgcgccc gatggtcacc
gacaccgcgt tgctgctgca ccaggcactg atggccggca agaccgtctt gttcgagggg
ggccaggcca ccatgctcga cgtcgaccac ggcacctacc cctttgttac gtcgtcgaac
gccacctcgg gcggcgcggt gaccggttcc ggtatcgcac ccaaccgcat cgaccgcgtc
atcgccgtgg tcaaggcgta cacgacccgc gtcggcagcg ggccgttccc gaccgagctg
ttcgacgagt ccggcgagta cctgcgcgcc aacggtttcg agttcggcac cacgaccggt
cgtccgcgtc gctgcggctg gtacgacgcc ccgatcgccc ggtacaccgc ccgcatcaac
ggtgtcaccg acttcgtgct caccaagctc gacgtgctca ccggcctggc cgagattccg
gtctgcgtgg cttactcggt cgacggcgtg cgcgtcgacg aggtgcccgt ctcgcagagc
gactttcacc acgccgtgcc gatctacgag aacttacccg gttggaccga ggacatcacc
ggtgtgcgca cgttcgagga gctgccgcag gccgcgcaga actacgtgct cgcgctcgaa
gccatgagcg gatcgcgcat gtcggcgatc ggcgtcggcc cgggccgtga agccatcgtg
gtgcggcacg acctgatcta aatggcacat aaaaaaggtg cgagttccac tcgcaacggt
cgtgactcga acgctcagcg cctcggcgtg aagcgcttcg gtggtcaggt tgtcggcgcg
ggcgagatca tcgttcgtca gcgcggcacg cacttccacc ccggcgtcaa cgtcggccgt
ggtggcgacg acacgctctt cgccctggca gccggctccg tgcagttcgg tgccaagggt
ggccgcaagg tcatcaaact tttggaaacc tctcagatcg tcttgccgag acgttcaaaa
acctccgcac caagggcaag ctcagcgcag cggatgtcga cggcaccgtt cgtgagatcc
gtcgcgccct gctcgacgcc gacgtcgccc tcgaggtcgt caaggatttc accggcaagg
tgcgcgagcg cgccctcggc gacgaggtca gcaaggcgct gaacccggcc cagcaggttg
tgcagatcgt caacgacgag ctcattacga ttctcggcgg ccagcagcgc cggctggaat
tcgccaagaa gccgccgacc atcatcatgc tcgcgggcct gcagggtgcc ggtaagacca
ccctcgccgg caagctcgcg aagtggctcg ccaaagacgg ccacaccccg ctgctcgtcg
ccgccgacct gcagcgcccc aacgcggtca cccagctcga ggtcgtcgct aaacaggccg
gtgtcgccgt ctacgcgccc gagcccgtcg gcgacccggt caaggtcgcc cgcgacggcg
tgaagtacgc cctgcagaag gttcacgacg tcgtcatcgt cgacaccgcc ggacgtctcg
gtgtcgacgc ggagctcatg aagcaggccg ccaacattcg caaggcgatc gatccagacg
aggtgctctt cgtcatcgac gccatgatcg gccaggacgc cgtcgccacg gcgaaggcct
tccaggacgg cgtcgacttc accggcgtcg tgctcaccaa gctcgacggt gacgcccgcg
gtggcgccgc cctgtcggtc gcttcgctca ctggacgccc gatcatgttc gcctcgaccg
gtgaaggact cgacgacttc gagccgttcc acccggaccg catggccggt cgcatccttg
acctcggtga catcctcacc ctgatcgagc aggcgcaggg tgccttcgat gaggacgagg
cccgcaaggt cgccgagaag ttcgcgaccg actccttcac cctcgacgac ttcctcggcc
agatgcagca gctgcgcaac atgggttcga tcaagaagat gatgagcatg ctgcccggcg
ccgatgaagg cgcagctcga gaacttcgac gagcgcgaga tcgtgcgcac cgaggccatc
atccagtcga tgaccaagct tgaacgcacc accccgaaac tgctcaacgg atcgcgccgc
atgcgcatcg cgaagggttc gggcatgacc gtcaccgagg tgaaccagct tgtgcagcgc
ttcgaacagg ccgccaagat gatgaagaca gtcgccaagg gggcatgccc aatatccccg
gcatgggtca cgcttacctt tcccggcggc agcgcagagt tcccgatcct gaccagcgtg
gacggcgtgt cgagcatcga catctcaacc ctgaccaaga agaccggcct caccacgctg
gactacggct tcgtgaacac ggcggccacc cgctccgcga tcacctacat cgacggcgat
gccggcatcc tgcgctatcg cgggtatccg atcgaacaga tcgccaagaa ctcgaacttt
ctcgagacgg cctggctgct catctacggt gagctgccca gcgcgagtga actcgccaac
tttgacgatc gcatccgtca ccacactctt ctgcacgaag acatgcgccg cttcttcgac
tccctgccgc acaaggccca cccgatgagc gttctcgcgt ccggcgtctc ggcactgtcg
acgttctatc aggattcgct cgacccgaag gatccggagc aggtcgagat ctcgaccatc
cgtctgctgg ccaagctgcc ggtcatggcc gcctacgcgc acaagaagag cattgggcag
gcgtttctct accccgataa ctcgctgagc ttcgtcgaca actttctcaa gctcaacttc
ggcaacatgg ccgaaccgta cgaggtcaac ccggtcgtca gcaaggcgct tgaacgcctg
ctcatgctgc acgaagacca cgagcagaac gcgagcacct cgacggtgcg cctggtcggt
tcgaccgagg ccaacctgtt cgcgtccgtt tcggccggca ttaacgccct gttcggtccg
ctgcacggtg gcgccaacga agcagtgctc gcgatgctcg gcgagatcgc atccggtcag
ggcgtcgaga agtacgtcga acgcgtcaag aacaaagagc agaagctgat gggcttcggc
caccgggtct acaagaacta cgacccgcgc gccaccctgg tcaaggagag cgcccacgag
gtgctcgcgg ctctcggcgt caaggacgac ctgctcgaca tcgcgcagga actcgagcac
attgcgctga gcgacgacta cttcaaggaa cgccgtctgt accccaacgt cgacttctac
accggcgtca tctacaaggc gatgggcttt ccgacccgca tgttcaccgt gctcttcgcg
atcggtcggt tgcctggctg ggtcgcgcac tggcgtgaaa tgaacgagga tccggccacc
aagatcggtc gcccgcagca gctctacgtg ggctccccgg cccgggactc ccaccaatgg
tgtatttgac cgactgctga aggaccgcat catctggctc ggctcagagg tccgtgacga
aaacgcgaac gagatctgtg ccaagatcct cttgctggca gcggaagatt ccaaacgcga
catctacctc tacatcaact ctcccggcgg ctcgatcacc gccggcatgg cgatctacga
cacgatgcag ttcgtaccca acgacatcgt cacggtcggt atcggcatgg cagcctcgat
gggtcagttc ctgcttacct cggggaccaa gggtaagcgg tacatcaccc cgaacgctcg
cgtgcttctg caccagccgt ccggcgggtt cggcggcacg gccgctgaca tccagaccca
ggctcgcctc atcctcgaca tgaagcagcg cctgtccgag atcacggccg cgcagaccgg
caagaccccc gagcagatca acgccgacgg tgaccgcgac aactggttca gtgcgcagga
agccctcgag tacggcttcg tcgaccatct ccgcgcatcc gcgatgtcat cggcggcggc
ggcaccgatc gagtgccatc accggcgcga cggccgaccc ggtcaaggac tatctcaagc
aaatcggtaa ggtcgccctg ctgaacgctg ccgaggaggt cgaactggcc atgcgcatcg
ccaaggacgg cgcccgcgcc aagagccacc tgctcggtgc caacctccgc ctcgttgtct
cgctggctaa gcgctacacc ggtcgcggaa tgcagtttct cgatctgatc caggagggca
acctcgggct catccgcgcc gtcgagaagt tcgactacac caagggcttc aagttcagca
cctacgccac ttggtggatt cgtcaggcga tcacccgcgc catggccgac caggcccgca
ccatccgcat tccggtgcac atggtcgagg tcatcaacaa gctcgcccgg gtgcagcggc
agatgctgca agacctcggc cgtgaaccca cgcccgaaga actcagccgc gaactcgaca
tgacgccgga aaaggtcgtc gaggtacaga aatacggtcg cgagccgatc tccttgcaca
ccccgctcgg tgaagatggc gacagcgagt tcggcgacct catcgaagac accgaggccg
ttgtaccagc ggatgcggtc ggtttcacga tgctgcagaa gcagctcgag agcctgctcg
attcgctctc cgagcgcgaa gccggcgtca ttcgaatgcg cttcggcctc ggcgacggca
tgcccaagac actggaccag atcggcgaca ccttcggtgt cacgcgtgaa cgcatccgtc
agatcgagtc caagacgatg gccaagctgc gccacccgtc ccggtcgcag tccctacgcg
actacctcga gtaaatggca agagtaaaga gggccgtaaa cgcccacaag agtcgccgcg
ttattctcga acgcgccaag ggctaccgcg gacagcgttc acgcctggtc accaaggcga
aggagcagct cactcactcc ttcacctata gctaccgtga ccgtcgcgca cgcaagggtg
acttccgtcg cctgtggatc cagcggatca acgctgcgtc gcgcgccaat ggcctgacct
acaaccgtct gatccagggc ctcggcctgg ccggcatcga ggttgaccgt cgtatcctcg
ccgacctggc cgtcaacgag gcagcgacgt tcgccgccct cgttgagagc gccaaggcag
cccttcccgc cgacacgtcg gcaccgtgta tgaaggcatc gttcaagagt tgatcgacga
gctcggccag cttcccggca tcggaccgaa gtcggcgcag cgcatcgcgt tccacattct
gcagaccgag aaattcgacg tgacccggct cgccaacgtg ctgctcgagg tgcgcgacaa
ggtgcggttc tgcgacattt gcggcaacgt gtccgagcag ccgacctgcc tgatctgccg
cgacccgcgc cgcaacccca cctcgatctg cgtggtcgaa gaggccaagg atgtcgtcgc
gatcgaacgc acccgcgagt tcaagggcct gtaccacgtg ctcggcggag ccatcagccc
gatcgacggg gtcggccccg acgacctgcg tatccgccag ctgatgcagc gcctcgccga
caacacagtg caggaagtca ttatcgccac cgacccgaac ctcgaggggg aggcgactgc
cacctacctc tcgcgcctgt tgacgacgct cgagatcaag gtgacccgtc tcgcctcggg
cctgcccgtc ggcggcgacc tcgaatacgc cgacgaggtc accctcggcc gcgccttcga
gggccgccgc gaggtgtcat tccctgcctc gacgtggcca acggtcgtgt cgtcaagggc
gttaattttc agaacctgcg cgacgccggc gatccggtcg aactcgcccg ccgctactac
gagcagggcg ctgacgagct gacctttctc gacgtgacgg cgaccgtcga taaccgttcg
acgacctacg acgtcgtgag cgcgaccgcc gagcaggtct tcattccgct caccgtcggc
ggtgggatcc gcagtgtcga agacgtctcc cggctgcagg cgagcggcgc cgacaaggtc
ggattgaaca gcgcggccat cgcccgtccg gcgctgatcg ccgagatcgc ggatcgcttc
ggcgcccagg tgattgtcct cagcctcgat gtgaagcgat ccgggcttcg tcgtcacgac
ccacggcggt cgcaccgaaa ccgacctgga tgctgtggcc tgggcccggc aggcgatcga
actcggcgcg ggggaactcc tggtcaactc gatcgacgcc gacgggacca aggcgggctt
cgataccgat ctcatcgcgc tcatgcgcgc caacagtcgg gttccggtga tcgcttccgg
cggggccggg cgcgtggagg actttccccc ggcgatccgg gccggcgcgg atgccgtgct
ggcggcatcc gtttttcaca acggacaatt gaccatcgat gatgtcaagc gggagctcgc
cgccgaggga atgctggtgc gctggacgag gtagccggcc agcgtcatct gctcaccccg
gggtcgcccc ccagcgacaa gacgggggag cgcggcagcg tgtcggtcat tctctgggga
ccgcccggta ctggcaagac cacgctcgcg caggcgatcg cgcacagttc cggacgtcgt
ttcgttgaac tctctgctgt gacggccggt gtgcgcgacg tgcgccaggt gatggaggac
gcccgaacca accgcgacct ctacggtctc gcgacggtgc tgtttctcga tgagatccac
cgcttctcca aagcccagca agacaccctc ctgccagggg tcgagaacgg cgtcgtcatc
ctggtcgccg cgacgaccga aaatccgtcg ttctcgatca tttctccttt gctgtctcgt
tcactattac tcaccctcga agttctgagc gacgacgacc tcgggatcgt cgttgatcgt
gcggtcaccg accggttcga actcgaggcc gaggctcgcg gcgcgatcat tcgcctggcc
tcgggggatg cgcggcgggc gctgacggcg ctggaggcgg tcacgaccga catcgtctcg
ctcgccgttg atcgtgcgct gctgcgctat gaccgtgacg agcactacga cgtaatcagc
gcgttcatca aatcggtgcg cggcagtgac gtcgacgccg cgctgcacta cctggcgcgc
atgatcgagg ccggcgaaga cccgcgctac atctgccgcc gcatcatcgt cctcgcctcc
gaagacatcg gcatggccga cccgcaatcg ctcctgatcg ccgtcgccgc cgccgatgcc
gtcgcgctga tcggcatgcc tgaggggcga atcccgctcg cccaggccgt tgtgcacctc
gcgacggccc ccaaatcgaa cgccgcctac atggcgctcg atgctgccat agcggatgtt
cgcgccggca agatgggccg cgtgcccaag ggcatgcgcg acgcgcacta ccccggcgcc
aagcgactcg gccacggcaa gggctacgtc tacccgcaca atgacccgcc ggagtggtca
cccagcaata ccccccaacg gagctgaaat ccacccgcta ctacgagccg accgagcacg
gccacgagcg cgatatctcc gtctttctcg ttctgctcgc catctccggc gccatcgtcg
aatggttcct gatcaataac ttcgtcgctc agcagctcga cgcctacacc ttcggcggat
tgttcggccg ggtcgccttt gccctcccgg tcatccttct gctgttctcc gtctggctgt
ttcgcaaacc gagttcggtg cacgacaacg gtcgcatcgg catcgggctg agcctgctgc
tcgtcaccat ctccgggctc tgccatatct tcggcgtgca acccgagccg ccggcggcgt
gatcggctgg atgattgccg ccccgctgat cctgctcacc tcgatcggtg ccaccatcgt
cgtcatcctg ctgttgctgc tgagcctgtt catcatcacc aagacgccgc cgaatcgcat
cggtcagcgc tcccgcgact ctacgactgg ctgttcggtc gtgccggcag catccactct
caccgccggg gccaaggccc gctcggccgc caacgacgac gtggtcaagt cgatcaccga
agtactacgt cagttccagg tcgacgcgaa ggtcaccggg ttctcgcgtg gccccacggt
cacccagtac gagatcgaac tcggcccggg tgtcaaggtc gagcgggtga ccgccctgag
caagaacctc tcctacgcgg tcgcctcgaa cgaggtgcgc attttgtcgc cgattcccgg
caagagcgcc atcggcatcg agattcccaa caccgaccgt gaaatcgtca ccctcggcga
cgtgctgcgc tcgagtaccg ccaccaacgc cacccgatga ccatcggcgt cggtaaagac
gtcggcggtg gcttcgtcat cgccaacctc gcgaaaatgc cccacctgct cgtggccggt
tccaccggtt cgggaaagtc gagcttcgtc aactccatga tcacaagcct gctgatgcgg
gccaagccga gcgacgtgcg catggtgctg atcgacccga aacgggtcga gctcgctgcc
tacgccggcg tgccccacct gatcacgccc atcatcacga acccgaagaa agcggccgaa
gcgctgcaat gggtcgtgaa agagatggac atgcgttacg acgacctcgc cagctttggc
tttcgccaca tcgacgactt caacaaggcc gtcaataacg aggagccgta cctgctggtc
gtcgtcgatg agctggccga cctcatgatg gtcgccccgc gcgacgtcga agactcgatc
gtgcgtatca cccagctcgc ccgcgcctcc ggtatccacc tcgtgctcgc cacgcagcgt
ccaagcgtcg acgtcgtcac cgggctgatc aaggccaacg tgccctcccg gctcgccttc
gccgtgacga gcgtcaccga ctcccgagtc atcctcgacc agccgggtgc cgataagctc
atcggtcagg gggacgcgct gttcctgcca atggggtcca aggccgtgcg cgtgcagggc
gcctgggtga ccgaagacga gatcgaaaaa gtcgtcaagc acgtcaccgg ccaggcccga
ctatcggccc gatgtctcca tggtcgcccc gcgtaaagag atcgacgaca tcggcgacga
cctcgaagtg ctgctcgccg ccgcagaact cgtcgtctcc acccagtttg ggtccacgtc
catgctgcag cgcaaactgc gggtcggctt cgccaaggcc ggccgcctga tggacctgct
cgagtcccgc gaaatcgtcg gcccctccga gggctccaag gcccgcgacg tgctcgtcaa
cgccgaacag ttgccgagcg tgctcgctgg agaaaatgtc gcaggggtat cctgaggtcg
atgaatgttt gagaaaatcc ttgttgccaa ccgcggagag attgcgatcc gtgccatgcg
cgcggcgtac gagctcggag ccaagaccgt ggctgtgttt ccgtttgagg atcggaattc
tttgcaccgc ttaaaagcgg atgaggcgta tcagatcggc gaggccgggc atccggttcg
cgcgtatctc gacgtgagtg aaatcatccg cgtggcgaag gaatgcggcg ccgacgccat
ctaccccggc tacggttttc tgtcggagaa ccccgagctg gccgatgcgg ccgccgctgc
cggcattacg ttcatcggcc cgggcgccga cgtgctcgaa atggccggca acaaggtcac
cgcgaaggag cacgccatag cggccggcgt tcccgtgctg aagtcgacgc agccgtcgac
cgatgttgag ctgctgatca gccaggccga cgagatcggt tttcccatct tcgccaaggc
cgtcgccggt ggtggcgggc gtggcatgcg tcgcgttgct aagaagagcg agctgcgtgg
agcgctcgaa gaggccatgc gtgaggccaa cagcgctttc ggcgacgcca cgatgttcct
tgaagctgcg gtgcttcggc cccggcacat cgaggtgcag attttggcgg atgcgtccgg
cgagacggtg cacctgttcg aacgcgactg ctcggtgcag cgtcggcacc agaaggtcat
cgagatcgct ccggcgccga acctgagcga tgagattcgg gtgcagctct acgccgacgc
gatcaagttc gcccgctcga tcggctacgt caacgccggc acggtcgagt ttctgctcga
caccggggca gcacgtgttc atcgagatga acccgcgcat ccaggtggaa cacaccgtca
ccgaggaggt caccgatgtt gacctggtgc aggcgcagat ccgcatcgcg gcgggggaga
ccctcgaaga gatcggcctg acccagggcg agatccgtct gcgcggtgcc gccctgcagt
gccgcatcac caccgaagac cccgccgccg ggttccgacc cgacaccggc aagatcacca
cctatcgctc tcccggtggc gccggcatcc gcttggacgg tggcacgatc aacccgggcg
cccagatcag cccacacttc gactcgatgc tcgccaagct cacctgccgc ggccgcgact
acgccgccgc agtcgtgcgg tccaagcgcg cgctcgcgga gttccgcatt cggggcgtct
ccaccaatat ttcgttcctg caggccgtgc tcgacgaccc cgacttcgcc gccggtgacc
tgagcacctc gttcatcgac gagcgtccgg agctgctgcg cggccgggag tccaaggacc
gcggcaccaa gattctcaac tggctggccg acgtcaccgt caatcaaccc aacggcgcgc
cgcccaccac ggtgcacccg cgcgacaaac tgccacagct cgacatcacg ccccggacgg
ctcacgccag aagctgcagc tgctcggccc aaccaagttc gccgccgacc tgcgtggcca
gaccgcactc gctgtcaccg acacgacgtt ccgggatgcc caccagtcgc tgctcgcgac
gcgggtgcgc accaaggacc tcgtcgctgt cgccccgtat gtggcccggc tgacgccgca
gttgctgtcg gtcgaagcgt ggggcggtgc cacctacgac gtggcactgc gttttcttgg
cgaggacccg tgggaacgcc ttgcgagcct gcgcgaagcc ctgccgaaca ttaacctgca
gatgcttctg cgcggccgca acaccgtcgg ctacaccccg tatccgacgg aggtgaccga
cgcgttcgtg cgggaggcca ccgccaccgg tgtggacatc ttccgcatct tcgacgccct
caacgacgtg tcgcagatgc gtccggcgat cgacgcggtg ctgaacaccg gtgccctggc
tgaggtcgcc gtctgctaca ccggcgatct gctcgacccg gccgagaatc tctacaccct
cgactactac ctgcgcctgg ccgagcagat cgtcgccagc ggcgcgcacg tgatcggcat
caaggacatg gccgggctgc tccgtccgag cgccgccgag aagctcgtta gcgcgttccg
tgaacggttc gacctgcccg tgcacgtgca cacccatgac accccgggcg gccagctcgc
gacgctgctc gccgcggcgc gagccggtgc ggacgccgtg gacgtggcat ccgctccgat
ggccggcacg accagccagc cgtcggcatc ctctctcgtc gccgccctcg cccataccga
acgcgacacc ggcatttcgc tcaaggccac gaccgacctc gagccgtact gggaagccgt
gcgcaccctg taccgcccgt tcgaatcggg cctgtccgcc ccgaccggcc gggtatactc
gcatgaaatt ccgggcgggc agctgtcgaa cctgcgcacc caggccgttg ccctcggcct
ggccgaccac ttcgaactga tcgaagacat gtacaccgcc gcgaacacca tcctcggccg
ggtgcccaag gtcaccccgt cgtcgaaggt cgtcggtgac ctcgccctct acctcgccgc
ggtgaaggcc gacccggccg acttcgagca aaacccggac aagtacgatg tgccggactc
cgtgatcgga ttcatggccg gcgaactcgg cgagctgccc ggcggctggc cggagccctt
ccgtaccaag gtgctcgctg gacgcaacgt gcgcgtcggc gtcaccgaga tcaccgcggg
ggagcgcgcc gcgctcgaag cgtcgctcga tgctcaacca actgctgttc ccggcgccga
cccgccagtt cgaacaggtc aaggagacct acggtgacct ctcggtcatc gacacgctcg
attacctcta cggcctgcat cagggccagg aacacgccgt cgagattgaa aagggcgttc
gcctctacgt cggcctcgaa gccatcggtg aagccgacga gaagggcatg cgcaccgtca
tgaccatcct caacggccag ctgcgccccg tcttcgtgcg cgacaccagc attacggtgc
agactaaaat cgctgagaaa gcggatgcca accagcccgg ccagatcgcc gcgcccttct
ccggcgtggt caccctgcag atcgaagaag gcgcccaggt cgaagccggc cagagcgtcg
cgtcgatcga agccatgaaa atggaagccg cgatcacctc gccgatcgcc ggaaccatcg
agcgggtcgc catcccgctc acccagcagg tcgatgccgg cgatctgctc gtggtggtgt
gctcaacacg gccaagaagg ccggcaagct cgtagccctc accaacgagc tcaaagccca
cccgatcaac gacggcgcga ccggcatcgg tcacacccgc tgggccacgc acggcggccc
caacgacgaa aacgcgcacc cgcacctcgg cgacaataac aagctcgccc tcattcacaa
cggcatcatc gagaacttcg ccccgctgcg tgacgaactg ctcgccgagg gcttcacctt
actgagtgaa accgacaccg aagtggccgc tgtgctgctc ggcgaatacc agccgacctg
gccgaggctt ttcgcaccgt cgttgcccgc ctcgacggcg ccttcacgct gctggccgtg
caccaggacc agcccggcgt cgtcgtcggc gcccgccgca actcgccgct cgtcatcggg
ctcggcgacg gcgagaactt tctcggctcc gacgtggccg ctttcgtgga atacacccgt
cgcgccgtcg ccatcggcca ggaccagatc gtcaccatca cagcggatgc cgtcaccgtc
accgatttcg atggtcaccc ggtcgagacc gaggaattcg atgtcgcctg ggacgcctcg
gcgtcggaga agggcggctg gtccagcttc atggccaagg aggtctccga gcagccggac
gccgtcgcca acaccctgcg cggccgcatc gccgacggcc acgtggtcga actgagcgca
ttcgatgacg tgctcgccgg catccgtcgg atcgtcatca tcgcctgcgg aaccgccgcc
tacgctggcc aggtcgccaa atacgccatt gaaaagtggg cgcaggtgcc cgtcgacgtc
gagcttagcc acgagttccg ttaccgcgac ccggtgctca gcgacgacac cctggtcgtg
tcgatcagcc agtccggcga aaccatggac acgctcatgg ccgtcaagta cgccatgtcg
ctcggtgcca aggcgatctc gatctgcaac acgcagggcg cgaccatccc gcgcgagagt
gatgccgtca tctacaccca cgccggcccc gaggtcgcgg tcgcgtcgac caaggctttc
gtcgcgcaga tcacggcgct ctacctgttt gcgctgcacc tggcccgggt gcgcggcagt
ctcaccgagg ccgagcaggc cgcgcaggtc gccgaactgc aggccatccc ggcgaaaatc
gagaccgttc tgacgaggtg cgtcagctgg cccgctggat gagcgacacc cgcgccgtgt
tgttcctcgg ccgtcacgtt ggttttccga tcgcgctcga gggagcactc aagcttaagg
agctcgccta catccatgcc gagggcttcg ctgccggtga gctcaagcac ggtccgatcg
cgctgatcga acccggtcag ccggtgttcg tcgtggtcgg ctcggcacac ctgcacccca
aggtcgtctc caacattcag gagatccgcg cccgcggtgc ccgcgtcatc gccatcgccg
aggtcggcga cgccgccgtg ctgccgtttg ccgacaccgt catccgcatt ccgctcgcag
ctccactgtt cgaaccgctg ctggccgtgg tgccgctgca aattttcgcc atggagctcg
ccatcgccaa gggcctcgac gtggaccagc cgcgcaacct cgccaaatcc gtcacggtcg
aatagatggg tcagaaagta aacccctatg gcttccgtct gggaatcacc accgatcacg
tatcgcgttg gttctctgac tcgaccaagc cgggtcagcg ttacgctgac tttgtcgcag
aagacgtcaa gatccgtcgc ctgctgagca ccagcctcga ccgtgccggc gtcagccgca
tcgaaatcga gcgcactcgt gaccgcgttc gcgttgacat ccacactgcc cgtccgggca
ttgtgattgg tcgccgcggc gcggaggccg agcgcatccg ctctgacctg gagaagctca
ccgccaagca gattcagctg aacatcctcg aggtcaagaa ccccgagcag gatgcccagc
tggtcgcgca gggtattgcc gagcagctca gcgcacgtgt ggccttccgc cgcgcgatgc
gtaagggcct gcagggcgca cagcgcgccg gcgccaaggg tgttcgtatc caggtgtccg
gtcgtctggg tggcgccgag atgagccgca gcgagttcta ccgcgaaggc cgggtgcccc
tgcacacgct tcgcgcgaac atcgactacg gcttctacga agccaagacc accttcggcc
gcatcggcgt gaaggtctgg atctacaagg gcgacatcac caacaaggaa aaagacggtg
tcatcgaaat cgagggcgcg gtagtcgaag ctctgcccaa cgcgatgttt cgcgttgagc
tgtcaaacgg ccatcgagtt cttgcccaca tctcgggcaa gatgcgtcag cactacatcc
gtatcctccc agaggaccgc gtgatcgttg agttgagccc gtacgacttg acccgcggcc
ggattgtcta ccgctacaag tagtgcgccg tgagcgcatg ggccacatcg aactcgctgc
cccggtcacg cacatctggt acttcaaggg tgtgccctcg cgtctcggtt acctgctgga
catggctccg aaggacctcg aaaaggtcat ctacttcgcc gcctacatgg tcatcacggt
ggacgaagac ggtcgccacc aggacatgcc cggcctggag aacgagctgc gtctcgaact
gaagaccatt gagtccagcc gcgactcgcg catcgccgat cgcctgcagc gccttgaaac
cgacctcgca gcactggagg ccgaaggcgc caagagcgac cagaagaagc gcaccaaaga
cgccgctgaa aaggaatggg ccagattcgc aagtctctgg acgagcaggt tgctcacctc
gagcgcgtct gggaagactt ccgcaccctc aaggtcggcg acctgaagcc ggaagactcc
gtcttccacg agctccagga ccgtttcggc atgtacttcg aggcctacat gggcgccgaa
gccatcaaga agcgccttga ggccttcgac ctggtcaccg agagcgaaaa cctgcacctg
cagatcgctg agggcaaggg tcagaagaag atccgcgcca ttaagcgtct gcgcgtggtc
aacgcgttca tcatgaccgg caactcgccg gccggaatgg tgctcgacgt cgttccggtg
ctcccgccgg aactccgccc gatggtgcag ctcgacggtg gccgcttcgc gactagcgac
ctcaacgacc tctaccgtcg tgtgatcaac cgcaacaacc gcctgcgtcg tctgcttgac
ctcggtgctc ccgagatcat tgtcaacaac gagaagcgga tgctgcagga ggccgtcgac
gcactgttcg acaacggtcg ccgtggtcgc ccggtcaccg gaaccggtaa ccgtgccctg
aagtccctga gcgacatgct caagggaaag cagggtcgtt tccgccagaa cctgctcggc
aagcgcgtgg actactccgg ccgttcggtc atcgtggtcg gcccgcagct caagctgcac
cagtgtggtc tgcccaagca gatggcactc gagctgttca agccgttcgt gatcaagcgc
ctgatcgatc tgagccacgc tcagaacatc aaggctgcca agcgcatggt cgagcgttcg
cgtccgcagg tctgggacgt gctcgaggag atcatccgcg agcgccccgt tatgctcaac
cgtgcaccca ccctgcaccg cctcggcatc caggccttcg agcctcagct cgttgaaggt
aaggcaatcc agctgcaccc gctcgtttgc gcggcgttta acgccgactt cgacggtgac
cagatggccg tgcacctgcc gctgtcggtt gaggcccagg ccgaggctcg catcctgatg
ctcgcctcga acaacatcct caagccgtcc gacggccgcc cggtgaccct gcccacccag
gacatgatca tcggtctgca ccacctcacc acgatgaagg aaggtgtggt cggagaaggc
cgcgcgttct ccaccgtgtc agaggcgatt ctcgcgttcg accagaagac gctcgacctg
aacgccaagg tgcgcatccg cttgaccgac ctcgtcacga cgagcctcgg tcgcgccatc
ttcaacgagg cgctccggcc gactacccgt acttcgaaga cgttgccaac aaggtcacca
tgtcgaccat tgtcaacgac ctcgcggagc ggtacgtcaa ggttgaggtt gctgcaaccc
tcgaccggat caaggatgcc ggtttctact gggcaacccg aagcggtgtg accgtagcgc
tcagcgacat tctgacgcct ccgaacaaga aggagatcgt cgctggctac gagaagcagg
ctgccaaggt tcagggccag ttcgacaagg gtctgacgac cgacctcgag cgtcgccagg
agctcatcca gatctggact cgtgccacgg aagatgtcgc cgcagcgatg caggcgaact
tcccggccga caacaccatc aaccgcatgg tgacgtctgg tgctcgtggt aactggctgc
aggtgcgtaa catcgccggc atgcgaggcc tcgtgaacaa cccgaagggt gagatcatcc
ctcgcccgat catctcgagc taccgcgagg gcctgtccgt cgccgagtac tttattgcta
ctcacggtgc tcgtaagggt ctggccgaca cggctctgcg taccgccgac tcggggtacc
tcacccgtcg tctggtggac gtctcgcagg acgtcatcat ccgtgaagac aactgtggaa
cgacgaaggg ccttgacctg ccgatcgcaa cgtcgagaac gcggtctacg ctcgcagcct
ggccgcagcc gcggtcaacg ctgcggtgag gtcattgccg acgccggaga cgacgtcgga
gacgtgctca tcgcgaagct catcgccggt ggtgtcgaaa ccatcaaggt gcgttccgtg
ctgacctgtg agtctgccgt cggtgtctgt gctgtctgtt acggccggtc gctcgccacg
ggccagctcg tcgacatcgg tgaggccgtc ggtatcatcg ccgcacagtc catcggtgag
cccggcaccc agctgaccat gcgtaccttc cacacgggtg ggtcggccgc tgacgacatc
acccagggtc tgccgcgtgt tcaggagctg ttcgaagcgc gtacccccaa gggtgcgtcg
cccatcgtcg actccgccgg acgcatcacg attgaggatt cggacaaggg ccgcaaggtc
atcctccccg acagtggcga cgaagcatcg cctacccggt gctcaagcgt tcaaccctcc
tcgttgagga tggccagcac gttgagctgg ggcagcagat catcatcggt gccgtcgacc
cgaaggaagt tcttcgcgtc aagggtgttc gcgcggtgca gaagcacctc gtctccggtg
tgcaggaggt ctaccgttcg cagggtgtac cgattcacga caagcacatc gaggtcatcg
ttcgtcagat gcttcgcaag gtgaccgtcg tcgaacacgg cgacaccgga ctgctcccgg
gcgagctcgt tgaccggttg aagtacaacg acctcaaccg caccgcgctg accgagggca
agaagacggc atccgctcgc caggaggtca tgggtattac caaggcttcc ctcgcgaccg
agtcctggct gtcggccgct tccttccagg agaccacccg ggttctgacc caggcggcca
tggaaggcaa gagcgacccg ctgatgggcc tcaaggagaa cgtcatcatc ggtaagttga
tccccgccgg caccggcctt cctcgttacc gcgacgtcct gagcttcgtc gacttcgaca
gcttccctgg tacgtacaac taggtgcgta ttctcggttt cgacgaccaa tttggtcata
tttctaccgg cggcggtgcc agcctcgagt tcctcgaagg taagcgcctg ccaggactgg
aggtcctcat ggtcctgagc ggcaccgagg tcaagtcgct gcgcgcgggc cgggccaccc
tggttgacgg ctacgccttc atcgagggcg gcgaggcctg gctggatgcg gtgcacattc
cggagtattc cggcggctcg tggaccaatc acccgccgcg ccgcaagcgc aaactcctgc
tgcacaagaa ggagatcatt aaaatcagcc acaagaccaa ggagggcggt tacacgctca
ttccgctgcg gatttacttc gcggatggtc gggccaaggt tgagatcgcc gtcgccaagg
gtaagaaaga gtacgacaag cgtcagactc tgcgggaacg caccgacaag cgcgaatcgg
accgcgcgat gtcggcgcag cgccacctac ggccaggccg tctccgtcaa gggcccgaag
ggcgagctcg cgctcgtcgt ttccaacccc atcacggtgt cgatcgagga cggtcacgtt
ctcgtcaccc gtccgaacga cgaacgccag tcgcgttcgc tgcacggtct gactcgcacc
ctgatcaaca accagatcat cggcgtaacc gttggttaca ccaagggtct cgaaatcgtc
ggtaccggtt accgcgcggc gcagaagggc acctctgttg agttcgccct cggcttctcg
cacccggtcg tcgtcgagcc gcccgtcggc atcgttctga ccgtggagag cgtcaacaag
ctcacggtca gcggaatcga caagcaggcc gtcggcgagg ttgccgccaa catccgtaag
attcgcaagc cagagccata caagggcaag ggtgtgcgtt acgccggcga gattgttcgc
cgcaaggccg gaaagagcgg taaggtgctt cagcaagaat cacgagtacg ggttgccgac
aacagcggcg ccaaggaact cttgaccatc cgcgttctcg gtggctccgg ccgtcgttac
gccggcctgg gcgacgtcat cgtcgccacg gtcaaggatg caatcccggg cggaaacgtc
aagaagggtg acatcgtcaa agctgtcatc gttcgcacca agaaggaaac ccgtcgtcca
gacggctcct acatcaagtt cgatgagaac gctgcagtga tcttgaaggc agacggtgac
ccccgcggca cccgaatctt cggaccggtc ggtcgcgagc ttcgcgacaa gaagttcatg
aagatcatct cgctggcacc ggaggttatt taagcggtgt tcaacgacgc tgggctgctg
cccgcggtca tccagcagtg ggacacccac gaggtgctca tgctcggctg gatgaaccgg
gaagcgctgc gccgcaccct gacggagggg cgcgtcacgt tctggtcgcg cagccgccag
gaattctggc gcaagggcga cacctccggc cacgcccagt acgtgcactc cgctgccttc
gactgcgaca acgacaccct gctggtgcag gtcgaccagg tcggagccgc ctgccacacc
ggcagccaca cctgcttcga cgggcgcaat caaaattatc tagccgtcat caaggttgtc
ggccggtggt ggcgtcaacg ccgtcaaccg catgatcgaa ctgggcctcc gcggtgtcga
gttcatcgcc atcaatacgg atgcccaggc tctgctcatg agcgacgccg acgtcaagct
cgacgtcggt cgtgacctca cccgcggcct cggtgccggc gcggaccccg aggtgggtcg
ccgcgccgcc gaggatcacg ccgaagagat cgaggaagcc ctcgccgggg ccgacatggt
cttcgtcacc gctggcgagg gtggtggcac cggaaccggt ggcgcccccg tcgtcgcccg
catcgccaag tcgattggtg ccctcaccat cggtgtcgtc accaagccgt tcggcttcga
gggcaagcgt cgtcaggctc aggccgagac cggcgttgcc tcgctcaaga acgaggtcga
cacccttatc gtcgtgccca acgatcgcct gctcgagatc agcgaccgcg gcatcagcat
gctcgaggcc ttcgcgaccg ccgaccaggt gctcctcgcc ggtgtgcagg gcatcaccga
cctgatcacc acccccggcc tgatcaacct cgacttcgcc gacgtcaagt cggtcatgca
gggcgcagga tccgcactca tgggtatcgg ctccgctcgc ggcgccgacc gtgccatcaa
ggctgccgaa ctggccgtgg cctcgccgtt gcttgaggcc tcgatcgatg gcgcgcatgg
cgtgctgctg tcgatccagg gtggctccaa ccttggaatc ttcgagatca atgatgcggc
ccgcctcgtg caggaagcag tgcaccccga agcgaacatc atcttcggtg ccgtcatcga
tgacaccctc ggcgacgagg tacgagtcac tgttatcgcc gccggctttg atggcgggtc
gaggtgcggc gtgccgacct cgttgctgcg acgacctgga catcccggac ttcctctgca
cgagttcagc accgtccccg gtgtgaagga agatgtcacc gagatcatcc tgaacatcaa
gggcctcgtc gtctcgagcg agcacgacga gcccatcacc gcgtacctgc gcaagcaggg
tgccggccag gttaccgccg ctgacatttc ggctccggcc ggcgtcgagg tgcacaaccc
ggaactggtc atcgcaaccc tcaacgacaa ggcgaagttc gaactcgaac tgaccattga
gcgtggccgt ggttacgtgt ccagcaccca gaaccgcaac gagttctccg aagccggcca
gattccggtc gactcgatct actcgcccgt gctcaaggtg acttatcggg tcgaggcaac
tcgtgccgga gagcgcactg acttcgatcg cctcgtcgtt gacgtggaga ccaagtcggc
catctcgccg cgcgacgcca tcgcctcctc tggtcgcacc ctgaccgagc tgttcggcct
ggcccgcgag ctcaacaccg cagccgaggg catcgagggc ccagcgccgg ttgacgctgt
gctctcgacc gagctttcga ttccgatcga agacctcgac ctgtcggtgc gctcgtacaa
ctgcctcaag cgcgaaggca tcaacaacgt cagcgaactg gtcgccctgt cggagaccca
gctgatgaac atccgcaact tcgggcagaa gtcggttgac gaagtgaagg acaagctcgt
tgagctcggc ctgtcactga agaaggtcgc ccgatggtgc tcgtgcgcgg aggccgtgtt
aaggacctcc ccggtgtgcg ttacaaaatc attcgcggcg cactggacac ccaggccgtc
aagaaccgta agcaggcacg tagccgctac ggcgcaaagg tcgcttcgat caacaccctg
aaccgcgtgg gcaagactcg ccgcaccaag ttcggcatgg gcaagcgcaa ggacaccaag
cgtgccattg tcacgctcaa gtctggctcc atcgacatct tcacggccgt cgggccctgg
cccgcgaaga ggccgacacc gccgaactgg cctggcagcg aacggtgcca acgacctcga
gtcgatcatc gccgacctca attcgcagat gctcgaggct gctggcgagc tgaagttcga
gctcgccgcc cgcctgcgcg atgagctctc cgagctcaag cgcgagttgc gccagatgga
gaaatgaagt ctgacatcca ccccgagtac gctcccgtgg tctttcgcga cctcgcctcc
ggtgcgacct tcctgactcg ttcgacggtc tccagcaaga agaccatcga gtaagacgga
accacgtacc cggtcatcga cgtggaaatc tcctccgagt cgcacccgtt ctacacgggc
aagcagcgca tcatggactc cgccggacgc gtggagaagt tcaactcgcg ctacaagtga
ccgccagcgg ggccaccgcc atcgagaagc agcacgccaa gggcaagatg accgcccgcg
agcgcgtcga cctactgctc gaccagggtt ctttcgtgga gctcgacgag ttcgtgcggc
accgcaccgt ggccttcggc atggaaaaga agcgtccgta tggcgacgcc gtcgtcaccg
gcaccggcac gattcacggc cgccaggtgg ccgtgtactc ccaggacttc acgatcttcg
gcggttcgct cggtgaggtc gccggcgaga agatcatcaa ggtgatggac cttgccctga
agaccggggt gccgatcatc ggcattctcg actccggcgg agcgcgcatt caggagggcg
ttgtggccct cggcaagtac ggcgaaatct ttcgccgcaa cacggcagcc tcgggcgtca
tcccgcagat ctcgatcatc tgcggcccgg ccgccggcgg cgcggtctac tctccggcgc
tgaccgactt cgtgatcatg gtcgacaaga ccagccagat gttcgtcacc ggccccgacg
tgatcaaaac cgtcaccggt gaagacgtcg gcatggagga gctcggcggc gccctcaccc
acaacaaggt ctccggggta tcgcactacc tcgcgagcga tgagcccgac gcgctcgact
ttgcccgcgc actgctgagc tacctgcccg acaacaacct ggccgagctg cccgtgttcg
acagcgaggt ggagcttgag acaacggatg ctgggctcaa cacgatcatc cccgactccc
ccaaccagcc ctacgacgtg aaaacggtca tcgagcacat cgtggaccgc ggcgagtttc
tcgagacgca gccgttgtac gccccgaaca tcgtcgtggg cttcgccagg gtcgagggcc
ggtcgatcgg gatcgtcgcc aaccaaccca acgccatggc gggcacgctg aacatcgagg
ccggtgagaa ggcctcacgg ttcgtgcggt tctgcgatgc gttctccatt cccatcctca
ccctggtcga cgtgcccggc tttctaccgg gcaccgacca ggaatggacc ggcatcatcc
gtcgcggggc gaagctgctc tacgcctacg ccgaagccac cgtgccgctg gtcaccgtca
ttctgcgcaa ggcctacggc ggcgcgtaca tcgtgatggg gtccaagcag ctcggtgccg
acaccaacct ggcttggccg accgcggaga tcgccgtcat gggcggccaa ggcgccgtga
acattctcta ccgcgctgag atcaaggcag ccgaagacgt cgccgctgtg cgcacccgcc
tggccaacga gtacacctac aatgtggcga gcccttttct ggccgcggag cgcggggagc
tcgacggcat catcgagccc gccgccaccc gcgtgtcggt cgtcaaggcc ctgcgcgccc
tgcgtaccaa gcgggccacc ctgcccgcga agaagcacgg aaacatcccc ctctgtactg
ctaaccacgc tcggcaccgg aatcggttcg gcgctgctca atgacggtgt gctggttccg
aacacggaac tcggccacct gcaaatcgga ctatgagacc cgggcggcgt actcggccaa
ggaacgcgag aacctcagct gggacaagtg ggcgtcacgc ctgcagaagt actacacaac
cctggaactg ttgttcactc ccgacctgtt catcgtcggc ggcggcgtct ccaaacatca
cgaggacttt ctgccgcttc tgcgcctgaa aaccaggatt atcccggccg tgcaccgcaa
caacgccggc atcctcggtg cggccgccct cgcaacgaca ttggatctgc tgaagacttt
cttgccgcgg tcgaaaagac tctgaaattc ttcaacgacg gagacctcat cgagggcacc
gtagtgaaga tcgaccgcga cgaggttctc ctcgacgttg ggtacaagac tgagggtgtc
atcccctctc gcgaactttc catcaagcac gacgttgacc cctctgaggt tgtcaaggtc
ggcgacctgg tcgaggccct cgttcttcag aaagaagaca aagaaggccg cctcatcctc
tccaagaagc gcgctcagta cgagcgtgca tggggcgacg ttgagaagat caaggagtcc
gacggtgttg tcaccggttc ggtcatcgag gtcgtcaagg gtggactcat cgtcgacatc
ggcctgcgcg gcttcctgcc ggcatcgctc atcgaacttc gtcgcgttcg cgacctgacc
ccgtacctgg gccaggaaat cgaagcgaag atccttgaac tcgacaagaa ccgcaacaac
gttgtgctgt cgcgtcgcgc cctgctcgag cagacgcaga gcgaaagccg caccacgttc
ctcaacaacc tccagaaggg acaggtccgc aagggcgtcg tctcctcgat cgtcaacttc
ggcgcgttcg tcgacctcgg cggcgtcgat ggtctggttc acgtttccga gctcagctgg
aagcacattg agcacgccag cgaggtcgtt gaagttggcc aggaagtcac cgtcgagatc
ctcgaagttg acctcgagcg cgagcgcgtc tcgctgtcgc tcaaggctac gcaggaagac
ccgtggcagg tcttcgcccg cacccacgcc atcggccagg ttgcaccggg taaggtcacc
aagctcgttc cgttcggcgc gttcgttcgc gtcgcagaag gcatcgaggg cctcgtgcac
atcagcgagc tctccggcaa gcacgtcgag ctcgccgagc aggttgtctc ggtcggcgac
gaggtcttcg tcaaggtcat cgacattgac ctcgagcgtc gccgcatctc gttgagcctc
aagcagaagt accccgaggg cttcgactcc gagaccaacg agtggcgcga aggctttgac
gagcagcgcg aaaagtggga gcaggtttcg accgcgaacg acgagatcgc tggcgacgtc
gcccaaggag ctcgccccag tcgagctcga cacttttgac aatgagaagc tgttcgaaga
ggccaaggaa gagctgttca acctgcgctt ccagtcggcc accggtcagc tcgagagcca
cggccgcctc cgcgcggtca agcgcgacat cgctcgcatc tacacggttc tttggccgta
cgagggccct caagaccctc gccgacactg gaatcgacgg aaacatccgc gtcaaggatt
tgagcgacga ccagctcgtc cttctccgcg actacgtcga gggaaccttc aaggttgagg
gtgacctccg ccgcgaggtt gccgctgaca tccgccgcaa ggttgaaatt ggcagctacg
agggcatccg ccaccgcaag ggcctgcccg ttcgcggtca gcgcaccaag accaacgctc
gcacccgcaa gggcccgaag cgcaccgtag ccggcaagaa gaagatgacc caggtgtggg
acgagaacaa caaacttgtt cccgttaccg tcatcgaaat cgcgccgaac gttgtcacgc
aggttcgtac caaggccgtc gacggctaca acggcgttca gatcgccgct ggccccatcg
acccgcgcaa ggtcaacaag ccccttgccg gtcacttcga caaggccggc gtcacgccgc
gtcgccacat caccgagctc cgcaccgcgg atgccgctcg gccaggagct caccgttgac
ttcgctgccg gcaccaaggt tgacgtcatg ggcaccagca agggtaaggg cttcgccggt
gttatgaagc gtcacaactt caagggtgtt tcctcttcac acggttcgca caaccaccgc
aagcccggtt ccatcggtgc ttcttcgacc ccgagccgtg tcttcaaggg catgcgcatg
gctggtcgta tgggtggcga gcgcgtaacc gtgctgaacc tcaaggtgca cgctattgac
gccgataagg gcctcatgct cgtcaagggt gccgttcccg gtgctcgtgg ccgcctcgta
ttcgttcgca acgcgggagc gtaggtgaag atcggcatca acggattcgg ccgtattggc
cgtaactact tccgcgcagc cctcgcgagc agcgacatcg aaatcgtcgc cgtcaacgac
ctcagcgacc ccgcgtcgct cgcccacctg ctcaagtacg actccgtcgc cggtcgtttg
aacgcctcgg tcgaggtcga cggtgacaat atcattgtca acggcaagcc catcaaggtg
ctcgccgagc gcgacccggc caacctcccc tgggcagccc tgggcgtcga gatcgtcatc
gagtccaccg gtcgcttcac caaggccgtc gacgcgcaga agcacatcga ggccggcgca
aagaaggtca tcgtctctgc cccggcaacc ggtgacgttg ccacgcttgt gctcggtgtg
aacgaagaca cctacgacgc ggcgattcac aacattatct cgaacgcatc ctgcaccacg
aactgcctcg cgccgctcgt caaggtgttc ctggacaact tcggcatcga gcgtggcctc
atgaccacga tccacgccta caccgcagac cagaacctgc aggacggccc gcacagcgac
cttcggcgtg cccgtgccgc cgcgctgaac atcatcccga cctctaccgg tgcagctaag
gcactcggcc tggtcatccc ggagagcgtc ggcaagctcg acggttacgc gctgcgcgtt
ccggttccga ccggctcgat caccgacctc accctgacgg ctcacggtcg aagaagtgaa
cgccgcctac aaggccctca agggcatcct cagctacacc gaggacccta tcgtctccag
cgacatcgtc ggcgacccgc actcctcgat cttcgacgcc ggcctcacca aggtgatcgg
cgaccaggtc aaggttgctt cttggtacga caacgagtgg ggttactcca accgcctcgt
tgacctcacc gagttcgtcg ccgagcgact cgtcgtggtg gccgtgagcg cagagccagt
tcctggagcg cgtcgtcacc atcaaccgcg tgtcgaaggt cgtcaagggt ggtcgtcgct
tcagcttcac cgctctcgtc gttgtcggcg acggtaacgg actggtcggc gttggatacg
gtaaggcccg cgaggtcccg accgctatct ccaagggcgt cgaagaggcg aagaagaact
tcttccgcgt tcctcgcgtt ggcctgacca tcccgcaccc cgtacagggt gaggccgcag
ccggcgtcgt tctgcttcgt ccggcagcag caggtaccgg cgttatcgcc ggtggcccgg
tgcgcgccgt actcgaatgc gctggcatcc acgacgtgct gagcaagtcg ctcggttcgt
cgaacaccat caacatcgtg cacgccacgg tcgaggcact gcaccagctc gaaaggcagg
tgcctcgtcg caagcaggcc atcgcccgcg tgcgcatcgt ccccggctcc ggcacgatcg
ttgtcaacgg ccgcgagttc gctgactact tcccgaacaa gctgcaccag cagctgatca
acgacccgtt caaggttctt gacttgctcg gctcgtacga cgtcatcgcg cgcatcaccg
gtggtggccc gtccggccag gctggcgcgc ttcgcctcgg cattgcccgc tgcctcaacc
tgatcgacga agagaacagc gccatcctca agaagaacgg cttcctcagc cgcgacgctc
gagtcaagga gcgtaagaag gccggactca agaaggcccg caaggcacct cagttcagca
agcgctaaac gtctgaagca gaagtaccgc gatgagatca gtgccaagct ctccgaggaa
ctcggcttca ccaacgtgca ccgtatcccc accctgacga agattgtcgt caacatgggt
gtcggagaag cagcacgcga cggcaaggtg atggacggtg cggtttctga cctcaccaag
atcaccggcc agaagccgca ggtcaccaag gctcgcaagt ccatcgcgca gttcaaactg
cgtgagggac agcccatcgg cgcccacgtc acccttcgtg gcgaccgcat gtgggagttc
ctggaccggc tgctcagcct ggcccttcct cgcatccgtg acttccgcgg cctgtccgac
aagcagttcg atggtgcggg caactacacc ttcggtctga ccgagcaggt tatgttccac
gaaatcgacc aggaccgcat tgaccgcgtt cgcggtatgg acatcacggt tgttacgacc
gcgaagtcca acgatgaggg tcgcgcgctg ctcaaggcgc tcggcttccc gttcaagagg
ttgtcactga catctcgaac ctgaaatccg agccggattg gatgctgcag cgacggctga
aggcacttca gctgttcgaa cgcaagccca tgcccacctg gggcgccgac ctctccgaga
tcgacttcga caacatcaag tacttcgtgc ggtccacgga gaagcaggcc cagacctggg
aagacctgcc cgacgacatt aagaacacct acgagaagct cggtatcccc gaggccgagc
gtcagcgcct cgccggtgtc gccgcccagt acgagtctga agtcgtttac caccagatca
acgaggagct cgaagctcag ggcgtcattt tcatggacac cgacacagcg ctcaaggaac
acccggagtt cttcgaggag tacttcggca ccatcattcc ctccggcgac aacaagttcg
ccgcgctcaa cacggccgtc tggtccggcg gatccttcgt ctacgtcccc ccgggcgtgc
acgttgaaat tcccctccag gcctatttcc gcatcaatac cgagaacatg ggccagttcg
agcgcacgct gatcatcgcc gacgagggca gctacgttca ctacatcgag ggctgcacgg
ccccgatcta caagtccgat tcgctgcact ccgccgtggt cgagatcgtc gtgaagaaga
acgcccgcgt tcggtacacg accatccaga actggtcgaa caacgtctac aacctcgtaa
ccaagcgggc cacagccggc gaaggcgcga cgatggagtg gatcgacggc aacatcggtt
ccaaggtcac catgaagtac ccgtccatct acctgatggg cgagcacgcc aagggcgaga
cgctctcggt ggccttcgct ggcccgggcc agcaccagga tgccggcgcc aagatgatcc
acatggctcc gtacacgcag tcgtcgatcg tctccaagtc catcgctcgc ggtggcgggc
gcagcggata ccgcggtgag gttcgaatgg atgcctccgc gcaccactcc gccaacaccg
tgcgctgcga tgcactcctc gtcgatacct cgtcgcgctc cgacacctac ccatccatcg
acattcgcgt cgacgacgtg cagctcggtc acgaggccac cgtttcccgg gtcagcgccg
agcagctctt ctacctgatg agccgcggca tgcccgaaga cgaagccatg gccatgatcg
ttcgcggatt catcgaaccg atcgcccggg agctcccgat ggagtacgcc ctcgaactca
acaagctcat tgaaatgggc atggaaggat ccgtcggcta agccagcctg cttgacggcg
ctgcgcacga cgttgactcc tcggagatgg cgttcaagat tgccggatcg atgggcttca
aagaagccgt tcgtaaggcg aaccccgttc tgctcgagcc gctgatggcc gtcgaagttc
gtacccctga ggaatacatg ggtgacgtaa tcggagacct caactcgcgt cgtgggcaga
tccagaccat ggaggatgcg cagggcgtga aggtaattcg cgctcacgtt ccactgtcgg
agatgttcgg atacatcggt gacctgcggt cgaagaccag cggccgtgcg gtgtactcga
tgacgttcga gagctatgcg gaggtcccga aggctgttgc cgacgagatc atcaacaaga
ac
>Cryobacterium_sp_M96
atgccacgca gtctcaagaa aggcccgttc gttgacgacc acctgcttcg caaggttgtc
aaggcgaacg aagccagcag caagaacgta atcaagacct ggtcgcgccg ttcgatgatc
atccccggca tgctcgggca caccatcgcc gtgcacgacg gacgcaagca catcccggtg
ttcgtcaccg agagcatggt cgggcataag ctcggcgagt ttgcgcccac ccgcaccttc
cgtggacacg tgaaggacga caagaagggc cgtcgccgct aaatggaatt ctgcaaggcg
tacaacgctc agacggaatc ccagcgcggc aacgtcatcc cggtggaaat caccgtctac
gacgaccgtt cattcacttt catcctgaag actcctccgg cggcggagct catcaagaag
gcggccggcg tcgccaaggg cagtggaacc ccgcacaccg tcaaggttgc gaagctcacc
caggcccagg tccgcgagat cgccgaggcc aagatggttg acctcaacgc gaacgacctc
gacgcagcgt cgaagatcat cgccggcacc gcccgctcca tgggcatcac ggtcgaggat
gcgcccacac aacagcggcc actggtcgat cgaggggtcg acgacgagcc agttcgagca
gcacctgcgc gccgtgctcg accttcccct cggggcgacc gacgtcaggg acccgtggac
catggtcaac atcctcggcg ggccggcgtc ggagcccctg cgttcgaggc ctacccggcc
gccaaggtgc acacctacgg caaggacccc cggccggggc gcaaggtcgg ccacgtgacc
gtcggtgggg acgatttgga cctcgtcgcg taccaggcgc gggccgcagc atgttctgcg
acatcatgac gccggacggt cagccggccg tcgccgatcc gcgaaatgtg cttaagcgca
cgctggccaa ggcagccgac cgcggtttca cgttctacac ccaccccgaa attgagttct
acctgctcag gcaagaacgc cgtgccggtg gaccacgccg gctacttcga caacgttccc
ggcggcacag cccacgactt ccgccgccgg tcggtgcgga tgctcgaaga ccttggcatt
tctgtggaat tcagccacca cgaggcaggt cccggtcaga acgagatcga cctgcgctac
gcggatgcgc tgaccacggc ggataacatc atgaccttcc gcacggtcat caaggaggtg
gccatcgagc agggcgtcta cgcgacgttc atgccgaagc cgatgtcgga gcaccccggg
tcaggaatgc acacgcacct gtccttgttc gagggcgaca ccaacgcgtt cttcgaggcg
ggcgcgcaat accagctctc caagaccggc cgccagttca tcgccgggct gctcaagcat
gccccggaga tcaccgccgt cacgaaccag ttcgtgaact cctacaagcg cctgtggggt
gggacgaagc ccccagcttt gtgtgctggg gtcacaacaa ccggtccgcc tgatccgggt
gccactctac aagcctaata aggggcagag cgcccgcgtc gagtaccggg ccatcgactc
ggcagcgaat ccgtacctcg cgtactccct catgctggcc gccgggctca gtgcgtcaga
tcatcatcat aggctccgga ccggccggtt tcacggccgc gatctatgcc gcccgggcga
acctgaagcc gcttctgatc gccagtttcg aggccggcgg cgaactgatg aacacaaccg
aggtggagaa ctacccgggc ttccccgacg gcatccaggg accggaactg atgtccaaga
tgcaggagca ggccgagcgg ttcggcaccg aggtcgtcta tgacgacgtc accgagctcg
agctttccgg cgacaccaag accatcacgc tgggcggcga gaagcacgaa gccctctccg
tgatttttgc cacgggttcc gcctaccgca agctgggcct ggacgacgaa gagcgcctgt
ccggccgcgg cgtgtcctgg tgcgccacct gcgacggctt cttcttcaag gagaagacga
tcgccgtgat cggaggcggc gactccgcaa tggaagaggc caccttcctc acccgcttcg
ccagcaaggt ctacgtcgtg caccgcaagg acaccctgcg ggcctccaaa atcatgcagg
agcgtgcgtt cgccaacccc aagattgaat tcctctggaa ttcccaggtc gcggcatcac
cggcacggat gccgtcgacg gcttggtcct gcgcaacacc gtgtcgggtg atgaaacctt
gctccccctc ggcggaatct tcgtggccat cggcaacgac ccgcgcacgc acctcgtgca
caccaagctc gatttgaccc cggagggcac catcgccgtc gccggtcgca cgaaaaccag
ccagaccggt gttttcgccg ccggggacgt gatcgacccg acctatcgcc aggcggtgac
cgcagcggca tccggaaccg tcgccgcact cgacgcggag cactacctgg cctcgctgtg
accaaccgtc agatcgagtc cgctcgtatc gcgatcaccc gtcacatgaa gcgcggcggc
aaggtctgga tcaacatcta cccggaccgc ccgctcacca agaagccggc cgaaacccgc
atgggttccg gtaagggttc cgtcgagtgg tgggttgcca acgtcaagcc cggtcgcgtg
cttttcgaac tcagcggtgt cactgacatc gtcgcaaagg aagcgctgac ccgcgctatc
cataaactgc ccttgaaggc acgcatcatc aagcgcgagg agggcgcttc tagtcgaaga
cgagagcgcg ctcagtgagc cgctgagctt cctgctcgag cgggaggggt acgaggttac
cgtcgccgaa gacggtccga gcgccatcag cgagttcgac cgcaccggtg cagacctgat
tctgctcgac ctcatgctcc ccggcatccc aggcacggag gtgtgtcggg agatccgcac
gcggtcgtca gtgccgatca tcatgctgac cgccaaggac tccgaggtgg acatcgtggt
cgggctcgag ctcggcgccg acgactacgt caccaagccg tattcgaccc gggaactgct
cgcccgcatc cgtgccgttt cccggcgccg caccgacgag gtcgtgctgt cggcgggcac
agtgcggatg gacaccgagc ggcacaccgt gacagtgtcc ggcgagatcg tgaacctgcc
gctgaaagaa ttcgagctgc tggagttcct gctccgcaat gccggccggg tgctcactcg
aggtcagctg atcgaccggg tctggggcga ctacttcggg gataccaaga ccctggacgt
gcacatcaag cggatccggt cgcggatcga agccgccccc tcggatccga ccatgctggt
caccgtgcgc ggcctgggct accgcttcga atggcgggac agaaaatccg cattcgactt
aagtcgtatg accacgaggt catcgacatt tcggcgcgca agatcgtcga cacagtgacc
cgcgcgggtg cgactgtcgt cggccccgtg ccgcttccga ccgagaagaa cgtggtgtgt
gtcatccgtt cccctcacaa gtacaaggac agccgggagc actttgaaat gcgcacccac
aagcgtctga tcgacatcat tgacccgacc ccgaaggctg tcgactcgct catgcgtctc
gacctgccgg ccgacgtcaa catcgagatc aagtggtcga cttcggtgcc cagtacgcgc
agctgatcgc gcgccgggtg cgcgaggcat ccgtctactc cgagatcgtg gcccactcga
tcaccgcggc cgaggtcgcg gagaagaacc cgctcggcat cgtgctcagc ggcgggccgt
ccagcgtcta cgccgagggt gcccccacct tcgacccgga catcttcgac ctgggcatcc
cgatcctggg catctgctac ggctttcagg tgatggccac gacccttggc ggcgaggtgg
cccgcactgg ccggagcgag tacggcgcga ccccggtcag agtctgctgg ccgggcagcc
ggccgagcag acggcgtgga tgagccacgg tgactccgtg tcgaaagccc ccgccggctt
ctcggtgctc gcgtccacga gctccacccc ggtcgccgcc ttcgcgaacg atacgcgccg
gctctacggc gtgcagtggc accccgaggt caagcactcc gaattcggcc agaacgtgct
cgagaacttc ctgcaccgcg ccgccggcat ccccgccgac tggaacagcg gcaacgtcat
cgccgaacag gtggcccgca tccaggccca ggtcggcacc ggcaaggtca tctgcgggct
ctccggcgga gtcgattccg ccgtggccgc tgccctcgtg cacaaggcca tcggcgacca
gctcgtctgc gtgttcgtcg accacggcct gctccgccag gacgagcgcc gtcaggtcga
ggaagacttc gtcaaggcca ccggcgtgcg tctggtcacc gtcgatgtac gtgagcggtt
cctgaccgcg ctggagggcg tcagcgaccc ggagaccaag cgcaagatca tcggtcgtga
gttcatccgc accttcgagc aggctcaggc cgaattgatc atccgcttcc tcgtgcaggg
caccctgtac ccggacgtcg tcgagtgcgg cggcagcggc accgccaaca tcaagagcca
ccacaacgtc gggggcctgc cggaagacct gcagttcgaa ttgatcgaac cgctgcgcac
cctgttcaaa gacgaagtgc gcgcgatcgg cgccgagctg ggactgccgg ccgagatcgt
gcagcgccag ccgttccccg gacccggact cggcatccgc atcgtgggct cgatcaccca
ggaccggctc gacctgcttc gccatgcgga tgcgatcgtg cgcgccgagc tgagcgccgc
gggcctcgac cgtgagatct ggcagtgccc ggtggtgctg ctcgccgtgc ggtccgtggg
cgtgcagggt gacggccgca cctacgggca cccgatcgtg ttgcgcccgg tgtcgtcgga
agacgccatg acggccgact ggacccgcct gccgtacgac ctgttggcgc ggatctcgaa
ccgaatcacg aacgaggtgg acggggtgaa ccgcgtcgtg ctcgacgtca cgtccaagcc
gccggggacc atcgaatggg agtgacgcgc acttacactc ccaaggcaag cgaagtccag
cacgactggg tcgtcatcga cgccacagat atcgtgctcg gtcgtcttgc cagccacgcc
gccattctcc ttcgcgggaa gcacaaggca acgttctctc cccacatgga tatgggcgac
ttcgtcatca tcatcaacgc cgagaagatt gcccttaccg gcaagaagct cgacctgaag
atggcgtacc gccactccgg ttacccgggc ggcctcacgg ccaccaacta ctcggagatg
ctcgagaagc acccgacccg cgcggtcgag aaggccatcc gtggcatgct gccgaagaac
acgctcggcc gcgcccagct ggccaagctc aaggtctacg ccggcccgga gcacccgcac
gccgcgcagc agccgaagcc gtacaccctc gcccaggtcg ctcagtaaaa gccctcgaca
ccgctcttgc agcaatcgac cgccagttcg gcaagggttc gatcatgcgt ttgggcagcg
acgagcgcgc ccccgtcgag acgatctcca cggggtcgat cgcgctggac gtggccctcg
gcataggtgg cctgccccga ggtcgcatcg tggagatcta cggtccggaa tcgtcgggaa
agaccacgct caccctgcac gccatcgcga acgcgcagaa gaacggcggc atcgccgcct
tcatcgacgc cgagcacgct ctggaccctg agtacgcccg caagctcgga gtcgacatcg
acgcgctcct cgtctcccag cccgatacgg gtgagcaggc gctggaaatt gccgacatgc
tcgtgcgaag cgggtccatt gacctgatcg tgatcgactc cgtcgccgcg ctggttcccc
gcgccgagat cgagggtgag atgggtgact cgcacgtggg cctgcaggcc cgtctgatgt
cccaggccct gcgcaagctc accggtggcc tcagtcagac caacaccacc atgatcttca
tcaaccagtt gcgcgagaag atcggggtct tcttcggcag ccccgagacc accgccggtg
gcaaggcgct caagttctac gcgtcggtgc gcctcgacat ccgccgtatc gagaccctga
aagacggcac cgaggccgtc ggtaaccgca cgcgggtcaa ggtcgtcaag aacaagatgg
caccgccctt caagcaggcg gaattcgaca ttatctacgg catcggcatc tcccgggaag
gcagcctgat cgacttcggt gtcgagcacg gcatcgtcaa gaagtccgga gcctggtaca
cctacgacgg cgaccagctg ggccagggca aggagaactc gcgcaacttc ctgctgcgtg
aagcggatat ggccaacgag atcgagaaca agatcctctt caagctcggc cggtaccgcg
gagaccgagg cggccgagtt catgagcacg tacaagctcg gcgtggtgtc catcccggcg
acgacctcca tacgcagcgc tacgtcgtcg acgaggtcct cgaggtgcac acggcgacga
ctgggacttc gatgccctgt ggaccgagct caagacgctg tacccggtgg gactgaccat
tgacgaggtc gttgccgaga cttcatgcgc cgtgagattc tctcggatgc caaggtcgct
tacctgcacc gagaagagtc gctgggttca ccggcgatgc gtgaactcga gcgccgcgtc
gtcttgtcgg tcatcgaccg ccgctggcgc gagcaccttt acgagatgga ctatctgaag
gacggcatcg gcctgcgcgc catggcccag cgcgaccccc tggtggagta ccagcgcgag
ggcttcgtca tgttccagca gatgatgggc cagattcgcg aggagaccgt cggtttcctg
ttcaacctcg aggtcgaggt gctcagctac accgccccga gcgattcggg cggagtcgaa
gtgtgatggc gaacgagctc atcacgttcg cggacggcac cctcggcctc gcccagaacc
tggacgaaga cgagatcggc gtcgtcgttc tcggcgagtt cgccggaatc gtcgagggca
tggaggtgca ccgcactggt gaggtcctct ccgtacccgt cggcgacggc tacctcggcc
gcgtcgtcga cccgttgggg gcgcccatcg acgggctcgg cgagatcaag gccgccgcgc
gctggagcta caggcacccg gcgtgatgga tcgcaagtcg gttcacgagc ccatgcagac
cggaatcaag gccatcgacg ccatgatccc gatcggccgc ggccagcgtc agctgatcat
cggagaccgc cagaccggca aaaccgcgat cgcgattgac acgatcatca accagaagga
caagcaggtt cgttgcatct acgtcgccat cggtcagaag ggttccacga tcgccgccgt
caagggtgcg ctcgaggatg ccggagtcat ggagttcacg accatcgtcg cgtccccggc
ctccgacccg gccggcttca agtacctcgc cccgtacacc ggctcggcca tcggtcagca
ctggatgtac gccggcaagc acgtcctcgt catcttcgac gacctgtcca agcaggccga
ggcctatcgt gcggtgtcgc tgcttctgcg ccgcccgccg ggacgtgagg cgtaccccgg
cgacgtgttc tacctgcact cccgtctgct cgagcgttgc gccaagctgt ccgacgccct
cggttccgga tcgatgaccg gcttgccgat catcgagacc aaggcgaacg atgtctctgc
ctacatcccg accaacgtga tctcgatcac cgacggccag atcttcctgc agtccgacct
gttcaacgcc aaccagcgtc ccgcggtcga cgtgggcatc tcggtctccc gagtcggcgg
tgacgctcag gtcaagtcga tcaagaaggt ctccggcact ctgaagctcg agctggcgca
ataccggtcg ctcgaggcct tcgcgatgtt cgcctccgac ctcgacgcga cgagccgtcg
ccagctcggt cgtggcgcac gcctgaccga gctgctcaag cagccgcagt actcgccgta
ccccgtcgaa gaccaggtcg tctcgatctg ggccggcacg aacggcaagt tcgacgaggt
gcccgtggcc gacgtcctgc gcttcgagcg tggcctgctc gaccacctgg gccgcaccac
gagcgtactc acgacactgc gcgacaccaa cgttctcgac gacgcgacca tcgcgacgct
cgagatcgag gtcgacaagt tcaagcaagg attccagacg gcttcgaggc gattcccgct
gacaaggtca accaggaaaa gatcgtcaag gatcttctag ccggggccgt cgccgacgct
gaacttcggc cgcccgtccg ttcgccatcg tcgaggcaac cgctctcgac tcccgcgatc
gatgccctgg cggtgctcgt caagatcatc gcggaggtca agcgcgccag cccgtcccgg
ggcaccctgg ccgagcggac cctgccgccc tcgccgtctc ctacgagttc ggcggcgcca
gcgcgatcag cgtgctcacc gaaggtcgca agttcctcgg ctccctgtca gacctcgagc
aagtgcgatc cgccgtgcgc atcccggtgc tgcgtaaaga cttcatcggc ttgccgtacc
aggtcttcga ggccgcggca ggtgccgaca tggttctgct catcgtcgcc gcactcgacc
agaccaccct ggtctccctg cacgacctcg tgcgccagct cggcatgacc gcgctggtcg
agacccatag cgccgaggag gtcgaccgtg ccctggccat tggcgcaagc ctcgtcgggg
tgaacgcccg cgacctgtcc acgttccaac tcgatcagga cctgttcggc aggctcgcga
tcccctcggg cgtcgtccgc gtcgccgaat cggccgtcaa gaccgccgcc gacgtggcgc
actaccgcgc cgccggcgcc gacatcgtgc tcgtcggcga ggccctcgtc acaaacgatc
ccatccgaac cctctccgag aaatcgagat cggccgctcc aagcgcgccc gccgcgtgta
cgccttcgac gacatcgcga ttgtgcccag ccggcgcacc cgcgacccgg aggatgtgtc
ggtcgactgg accatcgacg cgtatcaatt ctcgatcccg ttcctcgcgg cgccgatgga
ctccgtggtc tccccgcaga cggccatcat gatgggtcag ctcggcggcg tcggcgtact
cgacctcgag ggcctctgga cccgctatga caaccccgag ccgctcctcg ccgagatccg
cgagctgccc gccgaccggg ccaccgcgcg catgcaggag atgtactccg agccgatcaa
gcctgagctc gtcaccgccc gcctcgcgga gatccgcgcg gccggcgtga ctgtggccgg
cgccctgtcg ccgcagcgca cgcaggaatt gtacgagacc gtcgtcgccg ccggcgtcga
cctgttcgtc atccgcggaa ccaccgtttc tgccgagcac gtctcgcaga aaacccctca
acctcaagaa gttcatctac gaactcgacg tacccgtgat cgtgggcggg gcggcgacct
acaccgcggc cctgcacctc atgcgcacgg gtgcggccgg cgtgctcgtc ggcttcggcg
gcggcgcggc ctcgaccacg cgcgcctccc tcggcatcca cgcgcccatg gccacggccg
tggccgatgt cgccggtgcc cgtcgggact acatggacgg tggacgctac gtgcacgtca
tcgctgacgg cggcctcaac acctccggcg acatcgtcaa ggccatcgcc tgcggcgccg
acgccgtcat gctcggcacc gcgctggccc gggcgacgga tgcccccggc ggcggcttcc
actggggtgc cgaggtgcac cactcgaagc tgccccgcgg caagcgggtc gaggtgggcg
ccctggcgcc gctcgagacc atcctgtatg gcccgacgcc gatcgccgac ggcaccgcga
acctcgtcgg cgcgctgcgc cggtcgatgg cgaccaccgg ttactccgac ctgaaggaat
tccagcgcgt cgaggtggtc gtcgcatgct cgccaacctg gccgcatccc tattcaccca
caagtccatc aagacgaccg agacgcgcgc caagcgcctg cgtccggtcg ccgagcgact
gatcaccttc gcaaagaagg gtgacctgca cgcccgtcgt cgcgtgcttg ccactatcgg
cgacaagacc gtcgtgcacg agctcttcac cgagatcgca cctcaggttg cccttcgtga
gggcggttac acccgcatta cgaagctcgg cttccgcaag ggcgacaacg cttcgatggt
acagatggag ctcggttatc gctgacccgg tatacggcgc ccccatcgtc tcccagctcg
tcaacaagat cctcctcgac ggcaaaaagg gcctggccga gcgcatcgtt tacgatgcac
tcgaaggcgt cgttgccaag aacggtgcgg atgccgtcgt caccttgaag aaggcactcg
acaacgtgcg cccgaccctt gaggtgcgtt cgcgccgcgt cggtggttcc acctaccagg
tgccggtcga agtcaagccg caccgcgcca acaccctggc tctgcgctgg ttgaccagct
acgccaaggc tcgtcgcgag aagacgatga ccgagcgtct caccaacgaa atcctcgacg
cgtccaacgg cctcggcgcc gctgtgaagc gccgcgagga cacgcacaag atggccgagg
cgaacaaggc cttcgctcac taccgctggt agatgcaggg tcgcatcacc acccgtcaca
tcggtggtgg acacaagcgc caataccgtc tgatcgactt ccgtcgtaac aaggacggcg
tcaacgccaa ggttgctcac atcgagtacg accccaaccg cacggcgcgc atcgcgctcc
tgcacttcat ggacggctcc aagcgctaca tcatcgcccc gaacaagctg aaccagggcg
acatcgtaga gtcgggcgcc ggtgctgaca tcaagcccgg taacaacctg ccgctgaaga
acatcccgac cggtaccatc atccacgcgg tcgaactgcg tccgggcggt ggcgccaaga
tggcccgctc cgccggatca tccgttcgcc tcgttgcgaa ggatggcatc tacgcccagc
tgcgcctgcc gtccggagaa atccgcaacg tcgacgcccg ctgccgcgcc acgatcggcg
aggtcggcaa cgccgagcag tcgaacatca actggggtaa ggccggccgg atgcgctgga
aaggcgttcg cccgaccgtt cgtggtgtcg ccatgaaccc ggttgaccac ccgcacggtg
gtggtgaggg taagacgtcc ggtggacgtc accccgtcag cccttggggc cagaaagaag
ggcgtacccg ccacccgaac aaggaaagcg acaagctcat cgttcgtcgc cgtaccgtcg
gcaagaagcg ttagatggca aagatcattg ctttcaacga agaggcccgt cgcggccttg
agcgtggcct gaacatcctc gctgacactg tcaaggtcac cctcggcccg cgcggacgta
acgtggtgct ggaaaagaag tggggcgctc ccacgatcac caacgatggc gtgtccatcg
ccaaggagat cgaactcgac gacccgtacg agaagatcgg tgccgagctc gtcaaggagg
tcgccaagaa gaccgatgac gtcgcgggcg acggaaccac caccgccacc gtcctggctc
aggcgctcgt tcgtgaaggc ctgcgcaacg tcgcggccgg agcagacccg atcagcctca
agcgtggcat cgagaaggcc acggccgccg tgatcgctga gctcatcgcc aacgccaaag
aggtcgagac caaggaagag atcgcggcca ccgcttccat ctccgccggt gacgccgaaa
tcggcgccat catcgccgag gccatcgaca aggtcggcaa ggagggtgtt gtcaccgtcg
aggagtcgaa cactctcggc accgagctcg agctcaccga gggcatgcgc ttcgacaagg
gcttcctgtc cgcctacttc gtgaccgacc ccgaccgtca ggaagcggtc ttcgaagacc
cctacatcct gatcgtcaac tccaaggtct ccaacatcaa ggacctgctc cccatcgtgg
acaaggtcat ccagaccggc aagcagctcc tcatcatcgc cgaggacgtc gacggcgagg
ccttggccac gctcgtggtg aacaagatcc gcggaatctt caagtcggtc gccgtcaagg
ctcccggctt cggcgaccgt cgcaaggccc agctgcagga catcgccatc ctcaccggtg
gacaggtcat cagcgaagag gtcggtctca agctcgagaa cgtcacgctt gacctcctcg
gcaacgcgcg caagatcgtc atcaccaagg acgagaccac catcgtcgaa ggcgccggag
accccgaagc catcgccgga cgtgtccagc agatccgcag cgagatcgaa aacaccgaca
gtgactacga ccgcgagaag ctccaggacg atctcttcgc ccgcgcgcag cgcgccatcc
ccggcggagt gaactcaccc gttcgggcct tccggtcggt cgggggcacc ccgctgttcc
tggtgaaagc gaagggtgcc tacgtcaccg actcggacgg gcgtgaatac gtcgacctgg
tcagctcctg gggcccggcc atcctcggcc acgcccaccc ggaggtcgtg caggcggtgc
aggatgccgc cgcgctcggc ctgtccttcg gtgcctctac gcccggcgag accatcctgg
ccgaactgat cgaggaacgc gtcgagaagc tgcgcctggt ctcgaccggc accgaggcca
ccatgacggc catccgtctg gcccgcggtt tcaccggtcg cgacctgctg atcaagttcg
ccgggcatta ccacggtcac tcggacggac tgctggctca ggcagggtcc ggcctggcca
cgttggccct gcccggctcg gccggggtca cggcagcgac ggccgcgcag accctcgtgc
tgccgtacaa cgacctggat gccgtacgag tcgccttcga ggcgcacccg ggccggatcg
ccgccgtgat caccgaggcg gcggcggcga acatgggtgt cgtggctccc gacgccggct
tcaacgccgc gctcaccgcc ctcgcgcacg agcaaggcgc gctcctcatc atcgacgagg
tcctcaccgg cttccgggtg catccggccg gctactgggg actggacgga cctgttcacc
tacggcaagg tcatcggcgg aggcctgccg gtggcggccc tcggcggtcg cgccgacgtg
atggacttcc tggctccgaa cggcccggtc tatcaggccg gcacgctctc cgggaacccg
gtggcggtcg ccgccggcat cgccaccttg cgggccctgg acgagagcgt ctacgagcgc
atcgacgcca ccgcgctgct gctctccgag gccgtctccg ccgccttctc ggccgagggt
gtcgcgcaca gcgtgcagcg ggccggcaac ctgttcagct tcgtattcgg tgccgctcgg
aactacgctc aggtgcagcg ccaggagacg ttccgctacg gtccgttctt ccactccatg
ctggatcagg gcgtttcgct gccgccgtcc gtgttcgagg cctggttcgt ctccaacgcc
cacgacgaga gcgcggtcgg ctggatcctt gacgccctcc ctgccgcagc gcggccgccg
ctcctcaaac tttccggcga agccttcggg gcaggcagcc tgggcgtcaa tcccgacgtc
atcagcgccc tcgcccgcga gatcgccgag gcggccaaga cggtggaaat cgccatcgtc
gtcggcggcg gcaacttctt ccgcggcgcc gaattgtccc agcgtggaat ggaccgcggc
cgtgccgact acatgggcat gctcggcacc gtgatgaacg cccttgccct ccaggacttc
ctcgagcagg ccggatccga gacacgggtg cagtccgcga tcgcgatgac ccaggtcgcc
gagccgtaca tccctcgtcg cgcggaacgc cacctcgaaa agggccgcgt ggtcatcttc
ggcgcgggcg ccgggctgcc ctatttctcc accgatacgg ttgcggccca gcgtgccctg
gaaatcgatg cggacatcgt gctcgtcgcc aagaacggcg tcgacgggat ttactccgac
gacccgcgca ccaacccgga cgcgcacaag atcgaccaca tcacctacca ggaggcactg
cagcgcggcc tcaaggtcgt cgactcgacg gccttcagcc tctgcatgga caacggaatg
cccatgcagg tgttcggcat ggccccgcac ggcaacgtga cggctgccat tctcggcgcc
gatctgggaa cccttgtctc caacgttcgc ggctaccgca agacgctgcg tggttacgtg
accagcgaca agatggacaa gaccatcgtt gtcgaggtcg aagaccgcgt gaagcacccc
ctgtacggca aggtcatccg ccgtacgtcc aagctgaagg ctcacgacga ggcgaacatc
gccggcgtcg gcgacctggt cctaatcagt gagacccgtc cgctcagcgc ttccaagcgc
tggcgcctgg tcgagatcct cgagaaggcc aagtaagtgg gccaggccca catcaagagc
accttcaaca acaccatcgt ctcgatcact gacaccaccg gtgcggtcat cagctgggcg
tcctcgggtg gagtcggctt caagggttcg cgcaagtcga ccccgttcgc cgcgcagctg
gctgccgagt cggctgcccg ccaggcgcag gagcacggca tgaagaaggt tgacgtcttc
gtcaagggac cgggatcggg ccgcgagacc gcgatccgtt cgctccaggc cgccggcctc
gaggtcggtt cgatcaacga cgtcaccccc caggcgcaca acggatgccg tccgcccaag
cgtcgtcgcg tctaactcaa agtgacacag atcaagtcca aaattagtga gaagcagaac
cagcgcgaca cgcttcgcag cctgggtctc aagcgcattg gcgcagtcac gattcgcgag
gacaactcgc agaaccgtgg ctacgtcaac accgttgctc acctcgtaaa ggtcgaggag
attatgccgc acagcaagct caaagcgaac atcgcagaca ttctcaaggc ccagggttac
atctcggcgt gggatgtcaa ggatgcagtg gtcggcaaga ccctcacgct caacctcaag
ttcggtccga accgcgagcg ttccatcgtc ggcatcaagc gggtttccaa gcccggcctg
cgcgtgtacg cgaagtcgac cgaaatcccc accgttctcg gtggtctcgg cgttgccatc
ctgtccacct ccagcggtct gctcaccgac cgccaggctg agaagaaggg cgtaggcgga
gaagttctcg cctacgtgtg gtagaccccg gcacgatgaa cccgttccag cacggcgagg
tcttcgtgac cgacgacggt gctgagaccg acctggacat cggacactac gaacggttcc
tcgacatcaa cctcaaccag gccgcgaacg tcacgaccgg tcaggtctac tcgcaggtga
tcgccaagga acgccgcggc gagtacctcg gcgacaccgt gcaggtcatc ccgcacatca
ccgacgagat caagcgccgc atgcgcctgc aggccagcga cggacgtgat catctccgag
atcggcggca cggtcggcga catcgagtcc cagccgttcc tcgaggcggc acgccaggtg
cgccacgaac tcggccgcaa caacgtcttc ttcgtgcacg tctcgctggt gccgttcctc
ggcgccgcgg gggagcagaa gaccaagccc acccagcact ccgtcgccgc cctgcgttcc
atcggcatcc agccggatgc gctcgtgctg cgcagcgacc ggcccgtctc cgactcgaac
aagcgcaaga tcgcgctgat gtgcgacgtc gacgaagacg ccgtggtcaa cgcggtcgac
gtgccgagca tttacgagat ccccaccatg ctgcacgatc agggcctgga caagtacatc
accgaccgcc tcggcctgtc gactggaccg gttggcagaa ggtgctcgac gccgtgcgcg
agccccagca caccgtcacc atcgggctgg tcggcaagta catcgacctg cccgacgcct
acctgtcggt caccgaagcg ctgcgcgccg gcggattcgc caaccagacc agggtccaag
tcacctggat cgcctccgac gactgcgaga ccgaggaggg cgcgaaccgc ctgctcggtg
agctcgacgg catctgcgtt cccggcggct tcggcgtgcg cggcatcgag ggcaagctcg
gcgccctcaa gttcgcccgc gagaacggca tccccgtgct cggcctctgc cttggcctgc
agtgcatggt catcgaatac gcccgcaaca aggccggcct caccggcgca tcctcctcgg
agttcgacga ggacaccgag ttcccggtgg tcgcgaccat ggaagagcag gtcgagatcg
acctgggtgg caccatgcgc ctgggtctct acccggccgt tctggccgag ggatccatcg
tggccgagct ctacggtgcc tccgaggcgt ccgaacgtca ccgccaccgc tacgaggtca
acaacgcgtt ccgctctcag atcgcggatg ccggactgtg gttctcgggc acctcacccg
accgccacct ggtcgagtac gtcgagctga agcgccaccc gttctacgtg ggcacgcagg
cgcacccgga gctgcgcagc cggcccagcc acgcgcatcc gttgttccgc ggcctgatca
gcgcggccct gaccgccagc aggccagccg cctgttcgat caccctcgag ggtggtgacg
ggagcggcaa gacgacccag tcggagcttc tcaccgactg gctccggcag cgcaccgtgc
tgcgcacccg cgagcccggc ggaacggatg tcggcggcgc catccgtgag atcgtgctgc
accaccgcgg tgagatcgcc gcgggccgag gcgctcctct acgccgccga ccgggcccag
cacatcgcga ccgcggtgcg gccggcgctc gcccgaggcg aagtggtgat ccaggaccgc
tatctggact catccgtcgc ctaccagggt gccggacggg tgctcgacgc caccccggtg
cgtgatctgt cgctctgggc ggcggactgt tgcccgcgct gaccgtgctg ctcgacctcg
acgagaccgt ggcgcgcggc cgcctcgacg ccttcgaccg gctcgaggcg gagaagagcg
actttcaccg ccgggtgcgc gccgcgttcc tcgccctggc cgacgccgag ccggagcggt
ttctggtcgt ggacgccggg cgtccggtgg ccgagatcgc cgccgtcatc cgcgaccggg
tgttgaacca ggctgatatc gctcgagcgt tgactcggat ctcccacgag atcctggagt
ccaatcgagg cgccgagaac cttgtgatcc tcggcatccc cactcgcggg gttgttctgg
cccggcgcat cgccgagacc atcgcggctc cctcgacgtc accatgtacc gcgatgacct
cggccacacc cgcaccacgc cgacccgcac cctggtgccc ggcagcgtcg acggcgtcac
ggtggtgctc gtcgacgatg tgctctactc gggccgcacc atccgcgccg ccctcgacgc
actcggcgac cacgggcggc cgaccgtcgt gcgcctggcc gtgctcgtgg accgcggcca
ccgcgaactg ccgatccggg ccgacttcgt gggcaagaac ctgcccagct ccaccgcgga
acgcatcaac ctgcacttgc tcgaggtcga cggcgacgag ttcgtcagca tcgacgatgg
gctccgattc cgactggccg gtgatgagcg acgcggcgca actcctgcgc gacttcgacg
ttcccttcga ggtgcaggtc gtttccgcgc accgcacccc ggagaagatg atcgcctacg
gccagagcgc ccatgcgcgc ggcatccggg tgatcatcgc cggcgccggc ggcgccgccc
acctgcccgg catgctcgcg gccgtgacca ccctgccggt ggtgggcgtg cccgttccgc
tgggtcggct cgacggcctg gactcgctcc tgtcgatcgt gcagatgccg gccggggtgc
ccgtggccac cgtctccatc ggcggagcac gcaacgccgg cctgatcgcc gtcaaggtcc
tcgccatcgc cgacgactcc ctgcgggtca agctgctcgg ctatcgggag atgctcgccg
cacaagtcga gcagaagatg tccggacatt ccaagtgggc gacaacaaag caccagaagg
cggtcaccga ctcgcgtcgg gccaaggcct tcgccaagtt gatcaagaac atcgaagtcg
cggcccgcat gggtggcgcc gacctgtcgg gcaacccgac cctggtcgac gcgatccaga
aagccaagaa gacctctgtt cccaacgaca acattgaccg tgccgtcaag cgcggcgccg
gcctgtccgg cgaagtagtc gactacacca ccatcatgta tgagggctac gccgcgcacg
gcgtcgccgt catgatcgag tgtttgaccg acaacaagaa ccgcgcggcc gccgaggtgc
gcaccaccat gtccagaaac ggcggcaaca tggccgaccc cggcagcgtc gcgtacaact
tccaccgcaa gggcatcgtc gtcagcgaag atgacgtgct cctcgccgtg ctcgacgcgg
gcgccgaaga ggtcgtcgac gacggcgaga agttcgaggt tttcagcgaa gcgcacgatc
tcgtcgcgac ccggaccgcc ctgcagaccg ccgggatcga ctacgactcc gccgacatcg
cgttcgtgcc ccagctcaag gtagaggtcg acgccgagac cgcccgcaag gtgttccggc
tgatcgacgc cctcgaagag ctcgacgacg tgcagaacat ctacagtaac tacgacgtgt
cgcccgaggt gtgctgctcg agcacttcaa ggagaagctc gacccggcca ccctggtcgt
ctcgcccgac atgggccgcg tgcgcgtcgc cgacatctgg agcgacaagc tcggcgcccc
gctggccatc atccataagc gtcgcaaggt cgccaaccgg gtctccgtgc acgagatcgt
cggccaggtc gagggtcgcg tctgcctgat cgtcgacgac atgatcgaca ccggccgcac
aatcgttctc gccgccgagg ccctgcgcgc cgccggcgcg atcggcgtcg tcgtcgccgc
cacccacgcc gtgttcagcc acccggcgct ctgctgcaga atcccgcgat ctccgaggtc
gtcgtcaccg acaccctgcc gatccccgag gagaagcgct tccccacgct caccgtactg
ccgatcgcgc cgcttctggc acgggccatc cacgaggtct tcgacgaggg ttccgtcacc
tcgatgttcg agggcgcatg cagccgagcg ccgactgcag atcggcaatt acatcggcgc
cctcctgaac tggaaggcgc tgcagcagac ccacgacgcg tacttctcca tcgtcgacct
gcacgccctg accgtggcgc aggacccggt gaagctgcgg gagaacaccc gccgcaccgc
cgcccaatac atcgcgagcg gcatcgaccc gtcggcgtcg acactgtacg tgcagtcgca
tgtcgccgcg cacgcccagc tggcctgggt gctgaacacg atcaccggtt tcggcgaggc
cagccggatg acccagttca aggacaaatc cgcccggcag ggatcggacg cgaccaccgt
gggactgttc gcctacccga tgctgatggc cgcggacatt ctgctgtacg acaccgagat
cgtgccggtc ggcgaagacc agcgtcaaca cgtcgaactg acccgcgacc tcgcggcgcg
cttcaacgcc cggttcgggc agacattcac agtgccggag gtcgccatcg tcacggagac
cgccaagatc tacgacctgc agaacccgac gtcgaagatg tcgaagtcgg ccgagtcgca
cgcgggcgtg atctggctgc tcgacgagcc ggcggtgacg aataagaaga tcatgcgcgc
ggtcacggat gccgagggcg gcgtggtcga ccgcgagaac aagccgggcg tggccaacct
gctgacgatc tactcggtgc tcgcggaacg cccggtgggt tcgatcgagg acgagtacgc
cggccgcggc tacggcgacc tgaagaaggg tctcgccgag gtggtcacgg gcacgttcgg
gccgatccgg gcgcgcgttc tcgagctgct cgacgacccg gccgaactcg accgactcct
cgccctcaac gcggaccggg cggcgacggt ggccaacgag acgctggcgc gcgcctacga
ccgcgtcggc ctgctatgga aaagttcaca accgtcacgg gcatcgcgct tccactgcgc
cgctccaacg tcgacaccga ccagatcatc cccgccgtct acctcaagcg cgtcaccaag
accggcttcg aagacgccct cttcgcccgc tggcgcgccg accccgactt cgtactcaac
aatccggcct acgagggtgc ccgcgtgctc gtggccggcg ccgacttcgg caccggctcc
tcgcgggagc acgccgtctg ggcgctacgc gactacggct tcgacgtggt cctcagcccc
cgcttcggcg acatcttccg cggcaactcc ggcaagcagg gtctgctcgc cggccagatc
tccgaggccg acgcccagcg cctgtgggac atcatcgagg cctgtcccgg agtcgaactg
acggtcgacc tcgtgtcgag gaccgcccgc gtgggcggcc tcaccgttcc gttcgagatc
gatgactata cccggtggcg cctcctcgag ggcctcgacg acatcggact caccctgcgc
gatgaagcgc ggatcgcaga attcgaatcc caccgggagc catggcggca agaatgccgc
tcccgcgaag tcgatggttg gtgtcatcga ttacaaagat gtccccaccc tccgcaagtt
catctccgag cgtggaaaga tccgcgcccg tcgtatcacc ggtgtttccg ttcaggagca
gcgtcttatc gcccgcgccg tcaagaacgc tcgcgaaatg gcgctgctgc cctacgccgc
aggcaggtag tgctgtcgga gcatcacgtc aacatcctgt cggcgacggt gcacacctcc
tccgaccgac tcgcgatcag ccggttcgtc ttcgagatgg gcgacaccac gcacctcgat
cgcgtgctca atgcggtgcg ccgtatcgac gccgtttatg acgtctatcg cgtagggctg
agtggccctc ccgcctcgat tccgtcatcg cccttgcccg ccaccgcggg ttcgtgttcc
aggccggtga aatctacggt gggtcccggt ctgcctggga ctatgggccg ctgggcgtgg
agctcaagga gaacatcaag aagcagtggt ggcgcttcat ggtcaccagc cgcgacaacg
tggtgggcct cgactcctcg gtgatccttc cccgcaaggt gtgggaggca tccggtcacg
tcgaggtctt cagcgacccg ctggtcgagt gcacgagctg ccacaagcgc ttccgtgcag
accacctcga ggaggaatga ggagaagaag ggccgcccgc ccgagggcat cgacggcatc
ccctgcccga actgcggaaa ccgtggaccg aaccgcgcgc tttctccggc ctgctcaaga
cctacctcgg cccggtcgac gacgaggccg gcatgcacta cctgcgcccc gagaccgcgc
agggcatctt cgtgaacttc gccaacgtgc tgcaggctgc tcgcatgaag ccgccgttcg
gcatcggcca gatcggcaag agcttccgca acgagatcac cccgggaaat ttcatcttcc
gtacccgcga gttcgagcag atggagatgg aattcttcgt cgagccgggc acggatgaga
cgtggcacca gtactggatc gaccagcgcc tgaagtggta caccggcctc ggcatcaacg
tcgacaacct gcgcctgttc gaacacccgg ccgagaagct ctcgcactat tccaagcgca
ccgtggacat cgagtaccgc ttcggtttca gcggcttcgg cgagctcgag ggtgttgcca
accgaaccga cttcgacctc aggacgcacg cggaggcatc cggcaaggat ctgtcctact
tcgaccagac gaagaatgag cgctgggttc cctacgtgat cgagccggcg gccggactga
cccgctctct gatggcgttc ctggtagacg cctaccacga ggaggaagtc ggcgtcgaca
agcgcaccgt gctgaaactc gacccgcgcc tggcgccgat caaggtcgcc gtgctgccgt
tgtcccgcaa cgaggcgctc tcgccgatgg ccaagtccct cgcggcgcgg ctgcgcgagt
cctggaacgt ggacttcgac gacgccggcg ccatcggccg ccgctaccgc cgccaggacg
agatcggcac cccgtactgc gtcacggtcg acttcgactc gctcgaggac caggccgtca
ccgtgcgtga ccgcgacacc atggcgcagg agcgcgtgcc gctcgacaag ctcgacgcct
acctggccga gcgcctccgc ggttgccgtc tacaaccatt acaagcgcgt acgcgacgac
gtggaaatcg ccaagtccaa tattctgttg atcggcccta ccggctgcgg aaagacctac
ctcgcccaga cgctggcaaa acgcctcaac gttccattcg ccgtggcgga tgcgacggct
ctcaccgagg ccggctatgt cggtgaagac gtggagaaca tcctcctcaa gttgatccag
gccgccgact acgacgtcaa gcgcgccgag accggcatca tctacatcga cgagatcgac
aagatcgcgc gcaaggccga gaatccctcg atcacccgcg acgtgtccgg cgagggtgtg
cagcaggccc tgttgaagat tctcgagggc actgtggcct cggttccgcc gcagggtggg
cgcaagcatc cgcaccagga attcattcag atcgacacca cgaatgtgct gttcatcgtg
gccggcgcgt tcgcgggcct ggatgacatc atttcgaccc gggccggcaa gaagggcatc
gggttcggcg ctccgcttca cagcaagggt gacgacgtca acctgttcag tgaggtgctc
ccggaagacc tgcacaaatt cggcctgatc cccgagttca tcggccgtct gcccgtggtc
accaccgtca cccagctcga ccaggtggcc ctgatgcaga ttttgaccgt cccgaagaac
gccctcgtgc ggcagtacca gcgcatgttc cagctcgacg gcgtcgagct cgagttcgaa
cagccggcgt tggaggccat cgccgacctc gcggtcctgc gcaagaccgg tgcgcgtggc
ctgcgagcga tcatggaaga agtgctcgga ccgatcatgt tcgaggtgcc gtcgagctcc
gaggtggcgc gcgtcgtggt cacccgggcc gccgtgctcg ataacgccga gcccacgatc
gtgcgtatcc gttcgtctga tggactggaa agaggtctac gagcagggcg acgcgacgca
actgaaacgc caggccggcc gctgtatgga ctgcggtgtg ccgttctgtc agcagggctg
cccgctcggc aacatcattc cggaatggaa cgacctcacc tggcgggacg agggtcgaca
ggccatcgaa cgtctccatg tcaccaacaa cttcccggag ttcaccgggc gtctctgccc
ggcaccctgt gagtcggcct gcgttctcgg aatcagtcag ccgccggtca cgatcaagca
ggttgaggtc tccatcatcg accaggcctt cgccaacgga tgggtgcagc cccagccgcc
cggacgcctc accggcaaga caatcgcggt cgtcggctct ggcccggccg gcctcgcggc
cgcgcagcag ctcacgcggg ccggtcacac ggtggcggtc ttcgagcgcg acgaccggat
cggcgggctt ttacgttacg gcatcccgga cttcaagatg gagaagaagc acctcgagac
ccgactcggc cagatgacgg ccgagggcac ccgcttccga gcaggcgtca ccatcggggt
cgacatcacc tgggatgacc tccgggcccg ctatgacgct gtggtggtcg ccacgggggc
cctggtaccc cgcgacctgc cgatccccgg gcgcgacctg cccggagtgc acttcgccat
ggaatacctc gtgcagcaga acaaggtcgg cgccggcgac actgtagatc accgccgagg
gcaagcacgt ggtcgtactc ggcggcggcg acaccggcgc cgactgcatc ggtaccgcgc
accgccaggc cgcggcatcc gtcacgaatc tcgccatcgg ccgccaaccg ggcatggaac
gggaacacca gccgtggccg ctgtcaccga cgctgttcga ggtgtcgagc gcccacgaag
agggcggcaa ccgcgagtac ctggtgtcgg tggagttcct ggccaacgaa gcgggcgagg
tgcgcgccat ccgcgtggcc gagaccgaat tccgggcgga cgccgggtgc ccaaggccgg
aacggagcgc gagatccctg cggatctggt tctcctggcc atgggcttca ccggtcctga
atcacgcgcg accagctgca cgtgccggtc ggagtaatgt cgagcgtgac gttaattacc
agaccagcca tgaaggcgtg ttcgttgctg gtgatgccgg ccgtggccag tcgctcatcg
tctgggcgat cgccgaaggt cgggctgctg cggcagccgt cgacaaattc ctcgaaggcg
agacgcaact gcctgcaccg gtggtgcgcc tgctcggcgc cgacgaccgt ctgctcgccg
ccgtcgagga acaccccggc gtcagcgtgc acgtgcgcgg caacgaggtc accctgatcg
gtgagaccga gcacgtcgag gcggcgcgtc gcctgatcga ggagctcctg ctcatggtgc
gcggcgggcg tgacctcgcc gagtccgagg tgagcacctc ctcacggatg ctctgggccc
ggccatcctc agctcccgcg gcaagagcat ccgccccaag accatcgggc agaaggaata
cgtggacgcc atcgacaccg acaccatcgt gttcgggatc gggccggccg gaaccggcaa
gacctacctg gcaatggcca aggccgtgca ggcgctgcag cgcaaggagg tcgaacggat
catcctcacc cgcccggccg tcgaggccgg ggaacgactc ggcttcctgc cgggcagcct
caccgagaag atcgacccgt acctgcgccc cctgtacgac gccctgaacg agatgatgga
cccggaactc gtgcccaaac tgctcgcagc cggaaccatc gaggtggccc cgctcgccta
tatgcgcggc cgcacgctca actcctcctt tgtcgtgctc gatgaggcgc agaacaccac
tgccgaacag atgaagatgt tcctcacccg gttggggttc ggctcgaaaa tggtcgtgac
cggggacatc actcagattg accttccggc gggctcgagc gggctgcgct tggtgagccg
ggtgctcgac ggggtcgacg acatccgttt cgtgcgtctg agcagtgccg acgtcgtgcg
gcactccctg gtcggccgga tcgtcgacgc ctggaccgca tacgacgcgc agaagcaggc
ccggaactcg ggggcgacga actcgccttc gagggtgccc tccgtccgcg cagcctcggc
gagttcgtcg gccagcagaa ggttcgcggg cagctgcagc tgctcctgac cgccgctacc
atgcagagcc gcactcccga ccacatcctt ctggccggcc cgcccggact cggcaagacc
actttggcca tgatcatcgc ctacgagggc aaccgcccgc tgcggatgtc cagcggcccg
gccatccagc acgccggtga tctggcggcg gtactctcct cgctggtgcc cggcgaggtg
ctgttcatcg acgagatcca ccgcatggcc cgctccgccg aggagatgct ctatctggcg
atggaggact tccgcatcga catcatggtc ggcaaaggcg ccggcgccac ctcggttccc
ctcgacctgg caccgttcac cctggttggc gccacgaccc ggtccggact gctgcccaac
ccactgcgcg accggttcgg cttcaccgcc cacctcgagt tctacaccga cgacgaactc
gagcaggtgc tcggccgggc agccaaactg ctcgacctgt cgatcgacac ggccgccacc
gccgagatcg ccggtcggtg ccgcggcacg cccagaatcg ccaaccgcct gctccggcgg
gtgcgggact acgcgctggt gcacggatgt ggccgcggtg cacgcggctc tcgagctgta
cgacgtcgac gccatcgggc tcgaccggct cgaccgggag gtgatgcgca tcatcctgac
ccgttttggg ggagggccgg tgggtctgaa cacgctcgcg gtgtccgtgg gggaggagtc
cgagaccatc gaggccgtcg tggagccgtt cctggtgcgg atcggcttcc tgatgcgcac
cccgcgcggc cgggtggcga ccgcgggcgt ggcggcattt cggcctgtcg acatcgagtt
cccgcacgac tcgattccgg gcatgtacaa cgcactgaag accaccatcg tcatgtgatc
acgctcgagg ttgcccagca cttgggcgac gacctcattc gcgccatcgc gctgaacccg
accgacggtc tggttcgtgg ccaggaggtc cgggacaccg gctcgcccat cacggttccc
gtcggggacg ttaccaaggg gcgcgtgttc aacgccattg gcgaggtgct caatgagccc
ggcgagaaga tcgaaatcga gcgctggccc atccaccgca agccaccgcc cttcgaccag
ctggaatcca agacgcagct gttcgagacc ggcatcaagg tcattgacct gctcaccccg
tacgtcttgg gtggaaagat tggcctgttc ggtggtgccg gcgtcggcaa gaccgttttg
atccaggaaa tgatccagcg tgtcgcgcag gaccacggtg gagtgtccgt gttcgccggt
gtcggtgagc gcacccgtga gggcaacgat ctcatccacg agatggaaga ggcgggcgtc
ttcgacaaga ccgccctcgt gttcggccag atggacgagc cgccggggac gcgtctgcgc
gtcgccctct ccgcgctcac catggccgag tacttccgcg atgttgccaa gcaggatgtg
ttgctcttca tcgacaacat cttccggttc actcaggctg gctctgaggt gtcgaccctt
ttgggccgta tgcccagcgc tgtgggctac cagccgaccc tggccgacga gatgggcatc
ctgcaggagc gcatcacgtc gacccgtggc cactcgatca cgtcgctcca ggccatctac
gtgcctgctg acgactacac cgacccggcc ccggcgacca cgttcgccca cctcgacgcc
accaccgagc tgtcgcgtga gatcgcttcg aagggcctct acccggccgt cgacccgctc
acctcgagca gccgtatcct cgacccccgc tacctgggtg ccgatcacta caacacggcc
gttcgcgtca aggcgattct gcagaagaac aaggaactgc aggagatcat cgcgatcctc
ggtgtcgacg agctttccga ggaagacaag gtcaccgtct cccgcgcacg ccgcatccag
cagttcctgt cgcagaacac ctacatggcc aaaaagttca cgggcgtcga ggggtccacg
gtatcgctta aggacaccat cgaatccttt acggcgattg ccaatggtga cttcgaccac
gtggccgagc aggctttctt caacgtcgga ggcatcgccg acgtcgaaga gaagtgggcg
aaaatccaga aggagaacga ctgccgcggt cgccgagatc ctcgccgcaa tcggtgaaga
tcccgcccgt ccgggcctca gggcgacccc tcgccgggtg gccgaatcct acggtgagct
ctttgccggg ctggcggtgg acccggtcga ccacctacgc gatcccggtg ggaactggtg
ctcctgcgcg acatcgcctt ccgctccgtc tgcgaacatc acctgctgcc cttcctcggc
atcgcccacc ttgcctacgt gccgaacgaa cgggtcgtgg gtctgggcaa gctgccggct
gtcgtcgaca cgatcgccgc ccggccccag atgcaggaac gcctcaccga ggagatcgcc
gaggcgctcc aaatcgggct cgcaccgctc ggcgtactgg tcgtgctcga cgccgtgcac
ggttgcgtga ccgcccgcgg ttcgcgccag accgccagct cgaccgtcac gatggccagc
cgcgggtccc tcgccgaacc cgtgaagcgc gccgagatca ttcggatgtc tgtgccgtgc
cggccgccgg cgtggtcgcg gaagccatgg tcgctctggt gctggccaac tcggtcctgg
agaagttcgg tggtgactcc atcgtggaga cgcgccgcaa cctggagtcc tacctggccg
gaatgccggc gaatctccag agaagaccca ctccgggacg aagaaacgct tcaaggtcac
cggttccggc aagatcatga agcagcaggc cggcctgcgc cacaacctcg aggtcaagag
cacccagcgc aagtcccgcc tgaaccacga ccaggtgctg gccaaggccg acaccaaggt
catcaagaag cttctcggtc gctgtggcga tcgccctgcc cgacggtttc gcggcattcg
tcgtgccccg cagcggtctc gcgtccaagc acggcatcac gatcgtgaac gcgccgggca
ccgtcgacgc cgggtatcgt ggcgagatca aggtgacgct gcttaacacc gccccatgcg
atcgcgatcg gcgaccgcat cgcccagatc atcatcatgc ccgtcagtcg ggccacgttt
attcccgtgg atcggctgcc cggcagccag cgcggggttg gcggattcgg gtccaccggg
taaccatccg ccagctgctc gacagcggcg tgcacttcgg gcaccagacc cgccgttgga
acccgaagat gaagcgcttc atcttcacgg agcgctccgg catctacatc atcgacctgc
agcagtcgct cgggtttgtc gacaaggcct acgacttcgt caaggagacg gttgcccacg
gcggcaccat cctcttcgtc ggaacgaaga agcaggcgca ggaatcgatc gccgaacagg
ccatccgcgt gggccagccc tacgtcaacc agcgctggct cggcggcctc ctcaccaact
tccagaccgt ttccaagcgt ctggcccgca tgaaagagct tgaagaggac ttcgaggaca
ggtttcacga agaaggaaat gctcatcaag aagcgcgagc tcgtcaagct gcacaagagc
ctcggcggca tccgcaacct cacgaagacg ccgtcggcgc tgtgggttgt ggacaccaac
aaggagcacc tcgccattga cgaagcccgc aagctcggca tccccgtcat cgcgatcctc
gacaccaact gcgacccgga cgacgtccag tacccgatcc cgggcaacga cgacgccatt
cgttccgtcg gcctgctgac ccgcatcatc gcggacgctg cggccgaggg cctcatccag
cgccacggcc tctcgccgcg tgggaagccg aacttgggca agatccgtgc accgtactac
cgcatcgtcg ttgccgacgc gcgcaccaag cgcgatggtc gtgtcatcga agagatcggc
atctaccatc ccacgcagga gccctccgtc atcgaggtca agtccgagcg tgccctgtac
tggctgggcg ttggagcaca gccgacagag caggttgagg ctctcctcaa gctgaccggc
gactgaggaa acgctcgtat tggtcaaacc ggatggcgtt gcccgcaacc tctccggcga
gatcctgcgt cgcattgagc agaaggggta ctccctcgtc gacgcgaagc tcgtgcaggc
cgacaggtcc ctgttggccg agcattacgc cgagcaccag ggcaagccgt tcttcgaacc
tctcgtggag ttcatggaaa gcggtccgat cctcgtgctg cgcatcgccg gcgaacgcgt
gatcgagggc ttccgctccc tggccggcac aaccgacccg accaccgcgg ctcccggcac
cattcgcggc gacttcggcc aaggagcagc agaacctcgt gcacggctcc gactcgcccg
agtcggccga ccgcgaactg gccctctggt tacttcgagc cggagctgaa cgacgacgtg
ctgatccccg tcgccggcat cctcgacatc ctcgacaact acgcgttcgt gcgcacctcc
ggctacctgc cgggtgcgag cgacgtctac gtctcgctcg gccaggtcaa gaagtacaac
ctgcgcaagg gcgacgccgt cgtcggcttc atccgccagc cgcacgacgc cagaagtaca
acgcgatcgt caaggtcgac tccataaatg gcctgaccgt cgaagaggcc gcgaaccgcg
tcgagttcca gaagctcacc ccgctgtacc cgacggagcg gctgcgcctc gaaaccgagc
cgggcaagct gacgcagcgg atcatcgacc tggtcgcccc gatcggtaaa ggacagcgcg
gcctgattgt cgcaccgcct aaggccggca agaccatcgt catgcagcag attgctaacg
ccatcgccac gaacaacccc gaggtccacc tcatggttgt cctggtcgat gagcgtcccg
aagaggtcac cgacatgcag cgcacggtga agggtgaggt cattgcctcc accttcgacc
gtcccgccga agaccacacc acggtcgccg agctcgccat cgagcgcgcc aagcgtctcg
tcgaactggg ccacgacgtc gtcgtgctgc tcgactcgat cacccgcctg ggccgcgcct
acaatctgac ggccccgccg tcgggccgga tcctctccgg cggcgtcgac gcgtccgcgc
tgtacccgcc gaagcgtttc ttcggcgcgg cgcgcaacat tgagaacggt ggctcgctca
ccatcctcgc ctccgccctg gtggagaccg gatccaagat ggacgaggtt atcttcgagg
agttcaaggg cacgggcaac atggagctcc gcctccacct ggccgacaag cgcatcttcc
ccgcggtgga tgtcaacgca tccggcaccc ggcgtgaaga aatgctgatg agcgcggacg
aagtcaagat cacttggaaa ctgcgacgcg ccctcgccgg aggcactgga ggtcatcctc
ggtcgtctca aggagaccac gtccaacgtc gagttcctga tgcaggttca gacgcgcgtc
atcaccatct cgaaccagaa gggtggcgtc ggcaagacca cgaccgcggt caacttgtcg
gccgctctgg cccgtcaggg cgctcgcgtt ctggtgatcg acttggaccc ccagggcaac
gcgtctacag ccttgggcgt tcgcgcggaa acacccagcg tctacgatgt catcgtcaac
gacgaggaaa tggctgcggt cgttcagacc acggagttcg gctcgctgtt ctgtgtgccg
gccaccatcc acctcgcggg tgcagaaata gagctcgtct ccttggtcgc ccgtgagcag
cgtctcaacc gtgccctcga atcgcacctg attacgtttt catcgactgc cccccatctc
tgggactctt gacgatcaac gcgtttgtcg cggcccgcga ggtgctgatt ccgattcagt
gtgagtacta cgcgctcgaa ggtctcagcc agctgcttaa gaatatcgaa ttgatcgaga
agcacttgaa cccggatctc ggggtgtcca cgattctgct cacgatgtac gacagccgca
ccaacctggc gaaccacgtg gcccaggatg tgcgtgaaca cttccccaag caggttctga
acacccttat accgcgttcc gtgcgtgtct ctgaggcgcc gagctacggt cagagcgtta
tcagttacga cctcaactct gccggatcac tctcatacct cgaagcagca gcagagatcg
cccatcgggg taaatgccca agcgcgacga catcaacagc gttctcgtca tcggatcggg
tccgatcgtg atcggccagg cctgcgagtt cgactattcc ggaactcagg cctgccgggt
gctgcgggcc gagggggtca gggtcatcct ggtcaactcc aacccggcca cgatcatgac
cgaccccgac ttcgccgacg ccacctacat cgagccgatc accccggaga tcctcgagac
gatcatcgcc aaggaacgcc ccgacgcgat tctgccgacc ctcggcgggc agacagcgct
gaacgccgcc atccagcttc acgagcgcgg catcctggcc aggtacgacg tcgaactcat
cggtgcctcc ttcgacgcca tccagaaggg tgaggaccgc cagatcttca agcaactggt
gctggacacg ggcgccggcg tcgcccggtc ctacatcgcc cacacggtcg aggaggccgt
cggcttcgcc gaggacctcg gctacccgct cgtcgtgcgc ccctccttca ccatgggcgg
cctcggctcc ggcttcgcct acaccgagcc ggaactgcgc cgcatcgtcg gcgacgggct
gcaccagagc cccaccagcg aggtcctgct cgaggaatcc atcctcggct ggaaggaatt
cgagctcgag atgatgcgcg acacggccga caacacggtc gtcgtgtgct cgatcgagaa
cgtcgacccg gtcggcgtac acaccggcga ctcgatcacc gtcgccccgg cgctgaccct
gaccgaccgt gagtaccaga agttgcgcga catcagcatc gacatcatcc gcgccgtggg
agtggacacc ggcggctgca acatccagtt cgcgatcaac ccggccgacg gtcgcatcat
cgtgatcgag atgaacccgc gcgtgtcccg ctcctccgcc ctggcgagca aggcgacggg
cttcccgatc gccaaaatcg ccgcgaagct cgcgctcggc taccggctcg acgagatccc
gaacgacatc accggtgtca ccccggccag cttcgaaccc accctcgact acgtcgtggt
caaggtgccc cggttcgcgt tcgagaagtt tcccgccgcc gaccagcgcc tgaccaccac
catgaagtcc gtgggcgagg cgatggccat cggccgcagt tacgcctccg cgctgcagaa
ggcgctccgc tcgctcgaga agcggtcgac gagttgctca cggtcgccga agtacccacc
gacggccgga tcgtcaccgt gcagcaggcg ctccgcaagg gtgccaccac cgagcaggtt
ttcgacgcca ccaagatcga cccgtggttc atcgaccaga tcgtgctgat catcgcggac
gagatcgccg ccgagcgcct cgacacagac atcctccgca ccgccaaaga ccacggcttc
tccgacgccc agatcggcga gcttcgcggc ttcggcgaag cggatgtgcg cacggtgcgc
cacatcctcg gcgtgcgccc ggtcttcaag accgtcgaca cgtgcgcggg ggagttcccc
gcactcacgc cgtaccacta ctccagctac gaccaggaga ccgaggtcgt gcccagtgac
cgcaaaaagg tcgtcatcat cggctccggc ccgaaccgca tcggccaggg cgtcgagttc
gactactcct gcgtgcacgc ctcgtttgcc ctctccgagg ctggctacga gaccatcatg
atcaactgca acccggagac ggtctcgacc gactacgaca cctccgaccg gctctacttc
[truncated: 46,179 more rows]

## Sheet: Description of genes used
orth_id	gene	category
ORTHOMCL101	Na(+) H(+) antiporter subunit B	Membrane Transport
ORTHOMCL102	Phosphoribosylaminoimidazole carboxylase ATPase subunit (EC 4.1.1.21)	Nucleosides and Nucleotides
ORTHOMCL103	Glutamine synthetase type I (EC 6.3.1.2)	Cell Wall and Capsule
ORTHOMCL104	Thioredoxin reductase (EC 1.8.1.9)	Nucleosides and Nucleotides
ORTHOMCL106	Phosphate regulon transcriptional regulatory protein PhoB (SphR)	Phosphorus Metabolism
ORTHOMCL108	GMP synthase [glutamine-hydrolyzing] (EC 6.3.5.2)	Nucleosides and Nucleotides
ORTHOMCL110	RecA protein	DNA Metabolism
ORTHOMCL114	Indole-3-glycerol phosphate synthase (EC 4.1.1.48)	Amino Acids and Derivatives
ORTHOMCL115	Inosine-5@1-monophosphate dehydrogenase (EC 1.1.1.205)	Nucleosides and Nucleotides
ORTHOMCL119	Heat shock protein 60 family chaperone GroEL	Protein Metabolism
ORTHOMCL120	Glutamate-1-semialdehyde aminotransferase (EC 5.4.3.8)	Cofactors, Vitamins, Prosthetic Groups, Pigments
ORTHOMCL126	CTP synthase (EC 6.3.4.2)	Nucleosides and Nucleotides
ORTHOMCL127	Dihydrolipoamide acetyltransferase component of pyruvate dehydrogenase complex (EC 2.3.1.12)	Cofactors, Vitamins, Prosthetic Groups, Pigments
ORTHOMCL128	Uracil phosphoribosyltransferase (EC 2.4.2.9)	Nucleosides and Nucleotides
ORTHOMCL129	Phosphoribosylaminoimidazole carboxylase catalytic subunit (EC 4.1.1.21)	Nucleosides and Nucleotides
ORTHOMCL130	FIG000859: hypothetical protein YebC	Cofactors, Vitamins, Prosthetic Groups, Pigments
ORTHOMCL131	Ribose-phosphate pyrophosphokinase (EC 2.7.6.1)	Nucleosides and Nucleotides
ORTHOMCL132	Tryptophanyl-tRNA synthetase (EC 6.1.1.2)	Protein Metabolism
ORTHOMCL133	3-isopropylmalate dehydratase small subunit (EC 4.2.1.33)	Amino Acids and Derivatives
ORTHOMCL135	GTP pyrophosphokinase (EC 2.7.6.5), (p)ppGpp synthetase I	Regulation and Cell signaling
ORTHOMCL137	Glycyl-tRNA synthetase (EC 6.1.1.14)	Protein Metabolism
ORTHOMCL138	ATP-dependent Clp protease ATP-binding subunit ClpX	Protein Metabolism
ORTHOMCL139	Glutamate synthase [NADPH] small chain (EC 1.4.1.13)	Nitrogen Metabolism
ORTHOMCL140	Phosphate starvation-inducible protein PhoH, predicted ATPase	Phosphorus Metabolism
ORTHOMCL141	Holliday junction DNA helicase RuvB	DNA Metabolism
ORTHOMCL143	GTP cyclohydrolase I (EC 3.5.4.16) type 1	Cofactors, Vitamins, Prosthetic Groups, Pigments
ORTHOMCL144	Chorismate synthase (EC 4.2.3.5)	Amino Acids and Derivatives
ORTHOMCL145	LSU ribosomal protein L35p	Virulence, Disease and Defense
ORTHOMCL146	Menaquinone-specific isochorismate synthase (EC 5.4.4.2)	Cofactors, Vitamins, Prosthetic Groups, Pigments
ORTHOMCL149	Nucleoside diphosphate kinase (EC 2.7.4.6)	Nucleosides and Nucleotides
ORTHOMCL150	Transcription termination factor Rho	RNA Metabolism
ORTHOMCL152	Carbamoyl-phosphate synthase large chain (EC 6.3.5.5)	Nucleosides and Nucleotides
ORTHOMCL153	DNA-directed RNA polymerase beta subunit (EC 2.7.7.6)	Virulence, Disease and Defense
ORTHOMCL155	Enolase (EC 4.2.1.11)	Carbohydrates
ORTHOMCL157	Signal recognition particle receptor protein FtsY (=alpha subunit) (TC 3.A.5.1.1)	Membrane Transport
ORTHOMCL158	Fumarate hydratase class II (EC 4.2.1.2)	Carbohydrates
ORTHOMCL159	LSU ribosomal protein L19p	Protein Metabolism
ORTHOMCL160	Glutamate synthase [NADPH] large chain (EC 1.4.1.13)	Nitrogen Metabolism
ORTHOMCL161	Translation initiation factor 2	Protein Metabolism
ORTHOMCL164	Tryptophan synthase beta chain (EC 4.2.1.20)	Amino Acids and Derivatives
ORTHOMCL166	Porphobilinogen synthase (EC 4.2.1.24)	Cofactors, Vitamins, Prosthetic Groups, Pigments
ORTHOMCL168	Translation initiation factor 3	Virulence, Disease and Defense
ORTHOMCL170	Ketol-acid reductoisomerase (EC 1.1.1.86)	Cofactors, Vitamins, Prosthetic Groups, Pigments
ORTHOMCL172	3-isopropylmalate dehydratase large subunit (EC 4.2.1.33)	Amino Acids and Derivatives
ORTHOMCL173	Magnesium and cobalt efflux protein CorC	Membrane Transport
ORTHOMCL174	Phosphoribosylformylglycinamidine synthase, glutamine amidotransferase subunit (EC 6.3.5.3)	Nucleosides and Nucleotides
ORTHOMCL175	Adenylosuccinate synthetase (EC 6.3.4.4)	Nucleosides and Nucleotides
ORTHOMCL176	LSU ribosomal protein L27p	Protein Metabolism
ORTHOMCL177	Signal recognition particle, subunit Ffh SRP54 (TC 3.A.5.1.1)	Membrane Transport
ORTHOMCL178	Citrate synthase (si) (EC 2.3.3.1)	Carbohydrates
ORTHOMCL179	ATP-dependent Clp protease proteolytic subunit (EC 3.4.21.92)	Protein Metabolism
ORTHOMCL180	RNA polymerase sigma factor RpoD	RNA Metabolism
ORTHOMCL181	LSU ribosomal protein L20p	Virulence, Disease and Defense
ORTHOMCL182	Recombination protein RecR	DNA Metabolism
ORTHOMCL183	Imidazole glycerol phosphate synthase cyclase subunit (EC 4.1.3.-)	Amino Acids and Derivatives
ORTHOMCL70	Glucosamine--fructose-6-phosphate aminotransferase [isomerizing] (EC 2.6.1.16)	Cell Wall and Capsule
ORTHOMCL72	Translation initiation factor 1	Protein Metabolism
ORTHOMCL73	DNA-directed RNA polymerase beta@1 subunit (EC 2.7.7.6)	Virulence, Disease and Defense
ORTHOMCL74	Phosphoglycerate kinase (EC 2.7.2.3)	Carbohydrates
ORTHOMCL75	tmRNA-binding protein SmpB	Protein Metabolism
ORTHOMCL78	Phosphoribosyl-AMP cyclohydrolase (EC 3.5.4.19)	Amino Acids and Derivatives
ORTHOMCL80	DNA-directed RNA polymerase alpha subunit (EC 2.7.7.6)	RNA Metabolism
ORTHOMCL81	SSU ribosomal protein S12p (S23e)	Virulence, Disease and Defense
ORTHOMCL82	LSU ribosomal protein L23p (L23Ae)	Protein Metabolism
ORTHOMCL85	Excinuclease ABC subunit B	DNA Metabolism
ORTHOMCL87	Acetyl-coenzyme A carboxyl transferase alpha chain (EC 6.4.1.2)	Fatty Acids, Lipids, and Isoprenoids
ORTHOMCL88	Polyphosphate glucokinase (EC 2.7.1.63)	Phosphorus Metabolism
ORTHOMCL90	LSU ribosomal protein L29p (L35e)	Protein Metabolism
ORTHOMCL92	LSU ribosomal protein L3p (L3e)	Protein Metabolism
ORTHOMCL93	NAD-dependent glyceraldehyde-3-phosphate dehydrogenase (EC 1.2.1.12)	Cofactors, Vitamins, Prosthetic Groups, Pigments
ORTHOMCL94	SSU ribosomal protein S5p (S2e)	Protein Metabolism
ORTHOMCL96	LSU ribosomal protein L5p (L11e)	Protein Metabolism
ORTHOMCL98	Translation elongation factor G	Translation factors
ORTHOMCL603	DNA gyrase subunit A (EC 5.99.1.3)	DNA Metabolism
