# Supplementary material for: Genomic Insights of Cryobacterium Isolated From Ice Core Reveal Genome Dynamics for Adaptation in Glacier
Source: Front Microbiol. 2020 Jul 14;11:1530. doi: 10.3389/fmicb.2020.01530 (PMC7381226; doi:10.3389/fmicb.2020.01530)
Supplement: Supplementary file 5 [file Table_4.xlsx]

## Sheet: Sheet1
Tables S4 Matrix of specific genes
orth_id	category	subcategory	subsystem	gene name	Cryobacterium_arcticum_PAMC_27867	Cryobacterium_sp_Y11	Cryobacterium_sp_Y50	Cryobacterium_sp_M96	Cryobacterium_sp_M15	Cryobacterium_sp_MLB-32	Cryobacterium_levicorallinum_CGMCC_1.11211	Cryobacterium_sp_Y29	Cryobacterium_sp_Y62	Cryobacterium_psychrotolerans_CGMCC 1.5382	Cryobacterium_sp_M25	Cryobacterium_sp_Y57	Cryobacterium_flavum_CGMCC_1	Cryobacterium_sp_N19	Cryobacterium_luteum_CGMCC_1	Cryobacterium_sp_Y82	Cryobacterium_sp_M23	Cryobacterium_sp_N22	Cryobacterium_sp_N21	Cryobacterium_sp_M91	Cryobacterium_roopkundense_RuG17
ORTHOMCL10015	Amino Acids and Derivatives	Lysine, threonine, methionine, and cysteine	Methionine Biosynthesis	Cystathionine beta-lyase, type II (EC 4.4.1.8)	0	0	1	0	0	0	0	0	0	0	0	1	0	0	0	0	0	0	0	0	0
ORTHOMCL1664	Amino Acids and Derivatives	Histidine Metabolism	Histidine Degradation	Formiminoglutamic iminohydrolase (EC 3.5.3.13)	1	1	1	1	1	1	1	1	1	1	1	1	1	1	1	1	1	1	1	1	1
ORTHOMCL1690	Amino Acids and Derivatives	Aromatic amino acids and derivatives	Tryptophan synthesis	Tryptophan-associated membrane protein	1	1	1	1	1	1	1	1	1	1	1	1	1	1	1	1	1	1	1	1	1
ORTHOMCL1781	Amino Acids and Derivatives	Lysine, threonine, methionine, and cysteine	Methionine Degradation	Methionine ABC transporter ATP-binding protein	1	1	1	1	1	1	1	1	1	1	1	1	1	1	1	1	1	1	1	1	1
ORTHOMCL1860	Amino Acids and Derivatives	Proline and 4-hydroxyproline	Proline Synthesis	RNA-binding C-terminal domain PUA	0	1	1	1	1	1	1	1	1	1	1	1	1	1	1	1	1	1	1	1	1
ORTHOMCL1947	Amino Acids and Derivatives	Lysine, threonine, methionine, and cysteine	Methionine Biosynthesis	5-methyltetrahydrofolate--homocysteine methyltransferase (EC 2.1.1.13)	0	1	1	1	1	2	1	1	1	0	1	1	1	1	1	1	1	0	1	1	1
ORTHOMCL1948	Amino Acids and Derivatives	Glutamine, glutamate, aspartate, asparagine; ammonia assimilation	Glutamine, Glutamate, Aspartate and Asparagine Biosynthesis	NAD-specific glutamate dehydrogenase (EC 1.4.1.2), large form	0	1	1	1	1	1	1	1	1	1	1	1	1	1	1	1	1	0	1	1	1
ORTHOMCL2529	Amino Acids and Derivatives	Lysine, threonine, methionine, and cysteine	Threonine and Homoserine Biosynthesis	Threonine synthase (EC 4.2.3.1)	0	1	1	0	1	0	1	1	1	0	0	1	1	1	1	1	0	0	1	1	0
ORTHOMCL2798	Amino Acids and Derivatives	Glutamine, glutamate, aspartate, asparagine; ammonia assimilation	Glutamine, Glutamate, Aspartate and Asparagine Biosynthesis	L-asparaginase (EC 3.5.1.1)	0	0	0	0	1	0	1	1	0	1	0	1	1	1	0	0	0	0	1	2	1
ORTHOMCL2840	Amino Acids and Derivatives	Histidine Metabolism	Histidine Degradation	Conserved hypothetical protein (perhaps related to histidine degradation)	0	1	1	0	1	1	1	1	1	0	0	1	0	0	0	1	0	0	0	1	1
ORTHOMCL3093	Amino Acids and Derivatives	Arginine; urea cycle, polyamines	Polyamine Metabolism	Putrescine transport ATP-binding protein PotA (TC 3.A.1.11.1)	1	0	0	1	0	0	0	1	0	0	1	1	0	1	0	0	1	1	1	0	0
ORTHOMCL3097	Amino Acids and Derivatives	Histidine Metabolism	Histidine Degradation	N-formylglutamate deformylase (EC 3.5.1.68)	1	1	0	1	0	0	0	1	0	0	1	1	0	0	1	1	1	0	0	0	0
ORTHOMCL3167	Amino Acids and Derivatives	Arginine; urea cycle, polyamines	Polyamine Metabolism	Spermidine Putrescine ABC transporter permease component PotB (TC 3.A.1.11.1)	0	0	1	0	0	0	1	0	1	1	0	0	1	1	1	0	0	0	1	1	0
ORTHOMCL3205	Amino Acids and Derivatives	Aromatic amino acids and derivatives	Aromatic amino acid degradation	Aromatic amino acid transport protein AroP	0	0	1	1	1	0	0	1	1	0	1	1	0	0	0	1	1	0	0	0	0
ORTHOMCL3319	Amino Acids and Derivatives	Branched-chain amino acids	Isoleucine degradation	Branched-chain alpha-keto acid dehydrogenase, E1 component, alpha subunit (EC 1.2.4.4)	0	0	1	0	0	0	1	0	1	0	0	0	1	1	0	1	0	0	1	1	0
ORTHOMCL3339	Amino Acids and Derivatives	Branched-chain amino acids	Isoleucine degradation	Dihydrolipoamide acyltransferase component of branched-chain alpha-keto acid dehydrogenase complex (EC 2.3.1.168)	0	0	1	0	0	0	1	0	1	0	0	0	1	1	0	1	0	0	1	1	0
ORTHOMCL3345	Amino Acids and Derivatives	Amino Acids and Derivatives - no subcategory	Creatine and Creatinine Degradation	Creatinine amidohydrolase (EC 3.5.2.10)	0	0	0	0	1	0	1	1	0	0	0	1	1	1	0	1	0	0	1	0	0
ORTHOMCL3379	Amino Acids and Derivatives	Proline and 4-hydroxyproline	Proline, 4-hydroxyproline uptake and utilization	L-Proline/Glycine betaine transporter ProP	0	0	0	0	1	1	1	1	0	0	0	1	0	0	0	1	0	0	0	1	1
ORTHOMCL3403	Amino Acids and Derivatives	Histidine Metabolism	Histidine Degradation	Imidazolonepropionase (EC 3.5.2.7)	0	0	0	1	0	0	1	1	0	0	1	0	0	0	1	1	1	0	0	1	0
ORTHOMCL3588	Amino Acids and Derivatives	Glutamine, glutamate, aspartate, asparagine; ammonia assimilation	Glutamine, Glutamate, Aspartate and Asparagine Biosynthesis	Aspartate aminotransferase (EC 2.6.1.1)	1	0	0	0	0	0	1	0	0	2	0	0	0	0	2	0	0	1	0	0	0
ORTHOMCL3620	Amino Acids and Derivatives	Lysine, threonine, methionine, and cysteine	Cysteine Biosynthesis	Sulfate permease	0	0	1	0	0	1	0	0	1	0	0	0	1	1	1	0	0	0	1	0	0
ORTHOMCL3658	Amino Acids and Derivatives	Branched-chain amino acids	Isoleucine degradation	Dihydrolipoamide acyltransferase component of branched-chain alpha-keto acid dehydrogenase complex (EC 2.3.1.168)	0	0	0	0	1	0	0	0	0	0	0	1	1	1	1	1	0	0	1	0	0
ORTHOMCL3659	Amino Acids and Derivatives	Branched-chain amino acids	Isoleucine degradation	Acyl-CoA dehydrogenase, short-chain specific (EC 1.3.99.2)	0	0	0	1	0	1	0	0	0	0	0	0	1	1	0	0	1	0	1	0	1
ORTHOMCL3688	Amino Acids and Derivatives	Arginine; urea cycle, polyamines	Polyamine Metabolism	Putrescine transport ATP-binding protein PotA (TC 3.A.1.11.1)	0	0	1	0	0	0	1	0	1	0	0	0	1	1	0	0	0	0	1	1	0
ORTHOMCL3744	Amino Acids and Derivatives	Alanine, serine, and glycine	Alanine biosynthesis	Alanine racemase (EC 5.1.1.1)	0	1	1	1	0	1	0	0	1	0	0	0	0	0	0	0	1	0	0	0	1
ORTHOMCL3752	Amino Acids and Derivatives	Histidine Metabolism	Histidine Degradation	Imidazolonepropionase (EC 3.5.2.7)	0	1	1	0	1	0	0	1	1	0	0	1	0	0	0	0	0	0	1	0	0
ORTHOMCL3984	Amino Acids and Derivatives	Proline and 4-hydroxyproline	Proline, 4-hydroxyproline uptake and utilization	Ketoglutarate semialdehyde dehydrogenase (EC 1.2.1.26)	0	0	0	0	0	1	0	0	0	1	0	0	1	1	0	0	0	0	1	0	1
ORTHOMCL4010	Amino Acids and Derivatives	Arginine; urea cycle, polyamines	Putrescine utilization pathways	Gamma-aminobutyrate:alpha-ketoglutarate aminotransferase (EC 2.6.1.19)	0	0	0	0	0	0	0	0	0	0	0	0	1	1	1	1	0	1	1	0	0
ORTHOMCL4140	Amino Acids and Derivatives	Arginine; urea cycle, polyamines	Arginine Biosynthesis extended	Acetylornithine deacetylase (EC 3.5.1.16)	0	2	1	0	0	0	0	1	1	0	0	1	0	0	0	0	0	0	0	0	0
ORTHOMCL4383	Amino Acids and Derivatives	Arginine; urea cycle, polyamines	Polyamine Metabolism	Putrescine transport ATP-binding protein PotA (TC 3.A.1.11.1)	0	0	0	0	0	0	0	0	0	0	0	1	1	1	0	1	0	0	1	0	0
ORTHOMCL4385	Amino Acids and Derivatives	Proline and 4-hydroxyproline	Proline, 4-hydroxyproline uptake and utilization	L-Proline/Glycine betaine transporter ProP	0	0	0	0	0	0	0	0	0	0	0	0	1	1	1	1	0	0	1	0	0
ORTHOMCL4398	Amino Acids and Derivatives	Arginine; urea cycle, polyamines	Putrescine utilization pathways	Gamma-aminobutyrate:alpha-ketoglutarate aminotransferase (EC 2.6.1.19)	0	0	0	0	0	0	0	0	0	1	0	0	1	1	0	0	0	0	1	0	1
ORTHOMCL4436	Amino Acids and Derivatives	Arginine; urea cycle, polyamines	Arginine Biosynthesis extended	Acetylornithine deacetylase (EC 3.5.1.16)	0	0	0	0	0	1	0	0	0	0	0	0	1	1	0	0	0	0	1	0	1
ORTHOMCL4460	Amino Acids and Derivatives	Arginine; urea cycle, polyamines	Arginine and Ornithine Degradation	Arginase (EC 3.5.3.1)	0	0	0	0	0	1	0	0	0	0	0	0	1	1	0	1	0	0	1	0	0
ORTHOMCL4469	Amino Acids and Derivatives	Glutamine, glutamate, aspartate, asparagine; ammonia assimilation	Glutamine, Glutamate, Aspartate and Asparagine Biosynthesis	Aspartate aminotransferase (EC 2.6.1.1)	0	0	0	0	0	1	0	0	0	0	0	0	1	1	0	0	0	0	1	0	1
ORTHOMCL4471	Amino Acids and Derivatives	Arginine; urea cycle, polyamines	Putrescine utilization pathways	Gamma-aminobutyrate:alpha-ketoglutarate aminotransferase (EC 2.6.1.19)	0	0	0	0	0	1	0	0	0	0	0	0	1	1	0	0	0	0	1	0	1
ORTHOMCL4503	Amino Acids and Derivatives	Lysine, threonine, methionine, and cysteine	Threonine degradation	Threonine dehydratase (EC 4.3.1.19)	0	1	1	0	0	0	1	0	1	0	0	0	0	0	0	0	0	0	0	1	0
ORTHOMCL4569	Amino Acids and Derivatives	Branched-chain amino acids	Branched-Chain Amino Acid Biosynthesis	Acetolactate synthase large subunit (EC 2.2.1.6)	0	1	1	0	0	0	0	0	1	1	0	0	0	0	0	0	0	0	0	1	0
ORTHOMCL4595	Amino Acids and Derivatives	Branched-chain amino acids	Leucine Degradation and HMG-CoA Metabolism	Hydroxymethylglutaryl-CoA lyase (EC 4.1.3.4)	0	0	1	0	1	0	0	0	1	0	0	0	0	0	0	1	0	0	0	0	1
ORTHOMCL4615	Amino Acids and Derivatives	Lysine, threonine, methionine, and cysteine	Methionine Biosynthesis	5-methyltetrahydrofolate--homocysteine methyltransferase (EC 2.1.1.13)	0	2	0	0	1	0	0	1	0	0	0	1	0	0	0	0	0	0	0	0	0
ORTHOMCL4643	Amino Acids and Derivatives	Lysine, threonine, methionine, and cysteine	Threonine degradation	Threonine dehydrogenase and related Zn-dependent dehydrogenases	0	0	1	0	0	1	0	0	0	0	0	1	0	0	0	1	0	0	0	1	0
ORTHOMCL4952	Amino Acids and Derivatives	Lysine, threonine, methionine, and cysteine	Lysine Biosynthesis DAP Pathway, GJO scratch	4-hydroxy-tetrahydrodipicolinate synthase (EC 4.3.3.7)	0	0	0	0	0	0	0	1	0	0	0	0	1	1	0	0	0	0	1	0	0
ORTHOMCL4993	Amino Acids and Derivatives	Aromatic amino acids and derivatives	Chorismate: Intermediate for synthesis of Tryptophan, PAPA antibiotics, PABA, 3-hydroxyanthranilate and more.	Isochorismatase (EC 3.3.2.1)	0	0	0	0	0	1	0	0	0	0	0	0	1	1	0	0	0	0	1	0	0
ORTHOMCL5001	Amino Acids and Derivatives	Aromatic amino acids and derivatives	Common Pathway For Synthesis of Aromatic Compounds (DAHP synthase to chorismate)	Shikimate 5-dehydrogenase I gamma (EC 1.1.1.25)	0	0	0	0	0	1	0	0	0	0	0	1	1	0	0	0	0	0	1	0	0
ORTHOMCL5013	Amino Acids and Derivatives	Aromatic amino acids and derivatives	Common Pathway For Synthesis of Aromatic Compounds (DAHP synthase to chorismate)	Quinate/shikimate 5-dehydrogenase I delta (EC 1.1.1.25)	0	0	0	0	0	0	0	0	0	0	0	0	1	1	0	1	0	0	1	0	0
ORTHOMCL5230	Amino Acids and Derivatives	Lysine, threonine, methionine, and cysteine	Methionine Biosynthesis	O-succinylhomoserine sulfhydrylase (EC 2.5.1.48)	0	0	0	1	0	0	0	0	0	1	1	0	0	0	0	0	1	0	0	0	0
ORTHOMCL5276	Amino Acids and Derivatives	Amino Acids and Derivatives - no subcategory	Creatine and Creatinine Degradation	Creatinine amidohydrolase (EC 3.5.2.10)	0	0	1	0	0	0	0	0	1	0	0	0	0	0	0	0	0	0	0	1	1
ORTHOMCL5287	Amino Acids and Derivatives	Lysine, threonine, methionine, and cysteine	Lysine Biosynthesis DAP Pathway, GJO scratch	4-hydroxy-tetrahydrodipicolinate synthase (EC 4.3.3.7)	0	1	0	0	1	0	0	1	0	0	0	1	0	0	0	0	0	0	0	0	0
ORTHOMCL5401	Amino Acids and Derivatives	Branched-chain amino acids	Isoleucine degradation	Branched-chain alpha-keto acid dehydrogenase, E1 component, alpha subunit (EC 1.2.4.4)	0	2	1	0	0	0	0	0	1	0	0	0	0	0	0	0	0	0	0	0	0
ORTHOMCL5810	Amino Acids and Derivatives	Lysine, threonine, methionine, and cysteine	Methionine Degradation	Methionine ABC transporter substrate-binding protein	1	0	0	0	0	0	1	0	0	0	0	0	0	0	0	0	0	0	0	1	0
ORTHOMCL5839	Amino Acids and Derivatives	Lysine, threonine, methionine, and cysteine	Methionine Degradation	Methionine ABC transporter ATP-binding protein	1	0	0	0	0	0	1	0	0	0	0	0	0	0	0	0	0	0	0	1	0
ORTHOMCL5863	Amino Acids and Derivatives	Lysine, threonine, methionine, and cysteine	Methionine Degradation	Methionine ABC transporter permease protein	1	0	0	0	0	0	1	0	0	0	0	0	0	0	0	0	0	0	0	1	0
ORTHOMCL5921	Amino Acids and Derivatives	Branched-chain amino acids	Isoleucine degradation	Dihydrolipoamide acyltransferase component of branched-chain alpha-keto acid dehydrogenase complex (EC 2.3.1.168)	0	0	0	0	0	0	0	0	0	0	0	0	1	1	0	0	0	0	1	0	0
ORTHOMCL6222	Amino Acids and Derivatives	Histidine Metabolism	Histidine Biosynthesis	Histidinol dehydrogenase (EC 1.1.1.23)	0	0	0	0	0	1	1	0	0	0	0	0	0	0	1	0	0	0	0	0	0
ORTHOMCL6261	Amino Acids and Derivatives	Histidine Metabolism	Histidine Degradation	Conserved hypothetical protein (perhaps related to histidine degradation)	0	0	0	0	0	0	0	0	0	1	0	0	0	1	1	0	0	0	0	0	0
ORTHOMCL6413	Amino Acids and Derivatives	Amino Acids and Derivatives - no subcategory	Creatine and Creatinine Degradation	Creatinine amidohydrolase (EC 3.5.2.10)	0	0	0	0	1	0	0	1	0	0	0	1	0	0	0	0	0	0	0	0	0
ORTHOMCL6524	Amino Acids and Derivatives	Lysine, threonine, methionine, and cysteine	Threonine degradation	Threonine dehydrogenase and related Zn-dependent dehydrogenases	0	0	0	1	0	0	0	0	0	0	1	0	0	0	0	0	1	0	0	0	0
ORTHOMCL6772	Amino Acids and Derivatives	Lysine, threonine, methionine, and cysteine	Threonine degradation	Threonine dehydrogenase and related Zn-dependent dehydrogenases	0	0	0	0	0	0	0	0	0	0	0	2	0	0	0	0	0	0	1	0	0
ORTHOMCL6845	Amino Acids and Derivatives	Lysine, threonine, methionine, and cysteine	Cysteine Biosynthesis	Sulfate permease	0	0	0	0	0	0	0	2	0	0	0	1	0	0	0	0	0	0	0	0	0
ORTHOMCL6859	Amino Acids and Derivatives	Alanine, serine, and glycine	Alanine biosynthesis	Alanine racemase (EC 5.1.1.1)	0	0	1	0	0	0	0	0	1	0	0	0	0	0	0	1	0	0	0	0	0
ORTHOMCL6868	Amino Acids and Derivatives	Arginine; urea cycle, polyamines	Arginine Biosynthesis extended	N-succinyl-L,L-diaminopimelate desuccinylase (EC 3.5.1.18)	0	0	1	0	0	0	0	0	1	0	0	1	0	0	0	0	0	0	0	0	0
ORTHOMCL7870	Amino Acids and Derivatives	Lysine, threonine, methionine, and cysteine	Threonine and Homoserine Biosynthesis	Aspartate-semialdehyde dehydrogenase (EC 1.2.1.11)	1	0	0	0	0	0	0	0	0	0	0	0	0	0	0	0	0	1	0	0	0
ORTHOMCL7915	Amino Acids and Derivatives	Arginine; urea cycle, polyamines	Urea decomposition	Urea carboxylase-related aminomethyltransferase (EC 2.1.2.10)	2	0	0	0	0	0	0	0	0	0	0	0	0	0	0	0	0	0	0	0	0
ORTHOMCL7953	Amino Acids and Derivatives	Glutamine, glutamate, aspartate, asparagine; ammonia assimilation	Glutamine, Glutamate, Aspartate and Asparagine Biosynthesis	Aspartate aminotransferase (EC 2.6.1.1)	1	0	0	0	0	0	0	0	0	0	0	0	0	0	0	0	0	1	0	0	0
ORTHOMCL8008	Amino Acids and Derivatives	Aromatic amino acids and derivatives	Aromatic amino acid degradation	5-carboxymethyl-2-hydroxymuconate delta-isomerase (EC 5.3.3.10)	1	0	0	0	0	0	0	0	0	0	0	0	0	0	0	0	0	1	0	0	0
ORTHOMCL8191	Amino Acids and Derivatives	Glutamine, glutamate, aspartate, asparagine; ammonia assimilation	Glutamine, Glutamate, Aspartate and Asparagine Biosynthesis	Asparagine synthetase [glutamine-hydrolyzing] (EC 6.3.5.4)	1	0	0	0	0	0	0	0	0	0	0	0	0	0	0	0	0	0	0	0	1
ORTHOMCL8221	Amino Acids and Derivatives	Lysine, threonine, methionine, and cysteine	Threonine degradation	low-specificity D-threonine aldolase	0	0	0	0	0	0	0	0	0	0	0	0	1	1	0	0	0	0	0	0	0
ORTHOMCL8270	Amino Acids and Derivatives	Branched-chain amino acids	Isoleucine degradation	Branched-chain alpha-keto acid dehydrogenase, E1 component, alpha subunit (EC 1.2.4.4)	0	0	0	0	0	0	0	0	0	0	0	0	1	0	1	0	0	0	0	0	0
ORTHOMCL8460	Amino Acids and Derivatives	Lysine, threonine, methionine, and cysteine	Methionine Degradation	Methionine gamma-lyase (EC 4.4.1.11)	0	0	0	0	0	0	1	0	0	0	0	0	0	0	0	0	0	0	0	1	0
ORTHOMCL8461	Amino Acids and Derivatives	Proline and 4-hydroxyproline	Proline, 4-hydroxyproline uptake and utilization	Ketoglutarate semialdehyde dehydrogenase (EC 1.2.1.26)	0	0	0	0	0	0	1	0	0	0	0	0	0	0	0	0	0	0	0	1	0
ORTHOMCL8481	Amino Acids and Derivatives	Lysine, threonine, methionine, and cysteine	Methionine Degradation	Methionine gamma-lyase (EC 4.4.1.11)	0	0	0	0	0	0	1	0	0	0	0	0	0	0	0	0	0	0	0	1	0
ORTHOMCL8525	Amino Acids and Derivatives	Arginine; urea cycle, polyamines	Arginine Biosynthesis extended	Acetylornithine deacetylase (EC 3.5.1.16)	0	0	0	0	1	0	0	0	0	0	0	0	0	0	1	0	0	0	0	0	0
ORTHOMCL8590	Amino Acids and Derivatives	Aromatic amino acids and derivatives	Chorismate Synthesis	Chorismate mutase II (EC 5.4.99.5)	0	0	0	0	0	0	0	0	0	0	0	0	0	0	1	0	0	0	1	0	0
ORTHOMCL8760	Amino Acids and Derivatives	Arginine; urea cycle, polyamines	Arginine and Ornithine Degradation	Ornithine cyclodeaminase (EC 4.3.1.12)	0	0	0	0	0	1	0	0	0	0	0	0	0	0	0	0	0	0	0	0	1
ORTHOMCL8932	Amino Acids and Derivatives	Proline and 4-hydroxyproline	Proline, 4-hydroxyproline uptake and utilization	L-Proline/Glycine betaine transporter ProP	0	0	0	0	0	1	0	0	0	0	0	0	0	0	0	0	0	0	0	0	1
ORTHOMCL8964	Amino Acids and Derivatives	Lysine, threonine, methionine, and cysteine	Cysteine Biosynthesis	Sulfate permease	0	0	0	0	1	0	0	0	0	0	0	1	0	0	0	0	0	0	0	0	0
ORTHOMCL9061	Amino Acids and Derivatives	Proline and 4-hydroxyproline	Proline, 4-hydroxyproline uptake and utilization	Proline iminopeptidase (EC 3.4.11.5)	0	0	0	0	1	0	0	0	0	0	0	1	0	0	0	0	0	0	0	0	0
ORTHOMCL9075	Amino Acids and Derivatives	Arginine; urea cycle, polyamines	Polyamine Metabolism	Spermidine Putrescine ABC transporter permease component potC (TC_3.A.1.11.1)	0	0	0	0	0	0	0	0	0	0	1	0	0	0	0	0	1	0	0	0	0
ORTHOMCL9120	Amino Acids and Derivatives	Arginine; urea cycle, polyamines	Arginine Deiminase Pathway	Carbamate kinase (EC 2.7.2.2)	0	0	0	0	0	0	0	0	0	0	1	0	0	0	0	0	1	0	0	0	0
ORTHOMCL9178	Amino Acids and Derivatives	Arginine; urea cycle, polyamines	Arginine Deiminase Pathway	Arginine deiminase (EC 3.5.3.6)	0	0	0	0	0	0	0	0	0	0	1	0	0	0	0	0	1	0	0	0	0
ORTHOMCL9194	Amino Acids and Derivatives	Arginine; urea cycle, polyamines	Arginine Deiminase Pathway	Carbamate kinase (EC 2.7.2.2)	0	0	0	0	0	0	0	0	0	0	1	0	0	0	0	0	1	0	0	0	0
ORTHOMCL9224	Amino Acids and Derivatives	Arginine; urea cycle, polyamines	Arginine Deiminase Pathway	Arginine/ornithine antiporter ArcD	0	0	0	0	0	0	0	0	0	0	1	0	0	0	0	0	1	0	0	0	0
ORTHOMCL9236	Amino Acids and Derivatives	Arginine; urea cycle, polyamines	Arginine Deiminase Pathway	Ornithine carbamoyltransferase (EC 2.1.3.3)	0	0	0	0	0	0	0	0	0	0	1	0	0	0	0	0	1	0	0	0	0
ORTHOMCL9248	Amino Acids and Derivatives	Alanine, serine, and glycine	Alanine biosynthesis	Alanine racemase (EC 5.1.1.1)	0	0	0	1	0	0	0	0	0	0	0	0	0	0	0	0	1	0	0	0	0
ORTHOMCL9331	Amino Acids and Derivatives	Lysine, threonine, methionine, and cysteine	Threonine degradation	Threonine dehydrogenase and related Zn-dependent dehydrogenases	0	0	0	0	0	0	0	0	0	0	0	0	0	1	0	0	0	0	0	1	0
ORTHOMCL9370	Amino Acids and Derivatives	Arginine; urea cycle, polyamines	Arginine and Ornithine Degradation	Ornithine cyclodeaminase (EC 4.3.1.12)	0	0	0	0	0	1	0	0	0	0	0	0	0	0	0	1	0	0	0	0	0
ORTHOMCL9375	Amino Acids and Derivatives	Arginine; urea cycle, polyamines	Arginine Biosynthesis extended	Argininosuccinate lyase (EC 4.3.2.1)	0	0	0	0	0	1	0	0	0	0	0	0	0	0	0	0	0	0	1	0	0
ORTHOMCL9453	Amino Acids and Derivatives	Branched-chain amino acids	Branched-Chain Amino Acid Biosynthesis	3-isopropylmalate dehydrogenase (EC 1.1.1.85)	0	0	1	0	0	0	0	0	0	0	0	0	0	1	0	0	0	0	0	0	0
ORTHOMCL9546	Amino Acids and Derivatives	Lysine, threonine, methionine, and cysteine	Threonine degradation	Threonine dehydrogenase and related Zn-dependent dehydrogenases	0	2	0	0	0	0	0	0	0	0	0	0	0	0	0	0	0	0	0	0	0
ORTHOMCL9567	Amino Acids and Derivatives	Glutamine, glutamate, aspartate, asparagine; ammonia assimilation	Glutamine, Glutamate, Aspartate and Asparagine Biosynthesis	L-asparaginase (EC 3.5.1.1)	0	1	1	0	0	0	0	0	0	0	0	0	0	0	0	0	0	0	0	0	0
ORTHOMCL9696	Amino Acids and Derivatives	Lysine, threonine, methionine, and cysteine	Cysteine Biosynthesis	Sulfite reductase [NADPH] flavoprotein alpha-component (EC 1.8.1.2)	0	0	1	0	0	0	0	0	1	0	0	0	0	0	0	0	0	0	0	0	0
ORTHOMCL9719	Amino Acids and Derivatives	Glutamine, glutamate, aspartate, asparagine; ammonia assimilation	Glutamine, Glutamate, Aspartate and Asparagine Biosynthesis	Aspartate aminotransferase (EC 2.6.1.1)	0	0	1	0	0	0	0	0	1	0	0	0	0	0	0	0	0	0	0	0	0
ORTHOMCL9933	Amino Acids and Derivatives	Lysine, threonine, methionine, and cysteine	Methionine Biosynthesis	O-succinylhomoserine sulfhydrylase (EC 2.5.1.48)	0	0	1	0	0	0	0	0	1	0	0	0	0	0	0	0	0	0	0	0	0
ORTHOMCL9949	Amino Acids and Derivatives	Arginine; urea cycle, polyamines	Polyamine Metabolism	Putrescine transport ATP-binding protein PotA (TC 3.A.1.11.1)	0	0	1	0	0	0	0	0	1	0	0	0	0	0	0	0	0	0	0	0	0
ORTHOMCL9967	Amino Acids and Derivatives	Lysine, threonine, methionine, and cysteine	Threonine degradation	Threonine dehydratase, catabolic (EC 4.3.1.19)	0	0	1	0	0	0	0	0	1	0	0	0	0	0	0	0	0	0	0	0	0
ORTHOMCL9990	Amino Acids and Derivatives	Lysine, threonine, methionine, and cysteine	Cysteine Biosynthesis	Sulfate permease	0	0	1	0	0	0	0	0	1	0	0	0	0	0	0	0	0	0	0	0	0
ORTHOMCL10001	Carbohydrates	Monosaccharides	Xylose utilization	Xylulose kinase (EC 2.7.1.17)	0	0	1	0	0	0	0	0	1	0	0	0	0	0	0	0	0	0	0	0	0
ORTHOMCL10018	Carbohydrates	Organic acids	Glycerate metabolism	2-dehydro-3-deoxyglucarate aldolase (EC 4.1.2.20)	0	0	1	0	0	0	0	0	1	0	0	0	0	0	0	0	0	0	0	0	0
ORTHOMCL1761	Carbohydrates	Carbohydrates - no subcategory	Carbon storage regulator	Flagellar assembly factor FliW	1	1	1	1	1	1	1	1	1	1	1	1	1	1	1	1	1	1	1	1	1
ORTHOMCL189	Carbohydrates	Fermentation	Acetoin, butanediol metabolism	2,3-butanediol dehydrogenase, R-alcohol forming, (R)- and (S)-acetoin-specific (EC 1.1.1.4)	0	3	2	1	1	1	2	2	1	1	1	2	4	3	3	0	1	0	3	2	1
ORTHOMCL2001	Carbohydrates	Monosaccharides	D-ribose utilization	Ribokinase (EC 2.7.1.15)	1	1	1	0	1	1	1	1	1	1	0	1	1	1	1	1	0	1	1	1	1
ORTHOMCL2013	Carbohydrates	Monosaccharides	L-Arabinose utilization	Ribulokinase (EC 2.7.1.16)	0	1	1	1	1	1	1	0	1	1	1	2	1	1	0	0	0	1	1	1	2
ORTHOMCL2027	Carbohydrates	Central carbohydrate metabolism	Glyoxylate bypass	Aconitate hydratase (EC 4.2.1.3)	0	1	2	1	1	1	1	1	2	0	1	1	1	1	0	1	1	0	1	1	0
ORTHOMCL2166	Carbohydrates	Central carbohydrate metabolism	Pyruvate Alanine Serine Interconversions	Alanine dehydrogenase (EC 1.4.1.1)	0	1	1	2	0	1	1	0	1	1	1	0	1	1	0	0	2	0	1	1	1
ORTHOMCL2225	Carbohydrates	Fermentation	Butanol Biosynthesis	Pyruvate formate-lyase (EC 2.3.1.54)	1	0	1	1	0	1	1	0	1	0	1	0	1	1	1	1	1	1	1	1	0
ORTHOMCL2259	Carbohydrates	Di- and oligosaccharides	Trehalose Biosynthesis	Trehalose-6-phosphate phosphatase (EC 3.1.3.12)	0	1	1	0	1	1	1	1	1	0	0	1	1	1	1	1	0	0	1	1	1
ORTHOMCL2456	Carbohydrates	Monosaccharides	D-ribose utilization	Ribose ABC transport system, ATP-binding protein RbsA (TC 3.A.1.2.1)	1	0	1	1	0	1	1	0	1	0	1	0	1	1	0	0	1	1	1	1	0
ORTHOMCL2467	Carbohydrates	Monosaccharides	D-ribose utilization	Ribokinase (EC 2.7.1.15)	1	0	1	1	0	1	1	0	1	0	1	0	1	1	0	0	1	1	1	1	0
ORTHOMCL2474	Carbohydrates	Fermentation	Fermentations: Mixed acid	Pyruvate formate-lyase activating enzyme (EC 1.97.1.4)	1	0	1	1	0	1	0	0	1	0	1	0	1	1	1	1	1	1	1	0	0
ORTHOMCL2630	Carbohydrates	Aminosugars	Chitin and N-acetylglucosamine utilization	N-Acetyl-D-glucosamine ABC transport system, sugar-binding protein	1	0	1	1	1	1	1	0	1	0	1	0	0	0	0	0	1	1	0	1	1
ORTHOMCL2652	Carbohydrates	Central carbohydrate metabolism	Pentose phosphate pathway	Transketolase (EC 2.2.1.1)	0	1	1	0	0	0	1	0	1	1	0	1	1	1	0	1	0	0	1	1	1
ORTHOMCL2657	Carbohydrates	Central carbohydrate metabolism	Pyruvate metabolism II: acetyl-CoA, acetogenesis from pyruvate	Acetyl-coenzyme A synthetase (EC 6.2.1.1)	0	1	1	0	1	1	1	0	1	0	0	1	1	1	0	0	0	0	1	1	1
ORTHOMCL2671	Carbohydrates	Monosaccharides	D-galactarate, D-glucarate and D-glycerate catabolism - gjo	Sugar diacid utilization regulator SdaR	0	1	1	0	1	0	1	1	1	0	0	1	1	1	0	1	0	0	1	1	0
ORTHOMCL2761	Carbohydrates	Central carbohydrate metabolism	Dihydroxyacetone kinases	Dihydroxyacetone kinase, ATP-dependent (EC 2.7.1.29)	1	0	0	1	1	1	1	1	0	0	0	1	0	0	0	1	1	1	0	1	0
ORTHOMCL2768	Carbohydrates	Aminosugars	Chitin and N-acetylglucosamine utilization	Chitinase (EC 3.2.1.14)	1	1	1	0	0	1	0	0	1	0	0	0	1	1	0	1	0	1	1	0	1
ORTHOMCL2788	Carbohydrates	Monosaccharides	D-ribose utilization	Ribose ABC transport system, permease protein RbsC (TC 3.A.1.2.1)	0	0	1	0	1	0	1	1	1	0	0	1	1	1	0	1	0	0	1	1	0
ORTHOMCL2818	Carbohydrates	Monosaccharides	D-ribose utilization	Ribose ABC transport system, permease protein RbsC (TC 3.A.1.2.1)	0	0	1	0	1	0	1	1	1	0	0	1	1	1	0	1	0	0	1	1	0
ORTHOMCL2824	Carbohydrates	Organic acids	Glycerate metabolism	D-glycerate transporter (predicted)	0	1	1	0	2	0	0	1	1	0	0	1	1	1	0	1	0	0	1	0	0
ORTHOMCL2826	Carbohydrates	Monosaccharides	D-ribose utilization	Ribose ABC transport system, ATP-binding protein RbsA (TC 3.A.1.2.1)	0	0	1	0	1	0	1	1	1	0	0	1	1	1	0	1	0	0	1	1	0
ORTHOMCL2836	Carbohydrates	Monosaccharides	D-ribose utilization	Ribose ABC transport system, permease protein RbsC (TC 3.A.1.2.1)	0	0	1	0	1	0	1	1	1	0	0	1	1	1	0	1	0	0	1	1	0
ORTHOMCL2951	Carbohydrates	Sugar alcohols	Inositol catabolism	Inositol transport system permease protein	0	1	0	0	1	0	0	1	0	1	0	1	1	1	1	1	0	0	1	0	0
ORTHOMCL2994	Carbohydrates	Aminosugars	Chitin and N-acetylglucosamine utilization	N-Acetyl-D-glucosamine ABC transport system, permease protein 2	0	1	0	1	1	0	1	1	0	0	1	0	0	0	0	1	1	0	0	1	1
ORTHOMCL31	Carbohydrates	Aminosugars	Chitin and N-acetylglucosamine utilization	Chitinase (EC 3.2.1.14)	0	3	3	0	3	1	3	3	3	0	0	3	3	3	2	3	0	0	3	3	0
ORTHOMCL3110	Carbohydrates	Central carbohydrate metabolism	Dihydroxyacetone kinases	Dihydroxyacetone kinase, ATP-dependent (EC 2.7.1.29)	1	0	0	0	1	1	1	1	0	0	0	1	0	0	0	1	0	1	0	1	0
ORTHOMCL3131	Carbohydrates	Central carbohydrate metabolism	Glycolysis and Gluconeogenesis	Putative phosphoenolpyruvate synthase/pyruvate phosphate dikinase, C-terminal domain	0	0	1	0	0	1	1	0	1	0	0	0	1	1	1	0	0	0	1	0	1
ORTHOMCL3142	Carbohydrates	Central carbohydrate metabolism	Glycolysis and Gluconeogenesis	Putative phosphoenolpyruvate synthase/pyruvate phosphate dikinase, N-terminal domain	0	0	1	0	0	1	1	0	1	0	0	0	1	1	1	0	0	0	1	0	1
ORTHOMCL3288	Carbohydrates	Monosaccharides	Xylose utilization	Endo-1,4-beta-xylanase A precursor (EC 3.2.1.8)	1	0	2	0	1	0	0	0	2	0	0	1	0	0	0	0	1	0	0	0	0
ORTHOMCL3368	Carbohydrates	Central carbohydrate metabolism	Pyruvate metabolism II: acetyl-CoA, acetogenesis from pyruvate	Pyruvate dehydrogenase E1 component beta subunit (EC 1.2.4.1)	0	0	1	0	0	0	1	0	1	0	0	0	1	1	0	1	0	0	1	1	0
ORTHOMCL3603	Carbohydrates	Central carbohydrate metabolism	Pentose phosphate pathway	Transketolase (EC 2.2.1.1)	1	0	0	1	1	0	0	0	0	0	0	0	1	1	0	0	0	1	1	0	0
ORTHOMCL3634	Carbohydrates	Sugar alcohols	Inositol catabolism	Inosose dehydratase (EC 4.2.1.44)	0	0	0	0	1	1	0	1	0	0	0	0	1	1	0	0	0	0	1	0	1
ORTHOMCL3656	Carbohydrates	Di- and oligosaccharides	Maltose and Maltodextrin Utilization	Maltose/maltodextrin ABC transporter, permease protein MalG	0	0	1	0	0	1	0	0	1	0	0	0	1	1	0	0	0	0	1	0	1
ORTHOMCL3735	Carbohydrates	Central carbohydrate metabolism	Pyruvate metabolism II: acetyl-CoA, acetogenesis from pyruvate	Acetyl-coenzyme A synthetase (EC 6.2.1.1)	0	0	0	2	0	1	0	0	0	1	1	0	0	0	0	0	1	1	0	0	0
ORTHOMCL3738	Carbohydrates	Sugar alcohols	Glycerol and Glycerol-3-phosphate Uptake and Utilization	Glycerophosphoryl diester phosphodiesterase (EC 3.1.4.46)	0	0	0	1	1	0	0	0	0	1	1	0	0	1	0	1	1	0	0	0	0
ORTHOMCL3748	Carbohydrates	Polysaccharides	Alpha-Amylase locus in Streptocococcus	putative esterase	0	0	1	1	0	1	0	0	1	0	1	0	0	0	0	0	1	0	0	0	1
ORTHOMCL3894	Carbohydrates	Aminosugars	Chitin and N-acetylglucosamine utilization	Chitinase (EC 3.2.1.14)	1	0	0	1	0	1	0	0	0	0	1	0	0	0	0	0	1	0	0	0	1
ORTHOMCL4013	Carbohydrates	Sugar alcohols	Inositol catabolism	Myo-inositol 2-dehydrogenase (EC 1.1.1.18)	0	0	0	0	1	1	0	1	0	0	0	0	1	1	0	0	0	0	1	0	0
ORTHOMCL4036	Carbohydrates	Monosaccharides	L-Arabinose utilization	L-arabinose isomerase (EC 5.3.1.4)	0	0	1	0	0	0	1	0	1	0	0	1	0	0	0	0	0	0	0	1	1
ORTHOMCL4039	Carbohydrates	Monosaccharides	D-ribose utilization	Ribose ABC transport system, ATP-binding protein RbsA (TC 3.A.1.2.1)	0	1	0	1	0	0	1	1	0	0	0	0	0	0	0	0	0	0	0	1	1
ORTHOMCL4046	Carbohydrates	Monosaccharides	D-gluconate and ketogluconates metabolism	Gluconate permease	0	0	1	0	0	1	1	0	1	0	0	0	0	0	0	0	0	0	0	1	1
ORTHOMCL4052	Carbohydrates	Central carbohydrate metabolism	Dihydroxyacetone kinases	Phosphoenolpyruvate-dihydroxyacetone phosphotransferase (EC 2.7.1.121), dihydroxyacetone binding subunit DhaK	0	0	0	1	0	0	1	0	0	0	1	0	0	0	0	0	1	0	0	1	1
ORTHOMCL4104	Carbohydrates	Sugar alcohols	Inositol catabolism	Inosose isomerase (EC 5.3.99.-)	0	1	1	0	0	0	0	0	1	0	0	1	0	0	0	0	0	0	0	1	1
ORTHOMCL4105	Carbohydrates	Aminosugars	Chitin and N-acetylglucosamine utilization	N-acetylglucosamine kinase of eukaryotic type (EC 2.7.1.59)	0	0	1	0	0	1	0	0	1	0	1	0	0	0	0	0	1	0	0	0	1
ORTHOMCL4107	Carbohydrates	Sugar alcohols	Inositol catabolism	Glyceraldehyde-3-phosphate ketol-isomerase (EC 5.3.1.1)	0	1	1	0	0	0	0	0	1	0	0	1	0	0	0	0	0	0	0	1	1
ORTHOMCL4109	Carbohydrates	Di- and oligosaccharides	Maltose and Maltodextrin Utilization	Beta-phosphoglucomutase (EC 5.4.2.6)	0	2	1	0	1	0	0	0	1	0	0	0	0	0	0	0	0	0	0	1	0
ORTHOMCL4123	Carbohydrates	Aminosugars	Chitin and N-acetylglucosamine utilization	N-Acetyl-D-glucosamine ABC transport system, permease protein 2	0	0	0	1	0	0	0	1	0	0	1	1	0	1	0	0	1	0	0	0	0
ORTHOMCL4126	Carbohydrates	Di- and oligosaccharides	Trehalose Biosynthesis	Glucoamylase (EC 3.2.1.3)	0	1	0	1	0	0	0	0	0	0	1	0	0	0	0	0	1	0	0	2	0
ORTHOMCL4132	Carbohydrates	Aminosugars	Chitin and N-acetylglucosamine utilization	N-Acetyl-D-glucosamine ABC transport system, permease protein 1	0	0	0	1	0	0	0	1	0	0	1	1	0	1	0	0	1	0	0	0	0
ORTHOMCL4145	Carbohydrates	Aminosugars	Chitin and N-acetylglucosamine utilization	N-Acetyl-D-glucosamine ABC transport system, sugar-binding protein	0	0	2	0	0	0	0	0	2	0	0	2	0	0	0	0	0	0	0	0	0
ORTHOMCL4303	Carbohydrates	Di- and oligosaccharides	Fructooligosaccharides(FOS) and Raffinose Utilization	Multiple sugar ABC transporter, substrate-binding protein	1	0	0	1	0	0	0	0	0	0	1	0	0	0	0	0	1	1	0	0	0
ORTHOMCL4312	Carbohydrates	Di- and oligosaccharides	Lactose utilization	Galactoside O-acetyltransferase (EC 2.3.1.18)	1	0	1	0	0	0	0	0	1	0	0	0	0	0	0	0	0	0	1	1	0
ORTHOMCL4346	Carbohydrates	Central carbohydrate metabolism	Glycolysis and Gluconeogenesis	Fructose-1,6-bisphosphatase, GlpX type (EC 3.1.3.11)	1	0	0	1	0	0	0	0	0	0	1	0	0	0	0	0	1	1	0	0	0
ORTHOMCL4366	Carbohydrates	Aminosugars	Chitin and N-acetylglucosamine utilization	Predicted transcriptional regulator of N-Acetylglucosamine utilization, GntR family	1	0	0	1	0	0	0	0	0	0	1	0	0	0	0	0	1	1	0	0	0
ORTHOMCL4369	Carbohydrates	Di- and oligosaccharides	Fructooligosaccharides(FOS) and Raffinose Utilization	Multiple sugar ABC transporter, membrane-spanning permease protein MsmF	1	0	0	1	0	0	0	0	0	0	1	0	0	0	0	0	1	1	0	0	0
ORTHOMCL4382	Carbohydrates	Polysaccharides	Alpha-Amylase locus in Streptocococcus	putative esterase	0	0	0	0	0	1	0	0	0	0	0	0	1	1	1	0	0	0	1	0	0
ORTHOMCL4403	Carbohydrates	Aminosugars	Chitin and N-acetylglucosamine utilization	Predicted transcriptional regulator of N-Acetylglucosamine utilization, GntR family	0	0	0	0	0	0	0	0	0	1	0	0	1	1	1	0	0	0	1	0	0
ORTHOMCL4442	Carbohydrates	One-carbon Metabolism	Serine-glyoxylate cycle	decarboxylase	0	0	0	0	0	1	0	0	0	0	0	0	1	1	0	0	0	0	1	0	1
ORTHOMCL4444	Carbohydrates	Di- and oligosaccharides	Trehalose Biosynthesis	Alpha-amylase (EC 3.2.1.1)	0	0	0	0	0	0	0	1	0	0	0	1	1	1	0	0	0	0	1	0	0
ORTHOMCL4449	Carbohydrates	Central carbohydrate metabolism	Glycolate, glyoxylate interconversions	Glycolate dehydrogenase (EC 1.1.99.14), subunit GlcD	0	0	0	0	0	1	0	0	0	0	0	0	1	1	0	0	0	0	1	0	1
ORTHOMCL4451	Carbohydrates	Monosaccharides	Fructose utilization	Transcriptional repressor of the fructose operon, DeoR family	0	0	0	0	0	0	0	0	0	0	0	0	1	1	1	0	0	0	1	0	1
ORTHOMCL4461	Carbohydrates	One-carbon Metabolism	Serine-glyoxylate cycle	decarboxylase	0	0	0	0	0	1	0	0	0	0	0	0	1	1	0	0	0	0	1	0	1
ORTHOMCL4462	Carbohydrates	Monosaccharides	Fructose utilization	Transcriptional repressor of the fructose operon, DeoR family	0	0	0	0	0	0	0	0	0	0	0	0	1	1	1	0	0	0	1	0	1
ORTHOMCL4490	Carbohydrates	Central carbohydrate metabolism	Dihydroxyacetone kinases	Phosphoenolpyruvate-dihydroxyacetone phosphotransferase (EC 2.7.1.121), ADP-binding subunit DhaL	0	1	1	0	0	0	1	0	1	0	0	0	0	0	0	0	0	0	0	1	0
ORTHOMCL4507	Carbohydrates	Central carbohydrate metabolism	TCA Cycle	Fumarate hydratase class I, aerobic (EC 4.2.1.2)	0	0	1	0	0	0	1	0	1	0	0	0	0	0	0	0	0	0	0	1	1
ORTHOMCL4601	Carbohydrates	Di- and oligosaccharides	Maltose and Maltodextrin Utilization	4-alpha-glucanotransferase (amylomaltase) (EC 2.4.1.25)	0	0	0	1	0	1	0	0	0	0	1	0	0	0	0	0	1	0	0	0	1
ORTHOMCL4872	Carbohydrates	Monosaccharides	L-Arabinose utilization	L-arabinose-binding periplasmic protein precursor AraF (TC 3.A.1.2.2)	1	0	0	0	0	0	0	0	0	0	0	1	0	0	0	0	1	1	0	0	0
ORTHOMCL4882	Carbohydrates	Monosaccharides	L-Arabinose utilization	L-arabinose transport system permease protein (TC 3.A.1.2.2)	1	0	0	0	0	0	0	0	0	0	0	1	0	0	0	0	1	1	0	0	0
ORTHOMCL4920	Carbohydrates	Central carbohydrate metabolism	Entner-Doudoroff Pathway	2-dehydro-3-deoxyphosphogluconate aldolase (EC 4.1.2.14)	1	1	1	0	0	0	0	0	1	0	0	0	0	0	0	0	0	0	0	0	0
ORTHOMCL4951	Carbohydrates	Monosaccharides	D-ribose utilization	Ribose operon repressor	1	0	0	0	0	0	0	0	0	1	0	0	0	0	0	0	0	1	0	1	0
ORTHOMCL5015	Carbohydrates	Aminosugars	Chitin and N-acetylglucosamine utilization	Chitinase (EC 3.2.1.14)	0	0	0	0	0	0	0	0	0	0	0	0	1	1	1	0	0	0	1	0	0
ORTHOMCL5017	Carbohydrates	Organic acids	Glycerate metabolism	Hydroxypyruvate isomerase (EC 5.3.1.22)	0	0	0	0	0	0	0	1	0	0	0	0	1	1	0	0	0	0	1	0	0
ORTHOMCL5102	Carbohydrates	Monosaccharides	D-ribose utilization	Ribose ABC transport system, permease protein RbsC (TC 3.A.1.2.1)	0	0	0	0	0	1	1	0	0	0	0	0	0	0	0	0	0	0	0	1	1
ORTHOMCL5143	Carbohydrates	Aminosugars	Chitin and N-acetylglucosamine utilization	Chitin binding protein	0	0	1	0	0	0	1	0	1	0	0	0	0	0	0	0	0	0	0	1	0
ORTHOMCL5252	Carbohydrates	Monosaccharides	D-Galacturonate and D-Glucuronate Utilization	D-mannonate oxidoreductase (EC 1.1.1.57)	0	0	1	0	0	0	0	0	1	0	0	1	0	0	0	0	0	0	0	0	1
ORTHOMCL5260	Carbohydrates	Monosaccharides	D-Galacturonate and D-Glucuronate Utilization	Uronate isomerase (EC 5.3.1.12)	0	0	1	0	0	0	0	0	1	0	0	1	0	0	0	0	0	0	0	0	1
ORTHOMCL5271	Carbohydrates	Monosaccharides	D-ribose utilization	Ribose ABC transport system, permease protein RbsC (TC 3.A.1.2.1)	0	0	1	0	0	0	0	0	1	0	0	0	0	0	0	0	0	0	0	1	1
ORTHOMCL5280	Carbohydrates	Sugar alcohols	Inositol catabolism	Inositol transport system ATP-binding protein	0	0	1	0	0	0	0	0	1	0	0	0	0	0	0	0	0	0	0	1	1
ORTHOMCL5289	Carbohydrates	Di- and oligosaccharides	Trehalose Biosynthesis	Trehalose phosphorylase (EC 2.4.1.64)	0	1	0	0	1	0	0	0	0	0	0	0	0	0	0	0	0	0	0	2	0
ORTHOMCL5348	Carbohydrates	Central carbohydrate metabolism	Entner-Doudoroff Pathway	Gluconolactonase (EC 3.1.1.17)	0	0	0	1	0	0	0	0	0	0	1	0	0	0	0	0	1	0	0	1	0
ORTHOMCL5351	Carbohydrates	Central carbohydrate metabolism	Glyoxylate bypass	Malate synthase G (EC 2.3.3.9)	0	0	0	1	0	1	0	0	0	0	1	0	0	0	0	0	1	0	0	0	0
ORTHOMCL5360	Carbohydrates	Aminosugars	Chitin and N-acetylglucosamine utilization	N-Acetyl-D-glucosamine ABC transport system, sugar-binding protein	0	0	0	1	0	0	0	0	0	0	1	0	0	1	0	0	1	0	0	0	0
ORTHOMCL5369	Carbohydrates	Fermentation	Acetoin, butanediol metabolism	2,3-butanediol dehydrogenase, S-alcohol forming, (R)-acetoin-specific (EC 1.1.1.4)	0	0	0	1	0	0	0	0	0	0	1	0	0	0	0	0	1	1	0	0	0
ORTHOMCL5398	Carbohydrates	Central carbohydrate metabolism	Entner-Doudoroff Pathway	Gluconokinase (EC 2.7.1.12)	0	1	1	0	0	0	0	0	1	0	0	0	0	0	0	0	0	1	0	0	0
ORTHOMCL5798	Carbohydrates	Di- and oligosaccharides	Fructooligosaccharides(FOS) and Raffinose Utilization	Multiple sugar ABC transporter, substrate-binding protein	1	0	0	0	0	0	0	0	0	0	0	0	0	0	0	0	0	1	0	0	1
ORTHOMCL5822	Carbohydrates	Di- and oligosaccharides	Lactose utilization	Galactoside O-acetyltransferase (EC 2.3.1.18)	1	0	0	0	0	0	0	0	0	0	0	0	0	0	0	0	1	1	0	0	0
ORTHOMCL5826	Carbohydrates	Sugar alcohols	Glycerol and Glycerol-3-phosphate Uptake and Utilization	Glycerol-3-phosphate ABC transporter, permease protein UgpE (TC 3.A.1.1.3)	1	0	0	0	0	0	1	0	0	0	0	0	0	0	0	0	0	1	0	0	0
ORTHOMCL5855	Carbohydrates	Di- and oligosaccharides	Fructooligosaccharides(FOS) and Raffinose Utilization	Multiple sugar ABC transporter, membrane-spanning permease protein MsmF	1	0	0	0	0	0	1	0	0	0	0	0	0	0	0	0	0	1	0	0	0
ORTHOMCL5910	Carbohydrates	Aminosugars	Chitin and N-acetylglucosamine utilization	N-Acetyl-D-glucosamine ABC transport system, permease protein 2	0	0	0	0	0	0	0	0	0	0	0	0	1	1	0	0	0	0	1	0	0
ORTHOMCL5913	Carbohydrates	One-carbon Metabolism	Formaldehyde assimilation: Ribulose monophosphate pathway	6-phospho-3-hexuloisomerase	0	0	0	0	0	0	0	0	0	0	0	0	1	1	0	0	0	0	1	0	0
ORTHOMCL5938	Carbohydrates	Sugar alcohols	Inositol catabolism	Inositol transport system sugar-binding protein	0	0	0	0	0	0	0	0	0	0	0	0	1	1	0	0	0	0	1	0	0
ORTHOMCL5981	Carbohydrates	Aminosugars	Chitin and N-acetylglucosamine utilization	N-Acetyl-D-glucosamine ABC transport system, sugar-binding protein	0	0	0	0	0	0	0	0	0	0	0	0	1	1	0	0	0	0	1	0	0
ORTHOMCL6033	Carbohydrates	Aminosugars	Chitin and N-acetylglucosamine utilization	N-Acetyl-D-glucosamine ABC transport system, sugar-binding protein	0	0	0	0	0	0	0	0	0	0	0	0	1	1	0	0	0	0	1	0	0
ORTHOMCL6038	Carbohydrates	Aminosugars	Chitin and N-acetylglucosamine utilization	Chitinase (EC 3.2.1.14)	0	0	0	0	0	0	0	0	0	0	0	0	1	1	0	0	0	0	1	0	0
ORTHOMCL6041	Carbohydrates	Aminosugars	Chitin and N-acetylglucosamine utilization	N-Acetyl-D-glucosamine ABC transport system, permease protein 1	0	0	0	0	0	0	0	0	0	0	0	0	1	1	0	0	0	0	1	0	0
ORTHOMCL6078	Carbohydrates	Central carbohydrate metabolism	Pentose phosphate pathway	6-phosphogluconate dehydrogenase, decarboxylating (EC 1.1.1.44)	0	0	0	0	0	0	0	0	0	0	0	0	1	1	0	0	0	0	1	0	0
ORTHOMCL6094	Carbohydrates	Aminosugars	Chitin and N-acetylglucosamine utilization	N-Acetyl-D-glucosamine ABC transport system, sugar-binding protein	0	0	0	0	0	0	0	0	0	0	0	0	1	1	0	0	0	0	1	0	0
ORTHOMCL6114	Carbohydrates	Monosaccharides	D-ribose utilization	Ribose ABC transport system, ATP-binding protein RbsA (TC 3.A.1.2.1)	0	0	1	0	0	0	1	0	1	0	0	0	0	0	0	0	0	0	0	0	0
ORTHOMCL6132	Carbohydrates	Central carbohydrate metabolism	Dihydroxyacetone kinases	Putative dihydroxyacetone kinase (EC 2.7.1.29), ADP-binding subunit	0	0	1	0	0	0	1	0	1	0	0	0	0	0	0	0	0	0	0	0	0
ORTHOMCL6144	Carbohydrates	Monosaccharides	D-ribose utilization	Ribose ABC transport system, permease protein RbsC (TC 3.A.1.2.1)	0	0	1	0	0	0	1	0	1	0	0	0	0	0	0	0	0	0	0	0	0
ORTHOMCL6151	Carbohydrates	Monosaccharides	Fructose utilization	Transcriptional repressor of the fructose operon, DeoR family	0	0	1	0	0	0	1	0	1	0	0	0	0	0	0	0	0	0	0	0	0
ORTHOMCL6170	Carbohydrates	Monosaccharides	D-ribose utilization	Ribose ABC transport system, permease protein RbsC (TC 3.A.1.2.1)	0	0	1	0	0	0	1	0	1	0	0	0	0	0	0	0	0	0	0	0	0
ORTHOMCL6179	Carbohydrates	Monosaccharides	D-ribose utilization	Ribose ABC transport system, ATP-binding protein RbsA (TC 3.A.1.2.1)	0	0	0	0	0	0	1	0	0	0	0	0	0	0	0	0	0	0	0	1	1
ORTHOMCL6180	Carbohydrates	Central carbohydrate metabolism	Dihydroxyacetone kinases	Putative dihydroxyacetone kinase (EC 2.7.1.29), dihydroxyacetone binding subunit	0	0	1	0	0	0	1	0	1	0	0	0	0	0	0	0	0	0	0	0	0
ORTHOMCL6189	Carbohydrates	Monosaccharides	D-ribose utilization	Ribose ABC transport system, permease protein RbsC (TC 3.A.1.2.1)	0	0	0	0	0	0	1	0	0	0	0	0	0	0	0	0	0	0	0	1	1
ORTHOMCL6193	Carbohydrates	Central carbohydrate metabolism	Dihydroxyacetone kinases	Phosphoenolpyruvate-dihydroxyacetone phosphotransferase (EC 2.7.1.121), ADP-binding subunit DhaL	0	0	0	0	0	0	1	0	0	0	0	0	0	0	0	0	0	0	0	1	1
ORTHOMCL6197	Carbohydrates	Monosaccharides	D-ribose utilization	Ribose ABC transport system, periplasmic ribose-binding protein RbsB (TC 3.A.1.2.1)	0	0	0	0	0	0	1	0	0	0	0	0	0	0	0	0	0	0	0	1	1
ORTHOMCL6209	Carbohydrates	Monosaccharides	D-gluconate and ketogluconates metabolism	Gluconate 2-dehydrogenase (EC 1.1.99.3), membrane-bound, gamma subunit	0	0	0	0	0	0	1	0	0	0	0	0	0	0	0	0	0	0	0	1	1
ORTHOMCL6215	Carbohydrates	Monosaccharides	D-ribose utilization	Ribose ABC transport system, permease protein RbsC (TC 3.A.1.2.1)	0	0	0	0	0	0	1	0	0	0	0	0	0	0	0	0	0	0	0	1	1
ORTHOMCL6218	Carbohydrates	Central carbohydrate metabolism	Entner-Doudoroff Pathway	Gluconolactonase (EC 3.1.1.17)	0	0	0	0	0	0	1	0	0	0	0	0	0	0	0	0	0	0	0	1	1
ORTHOMCL6237	Carbohydrates	Central carbohydrate metabolism	Glycolysis and Gluconeogenesis	Putative phosphoenolpyruvate synthase/pyruvate phosphate dikinase, N-terminal domain	0	0	1	0	0	0	0	0	1	0	0	0	0	0	1	0	0	0	0	0	0
ORTHOMCL6400	Carbohydrates	Di- and oligosaccharides	Trehalose Biosynthesis	Glucoamylase (EC 3.2.1.3)	0	0	0	0	0	2	0	0	0	0	0	0	0	0	0	0	0	0	0	0	1
ORTHOMCL6410	Carbohydrates	Sugar alcohols	Inositol catabolism	Myo-inositol 2-dehydrogenase (EC 1.1.1.18)	0	1	0	0	0	1	0	0	0	0	0	0	0	0	0	0	0	0	0	0	1
ORTHOMCL6411	Carbohydrates	Fermentation	Acetyl-CoA fermentation to Butyrate	Electron transfer flavoprotein, alpha subunit	0	0	1	0	0	0	0	0	1	0	0	0	0	0	0	0	0	0	0	0	1
ORTHOMCL6446	Carbohydrates	Di- and oligosaccharides	Trehalose Biosynthesis	Trehalose phosphorylase (EC 2.4.1.64)	0	1	0	0	1	0	0	0	0	0	0	0	0	0	0	0	0	0	0	1	0
ORTHOMCL6617	Carbohydrates	Monosaccharides	Mannose Metabolism	Mannose-6-phosphate isomerase (EC 5.3.1.8)	0	0	0	1	0	0	0	0	0	0	1	0	0	0	0	0	1	0	0	0	0
ORTHOMCL6624	Carbohydrates	Di- and oligosaccharides	Sucrose utilization	Sucrose phosphorylase (EC 2.4.1.7)	0	0	0	1	0	0	0	0	0	0	1	0	0	0	0	0	1	0	0	0	0
ORTHOMCL6704	Carbohydrates	Sugar alcohols	Glycerol and Glycerol-3-phosphate Uptake and Utilization	Glycerophosphoryl diester phosphodiesterase (EC 3.1.4.46)	0	0	0	1	0	1	0	0	0	0	1	0	0	0	0	0	0	0	0	0	0
ORTHOMCL6792	Carbohydrates	Sugar alcohols	Glycerol and Glycerol-3-phosphate Uptake and Utilization	Glycerol-3-phosphate ABC transporter, periplasmic glycerol-3-phosphate-binding protein (TC 3.A.1.1.3)	0	1	1	0	0	0	0	0	1	0	0	0	0	0	0	0	0	0	0	0	0
ORTHOMCL6795	Carbohydrates	Central carbohydrate metabolism	Entner-Doudoroff Pathway	2-dehydro-3-deoxygluconate kinase (EC 2.7.1.45)	0	1	1	0	0	0	0	0	1	0	0	0	0	0	0	0	0	0	0	0	0
ORTHOMCL6796	Carbohydrates	Sugar alcohols	Glycerol and Glycerol-3-phosphate Uptake and Utilization	Glycerol-3-phosphate ABC transporter, permease protein UgpA (TC 3.A.1.1.3)	0	1	1	0	0	0	0	0	1	0	0	0	0	0	0	0	0	0	0	0	0
ORTHOMCL6800	Carbohydrates	Monosaccharides	D-ribose utilization	Ribose ABC transport system, ATP-binding protein RbsA (TC 3.A.1.2.1)	0	1	1	0	0	0	0	0	1	0	0	0	0	0	0	0	0	0	0	0	0
ORTHOMCL6803	Carbohydrates	Sugar alcohols	Glycerol and Glycerol-3-phosphate Uptake and Utilization	Glycerophosphoryl diester phosphodiesterase (EC 3.1.4.46)	0	1	1	0	0	0	0	0	1	0	0	0	0	0	0	0	0	0	0	0	0
ORTHOMCL6817	Carbohydrates	Monosaccharides	D-ribose utilization	Ribose ABC transport system, periplasmic ribose-binding protein RbsB (TC 3.A.1.2.1)	0	1	1	0	0	0	0	0	1	0	0	0	0	0	0	0	0	0	0	0	0
ORTHOMCL6826	Carbohydrates	Monosaccharides	D-ribose utilization	Ribose/xylose/arabinose/galactoside ABC-type transport systems, permease component 1	0	1	1	0	0	0	0	0	1	0	0	0	0	0	0	0	0	0	0	0	0
ORTHOMCL6839	Carbohydrates	Central carbohydrate metabolism	Dihydroxyacetone kinases	Dihydroxyacetone kinase, ATP-dependent (EC 2.7.1.29)	0	1	1	0	0	0	0	0	1	0	0	0	0	0	0	0	0	0	0	0	0
ORTHOMCL6840	Carbohydrates	Monosaccharides	D-ribose utilization	Ribose ABC transport system, permease protein RbsC (TC 3.A.1.2.1)	0	1	1	0	0	0	0	0	1	0	0	0	0	0	0	0	0	0	0	0	0
ORTHOMCL6857	Carbohydrates	Central carbohydrate metabolism	Entner-Doudoroff Pathway	OpcA, an allosteric effector of glucose-6-phosphate dehydrogenase, actinobacterial	0	0	1	0	0	0	0	0	1	0	0	1	0	0	0	0	0	0	0	0	0
ORTHOMCL6884	Carbohydrates	Monosaccharides	D-Galacturonate and D-Glucuronate Utilization	Pectate lyase precursor (EC 4.2.2.2)	0	0	1	0	0	0	0	0	1	0	0	1	0	0	0	0	0	0	0	0	0
ORTHOMCL6888	Carbohydrates	Central carbohydrate metabolism	Entner-Doudoroff Pathway	Gluconokinase (EC 2.7.1.12)	0	0	1	0	0	0	0	0	1	0	0	1	0	0	0	0	0	0	0	0	0
ORTHOMCL7843	Carbohydrates	Aminosugars	Chitin and N-acetylglucosamine utilization	N-Acetyl-D-glucosamine ABC transport system, permease protein 1	1	0	0	0	0	0	0	0	0	0	0	0	0	0	0	0	0	1	0	0	0
ORTHOMCL7905	Carbohydrates	Monosaccharides	D-Galacturonate and D-Glucuronate Utilization	4-deoxy-L-threo-5-hexosulose-uronate ketol-isomerase (EC 5.3.1.17)	1	1	0	0	0	0	0	0	0	0	0	0	0	0	0	0	0	0	0	0	0
ORTHOMCL7973	Carbohydrates	Central carbohydrate metabolism	Entner-Doudoroff Pathway	2-dehydro-3-deoxygluconate kinase (EC 2.7.1.45)	1	0	0	0	0	0	0	0	0	0	0	0	0	0	0	0	0	1	0	0	0
ORTHOMCL7999	Carbohydrates	Sugar alcohols	Mannitol Utilization	Fructokinase (EC 2.7.1.4)	1	0	0	0	0	0	0	0	0	0	0	0	0	0	0	0	0	1	0	0	0
ORTHOMCL8105	Carbohydrates	Aminosugars	Chitin and N-acetylglucosamine utilization	N-Acetyl-D-glucosamine ABC transport system, sugar-binding protein	1	0	0	0	0	0	0	0	0	0	0	0	0	0	0	0	0	1	0	0	0
ORTHOMCL8163	Carbohydrates	Sugar alcohols	Mannitol Utilization	Fructokinase (EC 2.7.1.4)	1	0	0	0	0	0	0	0	0	0	0	0	0	0	0	0	0	1	0	0	0
ORTHOMCL8192	Carbohydrates	Aminosugars	Chitin and N-acetylglucosamine utilization	N-Acetyl-D-glucosamine ABC transport system, permease protein 2	1	0	0	0	0	0	0	0	0	0	0	0	0	0	0	0	0	1	0	0	0
ORTHOMCL8212	Carbohydrates	Central carbohydrate metabolism	Pyruvate metabolism II: acetyl-CoA, acetogenesis from pyruvate	Acetate kinase (EC 2.7.2.1)	0	0	0	0	0	0	0	0	1	0	0	0	1	0	0	0	0	0	0	0	0
ORTHOMCL8229	Carbohydrates	Fermentation	Acetyl-CoA fermentation to Butyrate	Electron transfer flavoprotein, beta subunit	0	0	0	0	0	0	0	0	0	0	0	0	1	1	0	0	0	0	0	0	0
ORTHOMCL8434	Carbohydrates	Central carbohydrate metabolism	Pyruvate Alanine Serine Interconversions	Alanine dehydrogenase (EC 1.4.1.1)	0	0	0	0	0	0	1	0	0	0	0	0	0	0	0	0	0	0	0	1	0
ORTHOMCL8661	Carbohydrates	Aminosugars	N-Acetyl-Galactosamine and Galactosamine Utilization	Predicted N-acetylgalactosamine kinase, COG2971 (EC 2.7.1.157)	0	0	0	0	0	0	0	0	0	1	0	0	0	0	0	1	0	0	0	0	0
ORTHOMCL8669	Carbohydrates	Aminosugars	N-Acetyl-Galactosamine and Galactosamine Utilization	Galactosamine-6-phosphate isomerase (EC 5.3.1.-)	0	0	0	0	0	0	0	0	0	1	0	0	0	0	0	1	0	0	0	0	0
ORTHOMCL8680	Carbohydrates	Aminosugars	Chitin and N-acetylglucosamine utilization	N-acetylglucosamine kinase of eukaryotic type (EC 2.7.1.59)	0	0	0	0	0	0	0	1	0	1	0	0	0	0	0	0	0	0	0	0	0
ORTHOMCL8709	Carbohydrates	Central carbohydrate metabolism	Dehydrogenase complexes	Acetoin dehydrogenase E1 component alpha-subunit (EC 1.2.4.-)	0	0	0	0	0	1	0	0	0	1	0	0	0	0	0	0	0	0	0	0	0
ORTHOMCL8779	Carbohydrates	Sugar alcohols	Inositol catabolism	Inositol transport system sugar-binding protein	0	0	0	0	0	1	0	0	0	0	0	0	0	0	0	0	0	0	0	0	1
ORTHOMCL8782	Carbohydrates	Sugar alcohols	Inositol catabolism	Inosose dehydratase (EC 4.2.1.44)	0	0	0	1	0	0	0	0	0	0	0	0	0	0	0	0	0	0	0	0	1
ORTHOMCL8874	Carbohydrates	Sugar alcohols	Glycerol and Glycerol-3-phosphate Uptake and Utilization	Glycerol-3-phosphate ABC transporter, periplasmic glycerol-3-phosphate-binding protein (TC 3.A.1.1.3)	0	0	0	0	0	1	0	0	0	0	0	0	0	0	0	0	0	0	0	0	1
ORTHOMCL8890	Carbohydrates	Central carbohydrate metabolism	Pentose phosphate pathway	Transketolase, C-terminal section (EC 2.2.1.1)	0	1	0	0	0	0	0	0	0	0	0	0	0	0	0	0	0	0	0	0	1
ORTHOMCL8891	Carbohydrates	Aminosugars	Chitin and N-acetylglucosamine utilization	Predicted N-acetyl-glucosamine kinase 2, ROK family (EC 2.7.1.59)	0	0	0	0	0	1	0	0	0	0	0	0	0	0	0	0	0	0	0	0	1
ORTHOMCL8911	Carbohydrates	Aminosugars	Chitin and N-acetylglucosamine utilization	Chitinase (EC 3.2.1.14)	0	0	0	0	0	1	0	0	0	0	0	0	0	0	0	0	0	0	0	0	1
ORTHOMCL8928	Carbohydrates	Sugar alcohols	Inositol catabolism	Myo-inositol 2-dehydrogenase (EC 1.1.1.18)	0	0	0	1	0	0	0	0	0	0	0	0	0	0	0	0	0	0	0	0	1
ORTHOMCL8945	Carbohydrates	Central carbohydrate metabolism	Pentose phosphate pathway	Transketolase, N-terminal section (EC 2.2.1.1)	0	1	0	0	0	0	0	0	0	0	0	0	0	0	0	0	0	0	0	0	1
ORTHOMCL8977	Carbohydrates	Central carbohydrate metabolism	Glyoxylate bypass	Aconitate hydratase (EC 4.2.1.3)	0	0	0	0	1	0	0	0	0	0	0	1	0	0	0	0	0	0	0	0	0
ORTHOMCL8992	Carbohydrates	Di- and oligosaccharides	Trehalose Biosynthesis	Trehalose phosphorylase (EC 2.4.1.64)	0	0	0	0	1	0	0	0	0	0	0	0	0	0	0	0	0	0	0	1	0
ORTHOMCL9000	Carbohydrates	Monosaccharides	Xylose utilization	Endo-1,4-beta-xylanase A precursor (EC 3.2.1.8)	0	0	0	0	1	0	0	0	0	0	0	1	0	0	0	0	0	0	0	0	0
ORTHOMCL9024	Carbohydrates	One-carbon Metabolism	Formaldehyde assimilation: Ribulose monophosphate pathway	6-phospho-3-hexuloisomerase	0	0	0	0	1	0	0	1	0	0	0	0	0	0	0	0	0	0	0	0	0
ORTHOMCL9186	Carbohydrates	Aminosugars	Chitin and N-acetylglucosamine utilization	N-Acetyl-D-glucosamine ABC transport system, permease protein 1	0	0	0	0	0	0	0	0	0	0	0	0	0	0	0	0	1	0	0	1	0
ORTHOMCL9187	Carbohydrates	Central carbohydrate metabolism	Dehydrogenase complexes	Acetoin dehydrogenase E1 component alpha-subunit (EC 1.2.4.-)	0	0	0	1	0	0	0	0	0	0	0	0	0	0	0	0	1	0	0	0	0
ORTHOMCL9232	Carbohydrates	Di- and oligosaccharides	Trehalose Uptake and Utilization	PTS system, glucose-specific IIC component (EC 2.7.1.69)	0	0	0	0	0	0	0	0	0	0	0	0	0	0	0	0	1	1	0	0	0
ORTHOMCL9244	Carbohydrates	Monosaccharides	Deoxyribose and Deoxynucleoside Catabolism	Deoxyribose-phosphate aldolase (EC 4.1.2.4)	0	0	0	0	0	0	0	0	0	0	1	0	0	0	0	0	1	0	0	0	0
ORTHOMCL9256	Carbohydrates	Aminosugars	Chitin and N-acetylglucosamine utilization	Chitinase (EC 3.2.1.14)	0	0	0	1	0	0	0	0	0	0	1	0	0	0	0	0	0	0	0	0	0
ORTHOMCL9275	Carbohydrates	Di- and oligosaccharides	Fructooligosaccharides(FOS) and Raffinose Utilization	Beta-glucosidase (EC 3.2.1.21)	0	0	0	1	0	0	0	0	0	0	1	0	0	0	0	0	0	0	0	0	0
ORTHOMCL9306	Carbohydrates	Organic acids	Glycerate metabolism	2-hydroxy-3-oxopropionate reductase (EC 1.1.1.60)	0	0	0	0	0	0	0	0	0	0	0	0	0	1	0	0	0	0	0	1	0
ORTHOMCL9314	Carbohydrates	Central carbohydrate metabolism	Entner-Doudoroff Pathway	Gluconate dehydratase (EC 4.2.1.39)	0	0	0	0	0	0	0	0	0	0	0	0	0	1	0	0	0	0	0	1	0
ORTHOMCL9477	Carbohydrates	Monosaccharides	D-ribose utilization	Ribose ABC transport system, permease protein RbsC (TC 3.A.1.2.1)	0	1	0	0	0	0	0	0	0	0	0	0	0	0	0	0	0	0	1	0	0
ORTHOMCL9482	Carbohydrates	Monosaccharides	D-ribose utilization	Ribose ABC transport system, ATP-binding protein RbsA (TC 3.A.1.2.1)	0	1	0	0	0	0	0	0	0	0	0	0	0	0	0	0	0	0	1	0	0
ORTHOMCL9486	Carbohydrates	Monosaccharides	D-ribose utilization	Ribose ABC transport system, permease protein RbsC (TC 3.A.1.2.1)	0	1	0	0	0	0	0	0	0	0	0	0	0	0	0	0	0	0	1	0	0
ORTHOMCL9489	Carbohydrates	Monosaccharides	D-ribose utilization	Ribose ABC transport system, periplasmic ribose-binding protein RbsB (TC 3.A.1.2.1)	0	1	0	0	0	0	0	0	0	0	0	0	0	0	0	0	0	0	1	0	0
ORTHOMCL9559	Carbohydrates	Sugar alcohols	Inositol catabolism	5-keto-2-deoxy-D-gluconate-6 phosphate aldolase [form 2] (EC 4.1.2.29)	0	1	0	0	0	0	0	0	0	0	0	1	0	0	0	0	0	0	0	0	0
ORTHOMCL9580	Carbohydrates	Sugar alcohols	Mannitol Utilization	Phosphoenolpyruvate-protein phosphotransferase of PTS system (EC 2.7.3.9)	0	1	0	0	0	0	0	1	0	0	0	0	0	0	0	0	0	0	0	0	0
ORTHOMCL9745	Carbohydrates	Fermentation	Acetyl-CoA fermentation to Butyrate	Electron transfer flavoprotein, beta subunit	0	0	1	0	0	0	0	0	1	0	0	0	0	0	0	0	0	0	0	0	0
ORTHOMCL9755	Carbohydrates	Central carbohydrate metabolism	Glyoxylate bypass	Malate dehydrogenase (EC 1.1.1.37)	0	0	1	0	0	0	0	0	1	0	0	0	0	0	0	0	0	0	0	0	0
ORTHOMCL9831	Carbohydrates	Monosaccharides	D-ribose utilization	Ribose ABC transport system, permease protein RbsC (TC 3.A.1.2.1)	0	0	1	0	0	0	0	0	1	0	0	0	0	0	0	0	0	0	0	0	0
ORTHOMCL9837	Carbohydrates	Fermentation	Acetyl-CoA fermentation to Butyrate	Electron transfer flavoprotein, beta subunit	0	0	1	0	0	0	0	0	1	0	0	0	0	0	0	0	0	0	0	0	0
ORTHOMCL9848	Carbohydrates	Fermentation	Acetyl-CoA fermentation to Butyrate	Electron transfer flavoprotein, alpha subunit	0	0	1	0	0	0	0	0	1	0	0	0	0	0	0	0	0	0	0	0	0
ORTHOMCL9849	Carbohydrates	Central carbohydrate metabolism	Dihydroxyacetone kinases	Dihydroxyacetone kinase, ATP-dependent (EC 2.7.1.29)	0	0	1	0	0	0	0	0	1	0	0	0	0	0	0	0	0	0	0	0	0
ORTHOMCL9982	Carbohydrates	Central carbohydrate metabolism	Pyruvate metabolism II: acetyl-CoA, acetogenesis from pyruvate	Acetyl-CoA synthetase (ADP-forming) alpha and beta chains, putative	0	0	1	0	0	0	0	0	1	0	0	0	0	0	0	0	0	0	0	0	0
ORTHOMCL9999	Carbohydrates	Fermentation	Acetyl-CoA fermentation to Butyrate	Electron transfer flavoprotein, beta subunit	0	0	1	0	0	0	0	0	1	0	0	0	0	0	0	0	0	0	0	0	0
ORTHOMCL3896	Cell Division and Cell Cycle	Cell Division and Cell Cycle - no subcategory	Bacterial Cytoskeleton	Chromosome (plasmid) partitioning protein ParB	1	0	1	0	0	0	0	0	0	0	0	1	1	0	0	0	0	0	1	0	1
ORTHOMCL3943	Cell Division and Cell Cycle	Cell Division and Cell Cycle - no subcategory	Bacterial Cytoskeleton	Chromosome (plasmid) partitioning protein ParA	1	1	0	0	0	0	0	1	0	0	0	0	0	0	0	0	1	0	1	1	0
ORTHOMCL4932	Cell Division and Cell Cycle	Cell Division and Cell Cycle - no subcategory	Bacterial Cytoskeleton	Cell division protein FtsK	1	1	0	0	0	0	0	0	0	0	0	0	0	0	0	0	0	1	1	0	0
ORTHOMCL5080	Cell Division and Cell Cycle	Cell Division and Cell Cycle - no subcategory	Bacterial Cytoskeleton	Chromosome (plasmid) partitioning protein ParA	0	0	0	0	0	0	0	0	1	0	0	0	1	0	1	0	0	0	0	1	0
ORTHOMCL5265	Cell Division and Cell Cycle	Cell Division and Cell Cycle - no subcategory	Bacterial Cytoskeleton	Cell division protein FtsK	0	1	0	0	0	0	0	0	0	0	0	1	0	0	0	1	0	0	0	0	1
ORTHOMCL6737	Cell Division and Cell Cycle	Cell Division and Cell Cycle - no subcategory	Bacterial Cytoskeleton	Chromosome (plasmid) partitioning protein ParA	0	1	0	0	0	1	0	0	1	0	0	0	0	0	0	0	0	0	0	0	0
ORTHOMCL8189	Cell Division and Cell Cycle	Cell Division and Cell Cycle - no subcategory	Bacterial Cytoskeleton	Chromosome (plasmid) partitioning protein ParA	1	0	0	0	0	0	0	0	0	0	0	0	0	0	0	0	0	0	0	0	1
ORTHOMCL8408	Cell Division and Cell Cycle	Cell Division and Cell Cycle - no subcategory	Bacterial Cytoskeleton	Chromosome (plasmid) partitioning protein ParB	0	0	0	0	0	0	1	0	1	0	0	0	0	0	0	0	0	0	0	0	0
ORTHOMCL8588	Cell Division and Cell Cycle	Cell Division and Cell Cycle - no subcategory	Bacterial Cytoskeleton	Cell division protein FtsK	0	0	0	0	0	0	0	0	0	0	0	0	0	0	1	0	0	1	0	0	0
ORTHOMCL1669	Cell Wall and Capsule	Cell Wall and Capsule - no subcategory	Murein Hydrolases	D-alanyl-D-alanine carboxypeptidase (EC 3.4.16.4)	1	1	1	1	1	1	1	1	1	1	1	1	1	1	1	1	1	1	1	1	1
ORTHOMCL1718	Cell Wall and Capsule	Capsular and extracellular polysacchrides	dTDP-rhamnose synthesis	dTDP-4-dehydrorhamnose reductase (EC 1.1.1.133)	1	1	1	1	1	1	1	1	1	1	1	1	1	1	1	1	1	1	1	1	1
ORTHOMCL1829	Cell Wall and Capsule	Gram-Negative cell wall components	Peptidoglycan lipid II flippase	Proposed peptidoglycan lipid II flippase MurJ	1	1	1	1	1	1	1	1	1	0	1	1	1	1	1	1	1	1	1	1	1
ORTHOMCL2087	Cell Wall and Capsule	Capsular and extracellular polysacchrides	Rhamnose containing glycans	Alpha-D-GlcNAc alpha-1,2-L-rhamnosyltransferase (EC 2.4.1.-)	1	1	1	0	1	1	1	1	1	0	0	1	1	1	1	1	0	1	1	1	1
ORTHOMCL2268	Cell Wall and Capsule	Capsular and extracellular polysacchrides	Capsular Polysaccharides Biosynthesis and Assembly	Low molecular weight protein-tyrosine-phosphatase Wzb (EC 3.1.3.48)	0	1	1	0	1	1	1	1	1	0	0	1	1	1	1	1	0	0	1	1	1
ORTHOMCL2392	Cell Wall and Capsule	Capsular and extracellular polysacchrides	Capsular Polysaccharides Biosynthesis and Assembly	Tyrosine-protein kinase Wzc (EC 2.7.10.2)	0	1	1	0	1	1	1	1	1	0	0	1	1	1	1	1	0	0	1	1	0
ORTHOMCL2501	Cell Wall and Capsule	Capsular and extracellular polysacchrides	Capsular Polysaccharides Biosynthesis and Assembly	Tyrosine-protein kinase Wzc (EC 2.7.10.2)	0	1	1	0	1	0	1	1	1	0	0	1	1	1	1	1	0	0	1	1	0
ORTHOMCL3612	Cell Wall and Capsule	Capsular and extracellular polysacchrides	dTDP-rhamnose synthesis	dTDP-4-dehydrorhamnose 3,5-epimerase (EC 5.1.3.13)	0	1	0	0	0	1	1	0	0	0	0	0	1	1	0	0	0	0	1	0	1
ORTHOMCL3885	Cell Wall and Capsule	Capsular and extracellular polysacchrides	Lipid-linked oligosaccharide synthesis related cluster	Apolipoprotein N-acyltransferase (EC 2.3.1.-) in lipid-linked oligosaccharide synthesis cluster	1	0	0	0	0	0	0	0	0	0	0	0	1	1	0	0	0	1	1	0	1
ORTHOMCL4087	Cell Wall and Capsule	Capsular and extracellular polysacchrides	Sialic Acid Metabolism	UDP-N-acetylglucosamine 2-epimerase (EC 5.1.3.14)	0	0	0	0	0	1	0	0	0	1	1	0	0	0	0	1	1	0	0	0	1
ORTHOMCL4130	Cell Wall and Capsule	Capsular and extracellular polysacchrides	Sialic Acid Metabolism	PTS system, mannose-specific IIB component (EC 2.7.1.69)	0	0	0	1	0	0	0	0	0	0	1	1	0	0	0	0	1	1	0	1	0
ORTHOMCL4135	Cell Wall and Capsule	Capsular and extracellular polysacchrides	Rhamnose containing glycans	UDP-glucose 4-epimerase (EC 5.1.3.2)	0	1	0	0	0	0	0	1	1	0	0	0	0	1	0	1	0	0	0	1	0
ORTHOMCL4295	Cell Wall and Capsule	Capsular and extracellular polysacchrides	Sialic Acid Metabolism	PTS system, N-acetylglucosamine-specific IIA component (EC 2.7.1.69)	1	0	0	1	0	0	0	0	0	0	1	0	0	0	0	0	1	1	0	0	0
ORTHOMCL4305	Cell Wall and Capsule	Capsular and extracellular polysacchrides	dTDP-rhamnose synthesis	dTDP-glucose 4,6-dehydratase (EC 4.2.1.46)	1	0	0	1	0	0	0	0	0	0	1	0	0	0	0	0	1	1	0	0	0
ORTHOMCL4339	Cell Wall and Capsule	Capsular and extracellular polysacchrides	Sialic Acid Metabolism	N-acetylglucosamine-6-phosphate deacetylase (EC 3.5.1.25)	1	0	0	1	0	0	0	0	0	0	1	0	0	0	0	0	1	1	0	0	0
ORTHOMCL4357	Cell Wall and Capsule	Cell Wall and Capsule - no subcategory	YjeE	NAD(P)HX epimerase	1	0	0	1	0	0	0	0	0	0	1	0	0	0	0	0	1	1	0	0	0
ORTHOMCL4428	Cell Wall and Capsule	Cell Wall and Capsule - no subcategory	Murein Hydrolases	D-alanyl-D-alanine carboxypeptidase (EC 3.4.16.4)	0	0	0	0	0	0	0	0	0	0	0	0	1	1	1	1	0	0	1	0	0
ORTHOMCL4454	Cell Wall and Capsule	Capsular and extracellular polysacchrides	Rhamnose containing glycans	Glycerol-3-phosphate cytidylyltransferase (EC 2.7.7.39)	0	0	0	0	0	1	0	0	0	0	0	0	1	1	1	0	0	0	1	0	0
ORTHOMCL4457	Cell Wall and Capsule	Capsular and extracellular polysacchrides	CMP-N-acetylneuraminate Biosynthesis	UDP-N-acetylglucosamine 2-epimerase (EC 5.1.3.14)	0	0	0	0	0	1	0	0	0	0	0	0	1	1	1	0	0	0	1	0	0
ORTHOMCL4641	Cell Wall and Capsule	Capsular and extracellular polysacchrides	Rhamnose containing glycans	UDP-glucose 4-epimerase (EC 5.1.3.2)	0	1	0	0	0	0	0	1	1	0	0	0	0	0	0	1	0	0	0	1	0
ORTHOMCL4969	Cell Wall and Capsule	Capsular and extracellular polysacchrides	CMP-N-acetylneuraminate Biosynthesis	N-acetylneuraminate synthase (EC 2.5.1.56)	0	0	0	0	0	0	0	1	0	0	0	0	1	0	0	1	0	1	0	0	0
ORTHOMCL5037	Cell Wall and Capsule	Cell Wall and Capsule - no subcategory	Peptidoglycan Biosynthesis	UDP-N-acetylmuramoylalanyl-D-glutamate--2,6-diaminopimelate ligase (EC 6.3.2.13)	0	0	0	0	0	0	0	0	0	0	0	0	1	1	1	0	0	0	1	0	0
ORTHOMCL5044	Cell Wall and Capsule	Capsular and extracellular polysacchrides	Lipid-linked oligosaccharide synthesis related cluster	Exoenzymes regulatory protein AepA in lipid-linked oligosaccharide synthesis cluster	0	0	0	0	0	1	0	0	0	0	0	0	1	1	0	0	0	0	1	0	0
ORTHOMCL5051	Cell Wall and Capsule	Cell Wall and Capsule - no subcategory	Murein Hydrolases	Muramoyltetrapeptide carboxypeptidase (EC 3.4.17.13)	0	0	0	0	0	0	0	0	0	0	0	0	1	1	0	0	0	0	1	0	1
ORTHOMCL5078	Cell Wall and Capsule	Capsular and extracellular polysacchrides	CMP-N-acetylneuraminate Biosynthesis	UDP-N-acetylglucosamine 2-epimerase (EC 5.1.3.14)	0	0	0	0	1	0	0	0	0	0	0	1	1	0	0	0	0	0	1	0	0
ORTHOMCL5091	Cell Wall and Capsule	Capsular and extracellular polysacchrides	Exopolysaccharide Biosynthesis	Glycosyl transferase, group 1 family protein	0	0	1	0	0	0	1	0	1	0	0	0	0	0	0	0	0	0	0	1	0
ORTHOMCL5174	Cell Wall and Capsule	Capsular and extracellular polysacchrides	dTDP-rhamnose synthesis	dTDP-4-dehydrorhamnose reductase (EC 1.1.1.133)	0	0	0	0	1	0	0	1	1	0	0	0	0	0	1	0	0	0	0	0	0
ORTHOMCL5182	Cell Wall and Capsule	Capsular and extracellular polysacchrides	Capsular Polysaccharides Biosynthesis and Assembly	Tyrosine-protein kinase Wzc (EC 2.7.10.2)	0	0	0	0	1	0	0	1	1	0	0	0	0	0	1	0	0	0	0	0	0
ORTHOMCL5185	Cell Wall and Capsule	Capsular and extracellular polysacchrides	Rhamnose containing glycans	UDP-glucose 4-epimerase (EC 5.1.3.2)	0	0	0	0	0	0	0	2	0	0	0	0	0	0	2	0	0	0	0	0	0
ORTHOMCL5191	Cell Wall and Capsule	Capsular and extracellular polysacchrides	Capsular Polysaccharides Biosynthesis and Assembly	Tyrosine-protein kinase Wzc (EC 2.7.10.2)	0	0	0	0	1	0	0	1	1	0	0	0	0	0	1	0	0	0	0	0	0
ORTHOMCL5380	Cell Wall and Capsule	Capsular and extracellular polysacchrides	Rhamnose containing glycans	UDP-glucose 4-epimerase (EC 5.1.3.2)	0	1	1	0	0	0	0	0	1	0	0	0	0	0	0	0	0	0	0	1	0
ORTHOMCL5955	Cell Wall and Capsule	Capsular and extracellular polysacchrides	Sialic Acid Metabolism	Glucosamine-6-phosphate deaminase (EC 3.5.99.6)	0	0	0	0	0	0	0	0	0	0	0	0	1	1	0	0	0	0	1	0	0
ORTHOMCL5974	Cell Wall and Capsule	Capsular and extracellular polysacchrides	Capsular Polysaccharides Biosynthesis and Assembly	Tyrosine-protein kinase Wzc (EC 2.7.10.2)	0	0	0	0	0	0	0	0	0	0	0	0	1	1	0	0	0	0	1	0	0
ORTHOMCL5985	Cell Wall and Capsule	Capsular and extracellular polysacchrides	CMP-N-acetylneuraminate Biosynthesis	UDP-N-acetylglucosamine 2-epimerase (EC 5.1.3.14)	0	0	1	0	0	0	0	0	0	0	0	0	1	0	0	1	0	0	0	0	0
ORTHOMCL6007	Cell Wall and Capsule	Capsular and extracellular polysacchrides	Sialic Acid Metabolism	Phosphoglucosamine mutase (EC 5.4.2.10)	0	0	0	0	0	0	0	0	0	0	0	0	1	1	0	0	0	0	1	0	0
ORTHOMCL6036	Cell Wall and Capsule	Capsular and extracellular polysacchrides	Capsular Polysaccharides Biosynthesis and Assembly	Tyrosine-protein kinase Wzc (EC 2.7.10.2)	0	0	0	0	0	0	0	0	0	0	0	0	1	1	0	0	0	0	1	0	0
ORTHOMCL6043	Cell Wall and Capsule	Capsular and extracellular polysacchrides	Capsular Polysaccharides Biosynthesis and Assembly	Oxidoreductase, short-chain dehydrogenase/reductase family (EC 1.1.1.-)	0	0	0	0	0	0	0	0	0	0	0	0	1	1	0	0	0	0	1	0	0
ORTHOMCL6102	Cell Wall and Capsule	Capsular and extracellular polysacchrides	Rhamnose containing glycans	UDP-glucose 4-epimerase (EC 5.1.3.2)	0	0	0	0	0	0	0	0	0	0	0	0	1	1	0	0	0	0	1	0	0
ORTHOMCL6135	Cell Wall and Capsule	Capsular and extracellular polysacchrides	Rhamnose containing glycans	UDP-glucose 4-epimerase (EC 5.1.3.2)	0	0	0	0	0	0	1	0	1	0	0	0	0	0	0	0	0	0	0	1	0
ORTHOMCL6143	Cell Wall and Capsule	Capsular and extracellular polysacchrides	Capsular Polysaccharides Biosynthesis and Assembly	Tyrosine-protein kinase Wzc (EC 2.7.10.2)	0	0	0	0	0	0	2	0	0	0	0	0	0	0	1	0	0	0	0	0	0
ORTHOMCL6191	Cell Wall and Capsule	Capsular and extracellular polysacchrides	Rhamnose containing glycans	Glycerol-3-phosphate cytidylyltransferase (EC 2.7.7.39)	0	1	0	0	0	0	1	0	0	0	0	0	0	1	0	0	0	0	0	0	0
ORTHOMCL6204	Cell Wall and Capsule	Capsular and extracellular polysacchrides	Lipid-linked oligosaccharide synthesis related cluster	Dolichol-phosphate mannosyltransferase (EC 2.4.1.83) in lipid-linked oligosaccharide synthesis cluster	0	0	1	0	0	0	1	0	1	0	0	0	0	0	0	0	0	0	0	0	0
ORTHOMCL6236	Cell Wall and Capsule	Capsular and extracellular polysacchrides	Capsular Polysaccharides Biosynthesis and Assembly	Tyrosine-protein kinase Wzc (EC 2.7.10.2)	0	0	0	0	0	0	0	0	0	0	0	1	0	0	1	0	0	0	0	1	0
ORTHOMCL6454	Cell Wall and Capsule	Cell Wall and Capsule - no subcategory	Peptidoglycan Biosynthesis	UDP-N-acetylenolpyruvoylglucosamine reductase (EC 1.1.1.158)	0	0	0	0	1	0	0	1	0	0	0	1	0	0	0	0	0	0	0	0	0
ORTHOMCL6582	Cell Wall and Capsule	Cell Wall and Capsule - no subcategory	YjeE	NAD(P)HX epimerase	0	0	0	1	0	0	0	0	0	0	1	0	0	0	0	0	1	0	0	0	0
ORTHOMCL6612	Cell Wall and Capsule	Capsular and extracellular polysacchrides	Sialic Acid Metabolism	Sialic acid utilization regulator, RpiR family	0	0	0	1	0	0	0	0	0	0	1	0	0	0	0	0	1	0	0	0	0
ORTHOMCL6618	Cell Wall and Capsule	Capsular and extracellular polysacchrides	Sialic Acid Metabolism	PTS system, N-acetylmuramic acid-specific IIB component (EC 2.7.1.69)	0	0	0	1	0	0	0	0	0	0	1	0	0	0	0	0	1	0	0	0	0
ORTHOMCL6658	Cell Wall and Capsule	Cell Wall and Capsule - no subcategory	Peptidoglycan Biosynthesis	Multimodular transpeptidase-transglycosylase (EC 2.4.1.129) (EC 3.4.-.-)	0	0	0	0	0	0	0	0	0	0	1	0	0	0	0	0	1	1	0	0	0
ORTHOMCL6708	Cell Wall and Capsule	Cell Wall and Capsule - no subcategory	Murein Hydrolases	D-alanyl-D-alanine carboxypeptidase (EC 3.4.16.4)	0	0	0	0	0	0	0	0	1	0	0	0	0	1	0	0	0	0	0	1	0
ORTHOMCL6876	Cell Wall and Capsule	Capsular and extracellular polysacchrides	Sialic Acid Metabolism	PTS system, N-acetylglucosamine-specific IIA component (EC 2.7.1.69)	0	0	1	0	0	0	0	0	1	0	0	0	0	0	0	1	0	0	0	0	0
ORTHOMCL7888	Cell Wall and Capsule	Capsular and extracellular polysacchrides	Sialic Acid Metabolism	N-acetylglucosamine-6-phosphate deacetylase (EC 3.5.1.25)	1	0	0	0	0	0	0	0	0	0	0	0	0	1	0	0	0	0	0	0	0
ORTHOMCL7911	Cell Wall and Capsule	Cell Wall and Capsule - no subcategory	Peptidoglycan Biosynthesis	Multimodular transpeptidase-transglycosylase (EC 2.4.1.129) (EC 3.4.-.-)	1	1	0	0	0	0	0	0	0	0	0	0	0	0	0	0	0	0	0	0	0
ORTHOMCL7947	Cell Wall and Capsule	Capsular and extracellular polysacchrides	Rhamnose containing glycans	UDP-glucose 4-epimerase (EC 5.1.3.2)	1	0	0	0	0	0	0	0	0	0	0	0	0	0	0	0	0	0	0	0	1
ORTHOMCL8021	Cell Wall and Capsule	Cell Wall and Capsule - no subcategory	Peptidoglycan Biosynthesis	Glutamine synthetase type III, GlnN (EC 6.3.1.2)	1	0	0	0	0	0	0	0	0	0	0	0	0	0	0	0	0	1	0	0	0
ORTHOMCL8180	Cell Wall and Capsule	Capsular and extracellular polysacchrides	Sialic Acid Metabolism	Glucosamine-6-phosphate deaminase (EC 3.5.99.6)	1	0	0	0	0	0	0	0	0	0	0	0	0	1	0	0	0	0	0	0	0
ORTHOMCL8194	Cell Wall and Capsule	Capsular and extracellular polysacchrides	Sialic Acid Metabolism	Glucosamine-1-phosphate N-acetyltransferase (EC 2.3.1.157)	0	0	0	0	1	0	0	0	0	0	0	0	1	0	0	0	0	0	0	0	0
ORTHOMCL8205	Cell Wall and Capsule	Cell Wall and Capsule - no subcategory	Peptidoglycan Biosynthesis	UDP-N-acetylenolpyruvoylglucosamine reductase (EC 1.1.1.158)	0	0	0	0	0	0	0	0	0	0	0	0	1	0	1	0	0	0	0	0	0
ORTHOMCL8249	Cell Wall and Capsule	Capsular and extracellular polysacchrides	Rhamnose containing glycans	Alpha-L-Rha alpha-1,3-L-rhamnosyltransferase (EC 2.4.1.-)	0	0	0	0	0	0	0	0	0	0	0	0	1	0	0	0	0	0	1	0	0
ORTHOMCL8253	Cell Wall and Capsule	Capsular and extracellular polysacchrides	Rhamnose containing glycans	UDP-glucose 4-epimerase (EC 5.1.3.2)	0	0	0	0	0	0	0	0	0	0	0	0	1	0	0	1	0	0	0	0	0
ORTHOMCL8367	Cell Wall and Capsule	Cell Wall and Capsule - no subcategory	YjeE	NAD(P)HX epimerase	0	0	0	0	0	0	1	0	0	0	0	0	0	0	0	0	0	0	0	1	0
ORTHOMCL8387	Cell Wall and Capsule	Capsular and extracellular polysacchrides	Exopolysaccharide Biosynthesis	Tyrosine-protein kinase EpsD (EC 2.7.10.2)	0	0	0	0	0	0	1	0	1	0	0	0	0	0	0	0	0	0	0	0	0
ORTHOMCL8488	Cell Wall and Capsule	Capsular and extracellular polysacchrides	Streptococcal Hyaluronic Acid Capsule	Hyaluronan synthase (EC 2.4.1.212)	0	0	0	0	0	0	1	0	0	0	0	0	0	0	0	0	0	0	0	1	0
ORTHOMCL8545	Cell Wall and Capsule	Cell Wall and Capsule - no subcategory	Peptidoglycan Biosynthesis	UDP-N-acetylmuramoylalanyl-D-glutamate--2,6-diaminopimelate ligase (EC 6.3.2.13)	0	0	0	0	0	0	0	0	0	0	0	1	0	0	1	0	0	0	0	0	0
ORTHOMCL8666	Cell Wall and Capsule	Capsular and extracellular polysacchrides	Sialic Acid Metabolism	Glucosamine--fructose-6-phosphate aminotransferase [isomerizing] (EC 2.6.1.16)	0	0	0	0	0	0	0	1	0	1	0	0	0	0	0	0	0	0	0	0	0
ORTHOMCL8690	Cell Wall and Capsule	Capsular and extracellular polysacchrides	Sialic Acid Metabolism	Glucosamine-6-phosphate deaminase (EC 3.5.99.6)	0	1	0	0	0	0	0	0	0	1	0	0	0	0	0	0	0	0	0	0	0
ORTHOMCL8694	Cell Wall and Capsule	Capsular and extracellular polysacchrides	Lipid-linked oligosaccharide synthesis related cluster	Apolipoprotein N-acyltransferase (EC 2.3.1.-) in lipid-linked oligosaccharide synthesis cluster	0	0	0	0	0	1	0	0	0	1	0	0	0	0	0	0	0	0	0	0	0
ORTHOMCL8695	Cell Wall and Capsule	Capsular and extracellular polysacchrides	Sialic Acid Metabolism	N-acetylglucosamine-6-phosphate deacetylase (EC 3.5.1.25)	0	1	0	0	0	0	0	0	0	1	0	0	0	0	0	0	0	0	0	0	0
ORTHOMCL8707	Cell Wall and Capsule	Capsular and extracellular polysacchrides	Sialic Acid Metabolism	Phosphoglucosamine mutase (EC 5.4.2.10)	0	0	0	0	0	1	0	0	0	1	0	0	0	0	0	0	0	0	0	0	0
ORTHOMCL8713	Cell Wall and Capsule	Cell Wall and Capsule - no subcategory	Murein Hydrolases	D-alanyl-D-alanine carboxypeptidase (EC 3.4.16.4)	0	0	0	0	0	1	0	0	0	1	0	0	0	0	0	0	0	0	0	0	0
ORTHOMCL8745	Cell Wall and Capsule	Cell Wall and Capsule - no subcategory	Murein Hydrolases	Muramoyltetrapeptide carboxypeptidase (EC 3.4.17.13)	0	0	0	0	0	1	0	0	0	0	0	0	0	0	0	0	0	0	0	0	1
ORTHOMCL8769	Cell Wall and Capsule	Cell Wall and Capsule - no subcategory	Peptidoglycan Biosynthesis	Multimodular transpeptidase-transglycosylase (EC 2.4.1.129) (EC 3.4.-.-)	0	0	0	0	0	1	0	0	0	0	0	0	0	0	0	0	0	0	0	0	1
ORTHOMCL8770	Cell Wall and Capsule	Cell Wall and Capsule - no subcategory	Peptidoglycan Biosynthesis	Multimodular transpeptidase-transglycosylase (EC 2.4.1.129) (EC 3.4.-.-)	0	0	0	0	0	1	0	0	0	0	0	0	0	0	0	0	0	0	0	0	1
ORTHOMCL8893	Cell Wall and Capsule	Capsular and extracellular polysacchrides	Exopolysaccharide Biosynthesis	Glycosyl transferase, group 1 family protein	0	0	0	0	0	1	0	0	0	0	0	0	0	0	0	0	0	0	0	0	1
ORTHOMCL8904	Cell Wall and Capsule	Capsular and extracellular polysacchrides	Capsular Polysaccharides Biosynthesis and Assembly	O-antigen flippase Wzx	0	0	0	0	0	1	0	0	0	0	0	0	0	0	0	0	0	0	0	0	1
ORTHOMCL8921	Cell Wall and Capsule	Cell Wall and Capsule - no subcategory	Murein Hydrolases	Muramoyltetrapeptide carboxypeptidase (EC 3.4.17.13)	0	0	0	0	0	1	0	0	0	0	0	0	0	0	0	0	0	0	0	0	1
ORTHOMCL8936	Cell Wall and Capsule	Capsular and extracellular polysacchrides	Rhamnose containing glycans	UDP-glucose 4-epimerase (EC 5.1.3.2)	0	0	0	0	0	1	0	0	0	0	0	0	0	0	0	0	0	0	0	0	1
ORTHOMCL9027	Cell Wall and Capsule	Capsular and extracellular polysacchrides	Rhamnose containing glycans	UDP-glucose 4-epimerase (EC 5.1.3.2)	0	0	0	0	1	0	0	0	0	0	0	1	0	0	0	0	0	0	0	0	0
ORTHOMCL9041	Cell Wall and Capsule	Cell Wall and Capsule - no subcategory	Peptidoglycan Biosynthesis	UDP-N-acetylmuramoylalanyl-D-glutamate--2,6-diaminopimelate ligase (EC 6.3.2.13)	0	1	0	0	1	0	0	0	0	0	0	0	0	0	0	0	0	0	0	0	0
ORTHOMCL9057	Cell Wall and Capsule	Cell Wall and Capsule - no subcategory	Peptidoglycan Biosynthesis	UDP-N-acetylglucosamine 1-carboxyvinyltransferase (EC 2.5.1.7)	0	0	1	0	1	0	0	0	0	0	0	0	0	0	0	0	0	0	0	0	0
ORTHOMCL9066	Cell Wall and Capsule	Capsular and extracellular polysacchrides	dTDP-rhamnose synthesis	dTDP-glucose 4,6-dehydratase (EC 4.2.1.46)	0	0	0	0	1	0	0	0	0	0	0	1	0	0	0	0	0	0	0	0	0
ORTHOMCL9091	Cell Wall and Capsule	Capsular and extracellular polysacchrides	Sialic Acid Metabolism	N-acetylmannosamine-6-phosphate 2-epimerase (EC 5.1.3.9)	0	0	0	0	0	0	0	0	0	0	0	0	0	0	0	0	1	1	0	0	0
ORTHOMCL9097	Cell Wall and Capsule	Capsular and extracellular polysacchrides	Rhamnose containing glycans	UDP-glucose 4-epimerase (EC 5.1.3.2)	0	0	0	1	0	0	0	0	0	0	0	0	0	0	0	0	1	0	0	0	0
ORTHOMCL9126	Cell Wall and Capsule	Capsular and extracellular polysacchrides	Sialic Acid Metabolism	N-acetylglucosamine-6-phosphate deacetylase (EC 3.5.1.25)	0	0	0	1	0	0	0	0	0	0	0	0	0	0	0	0	1	0	0	0	0
ORTHOMCL9171	Cell Wall and Capsule	Cell Wall and Capsule - no subcategory	Peptidoglycan Biosynthesis	Multimodular transpeptidase-transglycosylase (EC 2.4.1.129) (EC 3.4.-.-)	0	0	0	0	0	0	0	0	0	0	1	0	0	0	0	0	1	0	0	0	0
ORTHOMCL9179	Cell Wall and Capsule	Cell Wall and Capsule - no subcategory	Peptidoglycan Biosynthesis	Multimodular transpeptidase-transglycosylase (EC 2.4.1.129) (EC 3.4.-.-)	0	0	0	0	0	0	0	0	0	0	1	0	0	0	0	0	1	0	0	0	0
ORTHOMCL9197	Cell Wall and Capsule	Capsular and extracellular polysacchrides	Sialic Acid Metabolism	Glucosamine-6-phosphate deaminase (EC 3.5.99.6)	0	0	0	1	0	0	0	0	0	0	0	0	0	0	0	0	1	0	0	0	0
ORTHOMCL9252	Cell Wall and Capsule	Capsular and extracellular polysacchrides	Sialic Acid Metabolism	PTS system, N-acetylglucosamine-specific IIB component (EC 2.7.1.69)	0	0	0	0	0	0	0	0	0	0	0	0	0	0	0	0	1	1	0	0	0
ORTHOMCL9276	Cell Wall and Capsule	Capsular and extracellular polysacchrides	Capsular Polysaccharides Biosynthesis and Assembly	Tyrosine-protein kinase Wzc (EC 2.7.10.2)	0	0	0	1	0	0	0	0	0	0	1	0	0	0	0	0	0	0	0	0	0
ORTHOMCL9441	Cell Wall and Capsule	Capsular and extracellular polysacchrides	Rhamnose containing glycans	Alpha-L-Rha alpha-1,3-L-rhamnosyltransferase (EC 2.4.1.-)	0	1	0	0	0	0	0	0	0	0	0	0	0	1	0	0	0	0	0	0	0
ORTHOMCL9476	Cell Wall and Capsule	Capsular and extracellular polysacchrides	Sialic Acid Metabolism	Glucosamine-1-phosphate N-acetyltransferase (EC 2.3.1.157)	0	0	0	0	0	0	0	0	0	0	0	0	0	0	0	0	0	0	2	0	0
ORTHOMCL9496	Cell Wall and Capsule	Capsular and extracellular polysacchrides	Rhamnose containing glycans	Alpha-D-GlcNAc alpha-1,2-L-rhamnosyltransferase (EC 2.4.1.-)	0	0	0	0	0	0	0	0	0	0	0	0	0	0	0	1	0	1	0	0	0
ORTHOMCL9647	Cell Wall and Capsule	Cell Wall and Capsule - no subcategory	Peptidoglycan Biosynthesis	UDP-N-acetylenolpyruvoylglucosamine reductase (EC 1.1.1.158)	0	0	0	0	0	0	0	1	0	0	0	1	0	0	0	0	0	0	0	0	0
ORTHOMCL9672	Cell Wall and Capsule	Cell Wall and Capsule - no subcategory	Murein Hydrolases	D-alanyl-D-alanine carboxypeptidase (EC 3.4.16.4)	0	0	0	0	0	0	0	1	0	0	0	0	0	0	0	1	0	0	0	0	0
ORTHOMCL9701	Cell Wall and Capsule	Capsular and extracellular polysacchrides	Capsular Polysaccharides Biosynthesis and Assembly	Tyrosine-protein kinase Wzc (EC 2.7.10.2)	0	0	1	0	0	0	0	0	1	0	0	0	0	0	0	0	0	0	0	0	0
ORTHOMCL9723	Cell Wall and Capsule	Capsular and extracellular polysacchrides	Rhamnose containing glycans	Heteropolysaccharide repeat unit export protein	0	0	1	0	0	0	0	0	1	0	0	0	0	0	0	0	0	0	0	0	0
ORTHOMCL9742	Cell Wall and Capsule	Capsular and extracellular polysacchrides	Rhamnose containing glycans	UDP-glucose 4-epimerase (EC 5.1.3.2)	0	0	2	0	0	0	0	0	0	0	0	0	0	0	0	0	0	0	0	0	0
ORTHOMCL9771	Cell Wall and Capsule	Capsular and extracellular polysacchrides	Rhamnose containing glycans	Glycerol-3-phosphate cytidylyltransferase (EC 2.7.7.39)	0	0	1	0	0	0	0	0	1	0	0	0	0	0	0	0	0	0	0	0	0
ORTHOMCL9956	Cell Wall and Capsule	Cell Wall and Capsule - no subcategory	Peptidoglycan Biosynthesis	UDP-N-acetylglucosamine 1-carboxyvinyltransferase (EC 2.5.1.7)	0	0	1	0	0	0	0	0	1	0	0	0	0	0	0	0	0	0	0	0	0
ORTHOMCL10021	Cofactors, Vitamins, Prosthetic Groups, Pigments	Riboflavin, FMN, FAD	Riboflavin, FMN and FAD metabolism in plants	Riboflavin transporter PnuX	0	0	1	0	0	0	0	0	1	0	0	0	0	0	0	0	0	0	0	0	0
ORTHOMCL10036	Cofactors, Vitamins, Prosthetic Groups, Pigments	Folate and pterines	Pterin carbinolamine dehydratase	Aromatic-amino-acid aminotransferase (EC 2.6.1.57)	0	0	0	0	0	0	0	0	0	0	0	1	0	0	0	1	0	0	0	0	0
ORTHOMCL10043	Cofactors, Vitamins, Prosthetic Groups, Pigments	Folate and pterines	Folate Biosynthesis	Para-aminobenzoate synthase, amidotransferase component (EC 2.6.1.85)	0	0	0	0	0	0	0	0	0	0	0	1	0	0	0	1	0	0	0	0	0
ORTHOMCL10048	Cofactors, Vitamins, Prosthetic Groups, Pigments	Pyridoxine	Pyridoxin (Vitamin B6) Biosynthesis	4-hydroxythreonine-4-phosphate dehydrogenase (EC 1.1.1.262)	0	0	0	0	0	0	0	0	1	0	0	1	0	0	0	0	0	0	0	0	0
ORTHOMCL10054	Cofactors, Vitamins, Prosthetic Groups, Pigments	Folate and pterines	5-FCL-like protein	Alcohol dehydrogenase (EC 1.1.1.1)	0	0	0	0	0	0	0	0	0	0	0	1	0	0	0	1	0	0	0	0	0
ORTHOMCL10061	Cofactors, Vitamins, Prosthetic Groups, Pigments	Riboflavin, FMN, FAD	Riboflavin, FMN and FAD metabolism in plants	5-Amino-6-(5@1-phosphoribitylamino)uracil phosphatase	0	0	0	0	0	0	0	0	1	0	0	0	0	0	0	1	0	0	0	0	0
ORTHOMCL10065	Cofactors, Vitamins, Prosthetic Groups, Pigments	Pyridoxine	Pyridoxin (Vitamin B6) Biosynthesis	D-3-phosphoglycerate dehydrogenase (EC 1.1.1.95)	0	0	0	0	0	0	0	0	0	0	0	0	0	0	0	2	0	0	0	0	0
ORTHOMCL1608	Cofactors, Vitamins, Prosthetic Groups, Pigments	Cofactors, Vitamins, Prosthetic Groups, Pigments - no subcategory	Thiamin biosynthesis	Sulfur carrier protein adenylyltransferase ThiF	1	1	1	1	1	1	1	1	2	1	1	1	1	1	1	1	1	1	1	1	1
ORTHOMCL1631	Cofactors, Vitamins, Prosthetic Groups, Pigments	Pyridoxine	Pyridoxin (Vitamin B6) Biosynthesis	D-3-phosphoglycerate dehydrogenase (EC 1.1.1.95)	0	1	2	0	1	0	2	2	2	0	0	1	2	2	1	2	0	0	2	2	0
ORTHOMCL1748	Cofactors, Vitamins, Prosthetic Groups, Pigments	Coenzyme A	Coenzyme A Biosynthesis	Pantothenate kinase (EC 2.7.1.33)	1	1	1	1	1	1	1	1	1	1	1	1	1	1	1	1	1	1	1	1	1
ORTHOMCL1751	Cofactors, Vitamins, Prosthetic Groups, Pigments	Pyridoxine	Pyridoxin (Vitamin B6) Biosynthesis	Pyridoxamine 5@1-phosphate oxidase (EC 1.4.3.5)	1	1	1	1	1	1	1	1	1	1	1	1	1	1	1	1	1	1	1	1	1
ORTHOMCL1777	Cofactors, Vitamins, Prosthetic Groups, Pigments	Riboflavin, FMN, FAD	Riboflavin, FMN and FAD metabolism in plants	5-Amino-6-(5@1-phosphoribitylamino)uracil phosphatase	1	1	1	1	1	1	2	1	1	0	1	1	1	1	1	1	1	0	1	2	1
ORTHOMCL1824	Cofactors, Vitamins, Prosthetic Groups, Pigments	Pyridoxine	Pyridoxin (Vitamin B6) Biosynthesis	NAD-dependent glyceraldehyde-3-phosphate dehydrogenase (EC 1.2.1.12)	1	1	1	1	1	1	1	1	1	0	1	1	1	1	1	1	1	1	1	1	1
ORTHOMCL1859	Cofactors, Vitamins, Prosthetic Groups, Pigments	Biotin	Biotin biosynthesis	3-ketoacyl-CoA thiolase (EC 2.3.1.16)	0	1	1	1	1	1	1	1	1	0	1	1	2	2	1	1	1	0	2	1	0
ORTHOMCL1955	Cofactors, Vitamins, Prosthetic Groups, Pigments	Cofactors, Vitamins, Prosthetic Groups, Pigments - no subcategory	Thiamin biosynthesis	Sulfur carrier protein adenylyltransferase ThiF	0	1	1	1	1	1	1	1	1	1	1	1	1	1	1	1	1	0	1	1	1
ORTHOMCL2019	Cofactors, Vitamins, Prosthetic Groups, Pigments	Folate and pterines	Molybdenum cofactor biosynthesis	Molybdenum cofactor biosynthesis protein MoaD	0	1	1	1	1	1	1	1	1	0	1	1	1	1	1	1	1	0	1	1	1
ORTHOMCL2132	Cofactors, Vitamins, Prosthetic Groups, Pigments	Folate and pterines	Molybdenum cofactor biosynthesis	Molybdenum cofactor biosynthesis protein MoaA	1	1	1	0	0	1	1	0	1	1	0	1	1	1	1	1	0	1	1	1	1
ORTHOMCL2150	Cofactors, Vitamins, Prosthetic Groups, Pigments	Folate and pterines	5-FCL-like protein	Dihydrolipoamide dehydrogenase (EC 1.8.1.4)	1	0	0	1	1	1	1	1	0	0	1	1	1	1	0	1	1	1	1	1	1
ORTHOMCL2180	Cofactors, Vitamins, Prosthetic Groups, Pigments	Folate and pterines	5-FCL-like protein	Alcohol dehydrogenase (EC 1.1.1.1)	0	1	1	0	1	1	1	1	1	1	0	1	1	1	1	1	0	0	1	1	1
ORTHOMCL2249	Cofactors, Vitamins, Prosthetic Groups, Pigments	Folate and pterines	Pterin carbinolamine dehydratase	Fumarylacetoacetate hydrolase family protein	0	1	1	0	1	1	1	1	1	0	0	1	1	1	1	1	0	0	1	1	1
ORTHOMCL2258	Cofactors, Vitamins, Prosthetic Groups, Pigments	Cofactors, Vitamins, Prosthetic Groups, Pigments - no subcategory	Thiamin biosynthesis	Glycine oxidase ThiO (EC 1.4.3.19)	0	1	1	0	1	0	1	1	1	1	0	1	1	1	1	1	0	0	1	1	1
ORTHOMCL2450	Cofactors, Vitamins, Prosthetic Groups, Pigments	Folate and pterines	Pterin carbinolamine dehydratase	Aromatic-amino-acid aminotransferase (EC 2.6.1.57)	1	0	1	0	0	0	0	1	1	0	0	2	2	1	1	0	0	1	1	0	1
ORTHOMCL2451	Cofactors, Vitamins, Prosthetic Groups, Pigments	Folate and pterines	5-FCL-like protein	Phosphoribosylglycinamide formyltransferase (EC 2.1.2.2)	1	1	0	1	0	0	1	0	0	1	1	0	1	1	1	0	1	1	1	1	0
ORTHOMCL2620	Cofactors, Vitamins, Prosthetic Groups, Pigments	Folate and pterines	Folate Biosynthesis	Dihydrofolate reductase (EC 1.5.1.3)	1	1	0	0	1	0	1	1	0	0	0	1	1	1	1	1	0	0	1	1	0
ORTHOMCL2660	Cofactors, Vitamins, Prosthetic Groups, Pigments	Coenzyme A	Coenzyme A Biosynthesis	Dephospho-CoA kinase (EC 2.7.1.24)	0	0	1	0	1	0	1	1	1	0	0	1	1	1	1	1	0	0	1	1	0
ORTHOMCL2670	Cofactors, Vitamins, Prosthetic Groups, Pigments	Folate and pterines	Pterin carbinolamine dehydratase	Aromatic-amino-acid aminotransferase (EC 2.6.1.57)	0	0	1	1	1	0	0	1	1	0	1	1	1	1	1	1	1	0	0	0	0
ORTHOMCL2679	Cofactors, Vitamins, Prosthetic Groups, Pigments	Tetrapyrroles	Heme and Siroheme Biosynthesis	Hemoprotein HemQ, essential component of heme biosynthetic pathway in Gram-positive bacteria	0	0	0	1	1	1	0	1	0	0	1	1	1	1	1	0	1	0	1	0	1
ORTHOMCL2784	Cofactors, Vitamins, Prosthetic Groups, Pigments	Folate and pterines	Folate biosynthesis cluster	Cell division protein FtsH (EC 3.4.24.-)	0	0	1	0	0	0	1	1	1	0	0	1	1	1	1	1	0	0	1	1	0
ORTHOMCL2835	Cofactors, Vitamins, Prosthetic Groups, Pigments	Folate and pterines	5-FCL-like protein	Dihydrolipoamide acetyltransferase component of pyruvate dehydrogenase complex (EC 2.3.1.12)	0	0	1	0	1	0	1	1	1	0	0	1	1	1	0	1	0	0	1	1	0
ORTHOMCL3002	Cofactors, Vitamins, Prosthetic Groups, Pigments	Biotin	Biotin biosynthesis	3-ketoacyl-CoA thiolase (EC 2.3.1.16)	0	1	1	0	0	1	1	0	1	0	0	0	0	1	1	0	0	0	0	1	2
ORTHOMCL3186	Cofactors, Vitamins, Prosthetic Groups, Pigments	NAD and NADP	NAD and NADP cofactor biosynthesis global	Tryptophan 2,3-dioxygenase (EC 1.13.11.11)	0	1	1	0	1	0	1	1	1	0	0	1	0	0	0	1	0	0	0	1	0
ORTHOMCL3271	Cofactors, Vitamins, Prosthetic Groups, Pigments	Folate and pterines	5-FCL-like protein	Dihydrolipoamide acetyltransferase component of pyruvate dehydrogenase complex (EC 2.3.1.12)	1	0	0	1	0	1	0	0	0	1	1	0	0	0	0	0	1	1	0	0	1
ORTHOMCL3326	Cofactors, Vitamins, Prosthetic Groups, Pigments	Folate and pterines	Folate Biosynthesis	Aminodeoxychorismate lyase (EC 4.1.3.38)	0	1	0	0	0	0	0	0	0	0	0	0	1	1	1	0	0	0	2	0	2
ORTHOMCL3380	Cofactors, Vitamins, Prosthetic Groups, Pigments	Biotin	Biotin biosynthesis	Long-chain-fatty-acid--CoA ligase (EC 6.2.1.3)	0	1	2	0	1	0	1	0	1	0	0	1	0	0	0	0	0	0	0	1	0
ORTHOMCL3390	Cofactors, Vitamins, Prosthetic Groups, Pigments	Biotin	Biotin biosynthesis	Long-chain-fatty-acid--CoA ligase (EC 6.2.1.3)	0	0	0	0	1	1	1	1	0	0	0	1	0	0	0	1	0	0	0	1	1
ORTHOMCL3583	Cofactors, Vitamins, Prosthetic Groups, Pigments	Biotin	Biotin biosynthesis	3-ketoacyl-CoA thiolase (EC 2.3.1.16)	1	0	0	1	0	0	0	0	0	1	1	0	0	0	0	0	1	1	0	0	1
ORTHOMCL3587	Cofactors, Vitamins, Prosthetic Groups, Pigments	Pyridoxine	Pyridoxin (Vitamin B6) Biosynthesis	Pyridoxamine 5@1-phosphate oxidase (EC 1.4.3.5)	1	0	0	1	0	1	0	0	0	0	1	0	0	0	0	0	1	1	0	0	1
ORTHOMCL3607	Cofactors, Vitamins, Prosthetic Groups, Pigments	Biotin	Biotin biosynthesis	Long-chain-fatty-acid--CoA ligase (EC 6.2.1.3)	1	0	0	1	0	0	0	0	0	1	1	0	0	0	0	0	1	1	0	0	1
ORTHOMCL3637	Cofactors, Vitamins, Prosthetic Groups, Pigments	Folate and pterines	Pterin carbinolamine dehydratase	4-hydroxyphenylpyruvate dioxygenase (EC 1.13.11.27)	0	0	1	0	1	0	0	0	0	0	0	0	1	2	1	0	0	0	1	0	0
ORTHOMCL3668	Cofactors, Vitamins, Prosthetic Groups, Pigments	Pyridoxine	Pyridoxin (Vitamin B6) Biosynthesis	Pyridoxamine 5@1-phosphate oxidase (EC 1.4.3.5)	0	1	1	0	0	0	0	1	1	0	0	1	1	0	0	1	0	0	0	0	0
ORTHOMCL3671	Cofactors, Vitamins, Prosthetic Groups, Pigments	Biotin	Biotin biosynthesis	Long-chain-fatty-acid--CoA ligase (EC 6.2.1.3)	0	0	0	0	0	1	0	0	0	0	0	0	2	1	1	0	0	0	2	0	0
ORTHOMCL3677	Cofactors, Vitamins, Prosthetic Groups, Pigments	Tetrapyrroles	Heme and Siroheme Biosynthesis	Glutamyl-tRNA synthetase (EC 6.1.1.17)	0	0	0	0	0	1	0	0	0	0	0	0	2	1	1	0	0	0	2	0	0
ORTHOMCL3739	Cofactors, Vitamins, Prosthetic Groups, Pigments	Tetrapyrroles	Heme and Siroheme Biosynthesis	Hypothetical radical SAM family enzyme in heat shock gene cluster, similarity with CPO of BS HemN-type	0	1	2	0	0	0	0	0	2	1	0	0	0	0	0	0	1	0	0	0	0
ORTHOMCL3754	Cofactors, Vitamins, Prosthetic Groups, Pigments	Pyridoxine	Pyridoxin (Vitamin B6) Biosynthesis	NAD-dependent glyceraldehyde-3-phosphate dehydrogenase (EC 1.2.1.12)	0	1	1	1	1	0	0	0	1	0	1	0	0	0	0	0	1	0	0	0	0
ORTHOMCL3763	Cofactors, Vitamins, Prosthetic Groups, Pigments	Tetrapyrroles	Heme and Siroheme Biosynthesis	Protoporphyrinogen IX oxidase, aerobic, HemY (EC 1.3.3.4)	0	1	1	1	0	0	0	0	1	0	1	0	0	0	0	0	1	1	0	0	0
ORTHOMCL3964	Cofactors, Vitamins, Prosthetic Groups, Pigments	Folate and pterines	5-FCL-like protein	Dihydrolipoamide acetyltransferase component of pyruvate dehydrogenase complex (EC 2.3.1.12)	0	0	1	0	0	1	0	1	0	0	0	0	1	1	0	0	0	0	1	0	0
ORTHOMCL3981	Cofactors, Vitamins, Prosthetic Groups, Pigments	Folate and pterines	Folate Biosynthesis	5-formyltetrahydrofolate cyclo-ligase (EC 6.3.3.2)	0	0	1	0	0	0	0	0	1	0	0	0	1	0	0	0	0	0	1	1	1
ORTHOMCL4011	Cofactors, Vitamins, Prosthetic Groups, Pigments	NAD and NADP	NAD and NADP cofactor biosynthesis global	Niacin transporter NiaP	0	0	0	0	0	0	0	0	0	0	0	0	1	1	1	1	0	0	2	0	0
ORTHOMCL4014	Cofactors, Vitamins, Prosthetic Groups, Pigments	Biotin	Biotin biosynthesis	Long-chain-fatty-acid--CoA ligase (EC 6.2.1.3)	0	0	0	0	1	1	0	1	0	0	0	1	1	0	0	0	0	0	1	0	0
ORTHOMCL4020	Cofactors, Vitamins, Prosthetic Groups, Pigments	Folate and pterines	Folate Biosynthesis	Para-aminobenzoate synthase, aminase component (EC 2.6.1.85)	0	0	0	0	0	2	1	0	0	0	0	0	0	0	0	0	0	0	0	2	1
ORTHOMCL4029	Cofactors, Vitamins, Prosthetic Groups, Pigments	Biotin	Biotin biosynthesis Experimental	Competence protein F homolog, phosphoribosyltransferase domain	0	0	1	0	1	0	1	0	0	0	0	0	0	0	1	0	0	0	1	1	0
ORTHOMCL4051	Cofactors, Vitamins, Prosthetic Groups, Pigments	Biotin	Biotin biosynthesis	Transmembrane component BioN of energizing module of biotin ECF transporter	0	0	0	0	0	1	1	1	0	0	0	0	0	1	0	1	0	0	1	0	0
ORTHOMCL4054	Cofactors, Vitamins, Prosthetic Groups, Pigments	Folate and pterines	Molybdenum cofactor biosynthesis	Xanthine and CO dehydrogenases maturation factor, XdhC/CoxF family	0	0	0	0	0	1	1	1	0	0	0	0	0	1	0	1	0	0	1	0	0
ORTHOMCL4055	Cofactors, Vitamins, Prosthetic Groups, Pigments	Cofactors, Vitamins, Prosthetic Groups, Pigments - no subcategory	Thiamin biosynthesis	Thiamin ABC transporter, transmembrane component	0	1	0	0	1	0	1	0	0	0	0	1	0	0	0	1	0	0	0	1	0
ORTHOMCL4072	Cofactors, Vitamins, Prosthetic Groups, Pigments	Tetrapyrroles	Heme and Siroheme Biosynthesis	Uroporphyrinogen-III synthase (EC 4.2.1.75)	0	0	1	0	0	0	0	1	0	0	0	1	0	0	1	2	0	0	0	0	0
ORTHOMCL4085	Cofactors, Vitamins, Prosthetic Groups, Pigments	Pyridoxine	Pyridoxin (Vitamin B6) Biosynthesis	4-hydroxythreonine-4-phosphate dehydrogenase (EC 1.1.1.262)	0	1	1	0	0	0	0	0	1	1	0	1	0	0	0	0	0	0	0	0	1
ORTHOMCL4093	Cofactors, Vitamins, Prosthetic Groups, Pigments	Biotin	Biotin biosynthesis	3-ketoacyl-CoA thiolase (EC 2.3.1.16)	0	0	0	0	2	0	0	0	0	1	1	0	0	0	0	0	1	0	0	1	0
ORTHOMCL4116	Cofactors, Vitamins, Prosthetic Groups, Pigments	Biotin	Biotin synthesis cluster	Competence protein F homolog, phosphoribosyltransferase domain	0	0	0	1	1	0	0	0	0	0	1	1	0	0	0	0	1	0	0	1	0
ORTHOMCL4122	Cofactors, Vitamins, Prosthetic Groups, Pigments	Folate and pterines	5-FCL-like protein	Alcohol dehydrogenase (EC 1.1.1.1)	0	0	1	0	1	0	0	1	1	0	0	1	0	0	0	1	0	0	0	0	0
ORTHOMCL4302	Cofactors, Vitamins, Prosthetic Groups, Pigments	Coenzyme A	Coenzyme A Biosynthesis	Pantothenate kinase (EC 2.7.1.33)	1	0	0	1	0	0	0	0	0	0	1	0	0	0	0	0	1	1	0	0	0
ORTHOMCL4307	Cofactors, Vitamins, Prosthetic Groups, Pigments	Cofactors, Vitamins, Prosthetic Groups, Pigments - no subcategory	Thiamin biosynthesis	1-deoxy-D-xylulose 5-phosphate synthase (EC 2.2.1.7)	1	0	0	0	0	1	0	0	0	1	0	0	0	0	0	0	0	1	0	0	1
ORTHOMCL4336	Cofactors, Vitamins, Prosthetic Groups, Pigments	Cofactors, Vitamins, Prosthetic Groups, Pigments - no subcategory	Thiamin biosynthesis	Substrate-specific component YkoE of thiamin-regulated ECF transporter for HydroxyMethylPyrimidine	1	0	1	0	0	0	1	0	1	0	0	0	0	0	0	0	0	0	0	1	0
ORTHOMCL4347	Cofactors, Vitamins, Prosthetic Groups, Pigments	Folate and pterines	5-FCL-like protein	Alcohol dehydrogenase (EC 1.1.1.1)	1	0	0	1	0	0	0	0	0	0	1	0	0	0	0	0	1	1	0	0	0
ORTHOMCL4365	Cofactors, Vitamins, Prosthetic Groups, Pigments	Cofactors, Vitamins, Prosthetic Groups, Pigments - no subcategory	Thiamin biosynthesis	Transmembrane component YkoC of energizing module of thiamin-regulated ECF transporter for HydroxyMethylPyrimidine	1	0	1	0	0	0	1	0	1	0	0	0	0	0	0	0	0	0	0	1	0
ORTHOMCL4368	Cofactors, Vitamins, Prosthetic Groups, Pigments	Riboflavin, FMN, FAD	Riboflavin, FMN and FAD metabolism in plants	FMN adenylyltransferase (EC 2.7.7.2)	1	0	0	1	0	0	0	0	0	0	1	0	0	0	0	0	1	1	0	0	0
ORTHOMCL4374	Cofactors, Vitamins, Prosthetic Groups, Pigments	Folate and pterines	Pterin carbinolamine dehydratase	Fumarylacetoacetate hydrolase family protein	0	0	0	0	1	0	0	0	0	0	0	0	1	1	1	0	0	0	1	0	0
ORTHOMCL4381	Cofactors, Vitamins, Prosthetic Groups, Pigments	Pyridoxine	Pyridoxin (Vitamin B6) Biosynthesis	D-3-phosphoglycerate dehydrogenase (EC 1.1.1.95)	0	0	0	0	0	1	0	0	0	0	0	0	1	1	0	0	0	0	1	0	1
ORTHOMCL4388	Cofactors, Vitamins, Prosthetic Groups, Pigments	Pyridoxine	Pyridoxin (Vitamin B6) Biosynthesis	D-3-phosphoglycerate dehydrogenase (EC 1.1.1.95)	0	0	0	0	0	0	0	0	0	0	0	0	1	1	1	1	0	0	1	0	0
ORTHOMCL4392	Cofactors, Vitamins, Prosthetic Groups, Pigments	NAD and NADP	NAD and NADP cofactor biosynthesis global	Nicotinate phosphoribosyltransferase (EC 2.4.2.11)	0	0	0	0	0	0	0	0	0	0	0	0	1	1	1	0	0	0	2	0	0
ORTHOMCL4405	Cofactors, Vitamins, Prosthetic Groups, Pigments	Pyridoxine	Pyridoxin (Vitamin B6) Biosynthesis	NAD-dependent glyceraldehyde-3-phosphate dehydrogenase (EC 1.2.1.12)	0	0	0	0	0	0	0	0	0	0	0	0	1	1	1	1	0	0	1	0	0
ORTHOMCL4406	Cofactors, Vitamins, Prosthetic Groups, Pigments	Cofactors, Vitamins, Prosthetic Groups, Pigments - no subcategory	Thiamin biosynthesis	Sulfur carrier protein adenylyltransferase ThiF	0	0	0	0	0	0	0	0	0	0	0	1	1	0	1	0	0	0	1	0	1
ORTHOMCL4410	Cofactors, Vitamins, Prosthetic Groups, Pigments	NAD and NADP	NAD and NADP cofactor biosynthesis global	Nicotinate-nucleotide adenylyltransferase (EC 2.7.7.18)	0	0	0	0	0	0	0	0	0	0	0	1	1	0	2	0	0	0	1	0	0
ORTHOMCL4411	Cofactors, Vitamins, Prosthetic Groups, Pigments	Biotin	Biotin biosynthesis	3-ketoacyl-CoA thiolase (EC 2.3.1.16)	0	0	0	0	0	0	0	0	0	0	0	0	1	1	1	1	0	0	1	0	0
ORTHOMCL4441	Cofactors, Vitamins, Prosthetic Groups, Pigments	NAD and NADP	NAD and NADP cofactor biosynthesis global	NAD kinase (EC 2.7.1.23)	0	0	0	0	0	0	0	0	0	0	0	0	1	1	1	1	0	0	1	0	0
ORTHOMCL4496	Cofactors, Vitamins, Prosthetic Groups, Pigments	Folate and pterines	Folate Biosynthesis	Folylpolyglutamate synthase (EC 6.3.2.17)	0	1	1	0	0	0	1	0	1	0	0	0	0	0	0	0	0	0	0	1	0
ORTHOMCL4497	Cofactors, Vitamins, Prosthetic Groups, Pigments	Biotin	Biotin biosynthesis	3-ketoacyl-CoA thiolase (EC 2.3.1.16)	0	0	0	1	0	0	1	0	0	0	1	0	0	0	0	0	1	0	0	1	0
ORTHOMCL4508	Cofactors, Vitamins, Prosthetic Groups, Pigments	Riboflavin, FMN, FAD	Riboflavin, FMN and FAD metabolism in plants	5-Amino-6-(5@1-phosphoribitylamino)uracil phosphatase	0	0	0	0	0	0	1	0	0	0	1	0	0	1	0	1	1	0	0	0	0
ORTHOMCL4511	Cofactors, Vitamins, Prosthetic Groups, Pigments	Cofactors, Vitamins, Prosthetic Groups, Pigments - no subcategory	Thiamin biosynthesis	Sulfur carrier protein adenylyltransferase ThiF	0	1	1	0	0	0	1	0	1	0	0	0	0	0	0	0	0	0	0	1	0
ORTHOMCL4514	Cofactors, Vitamins, Prosthetic Groups, Pigments	Biotin	Biotin biosynthesis	Long-chain-fatty-acid--CoA ligase (EC 6.2.1.3)	0	0	1	0	0	0	1	0	1	0	0	0	0	0	0	0	0	0	0	1	1
ORTHOMCL4520	Cofactors, Vitamins, Prosthetic Groups, Pigments	Biotin	Biotin biosynthesis	Adenosylmethionine-8-amino-7-oxononanoate aminotransferase (EC 2.6.1.62)	0	0	0	0	1	0	0	2	1	0	0	0	0	0	1	0	0	0	0	0	0
ORTHOMCL4556	Cofactors, Vitamins, Prosthetic Groups, Pigments	Cofactors, Vitamins, Prosthetic Groups, Pigments - no subcategory	Thiamin biosynthesis	Sulfur carrier protein adenylyltransferase ThiF	0	0	0	0	1	0	0	0	0	1	1	0	0	0	0	0	1	0	0	1	0
ORTHOMCL4582	Cofactors, Vitamins, Prosthetic Groups, Pigments	Biotin	Biotin biosynthesis	Long-chain-fatty-acid--CoA ligase (EC 6.2.1.3)	0	0	0	0	1	0	0	1	0	0	1	1	0	0	0	0	0	0	0	0	1
ORTHOMCL4587	Cofactors, Vitamins, Prosthetic Groups, Pigments	Cofactors, Vitamins, Prosthetic Groups, Pigments - no subcategory	Thiamin biosynthesis	Hydroxymethylpyrimidine ABC transporter, substrate-binding component	0	0	1	0	1	0	0	0	1	0	0	0	0	0	0	1	0	0	0	0	1
ORTHOMCL4599	Cofactors, Vitamins, Prosthetic Groups, Pigments	Cofactors, Vitamins, Prosthetic Groups, Pigments - no subcategory	Thiamin biosynthesis	Hydroxymethylpyrimidine ABC transporter, transmembrane component	0	0	1	0	1	0	0	0	1	0	0	0	0	0	0	1	0	0	0	0	1
ORTHOMCL4603	Cofactors, Vitamins, Prosthetic Groups, Pigments	Biotin	Biotin synthesis cluster	Competence protein F homolog, phosphoribosyltransferase domain	0	1	0	0	1	0	0	0	0	0	0	0	0	1	0	0	0	0	0	2	0
ORTHOMCL4611	Cofactors, Vitamins, Prosthetic Groups, Pigments	Cofactors, Vitamins, Prosthetic Groups, Pigments - no subcategory	Thiamin biosynthesis	Hydroxymethylpyrimidine ABC transporter, substrate-binding component	0	1	0	0	1	0	0	1	0	0	0	1	0	0	0	0	0	0	0	1	0
ORTHOMCL4613	Cofactors, Vitamins, Prosthetic Groups, Pigments	Folate and pterines	Folate Biosynthesis	Para-aminobenzoate synthase, aminase component (EC 2.6.1.85)	0	2	0	0	1	0	0	0	0	0	0	1	0	0	0	1	0	0	0	0	0
ORTHOMCL4620	Cofactors, Vitamins, Prosthetic Groups, Pigments	Folate and pterines	Folate Biosynthesis	5-formyltetrahydrofolate cyclo-ligase (EC 6.3.3.2)	0	1	1	0	1	0	0	1	0	0	0	0	0	0	0	1	0	0	0	0	0
ORTHOMCL4634	Cofactors, Vitamins, Prosthetic Groups, Pigments	Biotin	Biotin biosynthesis	Long-chain-fatty-acid--CoA ligase (EC 6.2.1.3)	0	1	0	1	0	0	0	0	0	0	1	0	0	0	0	0	2	0	0	0	0
ORTHOMCL4640	Cofactors, Vitamins, Prosthetic Groups, Pigments	Quinone cofactors	Menaquinone and Phylloquinone Biosynthesis	Naphthoate synthase (EC 4.1.3.36)	0	0	2	0	0	0	0	0	0	0	0	0	0	1	0	1	0	0	0	1	0
ORTHOMCL4652	Cofactors, Vitamins, Prosthetic Groups, Pigments	Quinone cofactors	Menaquinone and Phylloquinone Biosynthesis	O-succinylbenzoate synthase (EC 4.2.1.113)	0	0	1	0	0	0	0	0	1	0	0	1	0	1	0	0	0	0	1	0	0
ORTHOMCL4879	Cofactors, Vitamins, Prosthetic Groups, Pigments	Riboflavin, FMN, FAD	Riboflavin, FMN and FAD metabolism in plants	FMN adenylyltransferase (EC 2.7.7.2)	1	0	0	1	0	0	0	0	0	0	0	0	0	0	0	0	1	0	0	0	1
ORTHOMCL4893	Cofactors, Vitamins, Prosthetic Groups, Pigments	Folate and pterines	5-FCL-like protein	Alcohol dehydrogenase (EC 1.1.1.1)	1	0	0	0	0	1	0	0	0	0	0	0	0	0	0	0	0	1	0	0	1
ORTHOMCL4956	Cofactors, Vitamins, Prosthetic Groups, Pigments	Folate and pterines	Folate biosynthesis cluster	Pantoate--beta-alanine ligase (EC 6.3.2.1)	0	0	0	0	0	0	0	0	0	0	0	0	4	0	0	0	0	0	0	0	0
ORTHOMCL4959	Cofactors, Vitamins, Prosthetic Groups, Pigments	Riboflavin, FMN, FAD	Riboflavin, FMN and FAD metabolism in plants	C-terminal domain of CinA type S	0	0	0	0	0	0	0	0	0	0	0	0	1	1	0	0	0	0	1	0	1
ORTHOMCL4962	Cofactors, Vitamins, Prosthetic Groups, Pigments	Folate and pterines	Pterin carbinolamine dehydratase	Fumarylacetoacetate hydrolase family protein	0	0	0	0	0	0	0	1	0	0	0	0	1	1	0	0	0	0	1	0	0
ORTHOMCL4974	Cofactors, Vitamins, Prosthetic Groups, Pigments	Folate and pterines	5-FCL-like protein	Dihydrolipoamide acetyltransferase component of pyruvate dehydrogenase complex (EC 2.3.1.12)	0	0	0	0	0	1	0	0	0	0	0	0	1	0	0	0	0	0	1	0	1
ORTHOMCL4976	Cofactors, Vitamins, Prosthetic Groups, Pigments	Folate and pterines	5-FCL-like protein	Alcohol dehydrogenase (EC 1.1.1.1)	0	0	0	0	0	0	0	1	0	0	0	0	1	1	0	0	0	0	1	0	0
ORTHOMCL4988	Cofactors, Vitamins, Prosthetic Groups, Pigments	Folate and pterines	Folate Biosynthesis	Thymidylate synthase thyX (EC 2.1.1.-)	0	0	0	0	0	0	0	0	0	0	0	0	1	1	0	0	0	0	1	0	1
ORTHOMCL5027	Cofactors, Vitamins, Prosthetic Groups, Pigments	Biotin	Biotin biosynthesis	3-ketoacyl-CoA thiolase (EC 2.3.1.16)	0	0	0	0	0	0	0	0	0	0	0	0	1	1	0	1	0	0	1	0	0
ORTHOMCL5033	Cofactors, Vitamins, Prosthetic Groups, Pigments	Biotin	Biotin biosynthesis	Long-chain-fatty-acid--CoA ligase (EC 6.2.1.3)	0	0	0	0	0	0	0	0	0	0	0	1	1	1	0	0	0	0	1	0	0
ORTHOMCL5034	Cofactors, Vitamins, Prosthetic Groups, Pigments	Biotin	Biotin biosynthesis	Long-chain-fatty-acid--CoA ligase (EC 6.2.1.3)	0	0	0	0	0	0	0	0	0	0	0	1	1	1	0	0	0	0	1	0	0
ORTHOMCL5035	Cofactors, Vitamins, Prosthetic Groups, Pigments	NAD and NADP	NAD and NADP cofactor biosynthesis global	Quinolinate synthetase (EC 2.5.1.72)	0	0	0	0	0	0	0	0	0	0	0	0	1	1	1	0	0	0	1	0	0
ORTHOMCL5053	Cofactors, Vitamins, Prosthetic Groups, Pigments	Biotin	Biotin biosynthesis	Long-chain-fatty-acid--CoA ligase (EC 6.2.1.3)	0	1	1	0	0	0	0	0	0	0	0	0	1	0	0	0	0	0	1	0	0
ORTHOMCL5075	Cofactors, Vitamins, Prosthetic Groups, Pigments	Riboflavin, FMN, FAD	Riboflavin, FMN and FAD metabolism in plants	FMN adenylyltransferase (EC 2.7.7.2)	0	0	0	0	1	0	0	1	0	0	0	0	1	1	0	0	0	0	0	0	0
ORTHOMCL5076	Cofactors, Vitamins, Prosthetic Groups, Pigments	Folate and pterines	Pterin carbinolamine dehydratase	4-hydroxyphenylpyruvate dioxygenase (EC 1.13.11.27)	0	0	0	0	0	0	0	0	0	0	0	0	1	1	0	1	0	0	1	0	0
ORTHOMCL5094	Cofactors, Vitamins, Prosthetic Groups, Pigments	Cofactors, Vitamins, Prosthetic Groups, Pigments - no subcategory	Thiamin biosynthesis	Thiamin ABC transporter, transmembrane component	0	0	1	0	0	0	1	0	1	0	0	0	0	0	0	0	0	0	1	0	0
ORTHOMCL5107	Cofactors, Vitamins, Prosthetic Groups, Pigments	Folate and pterines	Folate Biosynthesis	Thymidylate synthase thyX (EC 2.1.1.-)	0	0	0	0	0	1	1	0	0	0	0	0	0	0	0	0	0	0	0	1	1
ORTHOMCL5121	Cofactors, Vitamins, Prosthetic Groups, Pigments	Folate and pterines	5-FCL-like protein	Formyltetrahydrofolate deformylase (EC 3.5.1.10)	0	0	0	0	1	0	1	0	0	0	0	0	0	0	0	0	0	0	0	1	1
ORTHOMCL5124	Cofactors, Vitamins, Prosthetic Groups, Pigments	Biotin	Biotin biosynthesis	Long-chain-fatty-acid--CoA ligase (EC 6.2.1.3)	0	0	0	0	0	0	1	0	0	0	0	1	0	0	0	0	0	0	1	1	0
ORTHOMCL5127	Cofactors, Vitamins, Prosthetic Groups, Pigments	Folate and pterines	5-FCL-like protein	Dihydrolipoamide dehydrogenase (EC 1.8.1.4)	0	0	1	0	0	0	1	0	1	0	0	0	0	0	0	0	0	0	0	1	0
ORTHOMCL5146	Cofactors, Vitamins, Prosthetic Groups, Pigments	Folate and pterines	Pterin carbinolamine dehydratase	Aromatic-amino-acid aminotransferase (EC 2.6.1.57)	0	0	1	0	0	0	1	0	1	0	0	0	0	0	0	0	0	0	0	1	0
ORTHOMCL5155	Cofactors, Vitamins, Prosthetic Groups, Pigments	Lipoic acid	Lipoic acid metabolism	Octanoate-[acyl-carrier-protein]-protein-N-octanoyltransferase	0	2	0	0	0	0	0	0	0	0	0	0	0	0	1	0	0	0	1	0	0
ORTHOMCL5187	Cofactors, Vitamins, Prosthetic Groups, Pigments	Coenzyme A	Coenzyme A Biosynthesis	Pantothenate kinase (EC 2.7.1.33)	0	0	0	0	0	0	0	0	0	1	0	0	0	0	1	0	1	0	0	0	1
ORTHOMCL5188	Cofactors, Vitamins, Prosthetic Groups, Pigments	Quinone cofactors	Menaquinone and Phylloquinone Biosynthesis	O-succinylbenzoate synthase (EC 4.2.1.113)	0	0	1	0	0	0	0	1	0	0	0	1	0	0	1	0	0	0	0	0	0
ORTHOMCL5212	Cofactors, Vitamins, Prosthetic Groups, Pigments	Pyridoxine	Pyridoxin (Vitamin B6) Biosynthesis	Phosphoserine aminotransferase (EC 2.6.1.52)	0	0	2	0	0	0	0	0	0	1	0	1	0	0	0	0	0	0	0	0	0
ORTHOMCL5240	Cofactors, Vitamins, Prosthetic Groups, Pigments	Folate and pterines	5-FCL-like protein	Dihydrolipoamide acetyltransferase component of pyruvate dehydrogenase complex (EC 2.3.1.12)	0	0	0	1	0	1	0	0	0	1	0	0	0	0	0	0	1	0	0	0	0
ORTHOMCL5256	Cofactors, Vitamins, Prosthetic Groups, Pigments	Folate and pterines	5-FCL-like protein	Alcohol dehydrogenase (EC 1.1.1.1)	0	0	0	0	0	1	0	0	0	0	1	0	0	0	0	0	1	0	0	0	1
ORTHOMCL5270	Cofactors, Vitamins, Prosthetic Groups, Pigments	Quinone cofactors	Menaquinone and Phylloquinone Biosynthesis	2-succinyl-5-enolpyruvyl-6-hydroxy-3-cyclohexene-1-carboxylic-acid synthase (EC 2.2.1.9)	0	0	0	1	0	0	0	0	0	0	1	0	0	0	0	0	1	0	0	0	1
ORTHOMCL5303	Cofactors, Vitamins, Prosthetic Groups, Pigments	Quinone cofactors	Menaquinone and Phylloquinone Biosynthesis	Naphthoate synthase (EC 4.1.3.36)	0	1	0	0	1	0	0	1	0	0	0	1	0	0	0	0	0	0	0	0	0
ORTHOMCL5310	Cofactors, Vitamins, Prosthetic Groups, Pigments	Biotin	Biotin synthesis cluster	Adenosylmethionine-8-amino-7-oxononanoate aminotransferase (EC 2.6.1.62)	0	1	0	0	1	0	0	0	0	0	0	1	0	0	0	0	0	0	0	1	0
ORTHOMCL5337	Cofactors, Vitamins, Prosthetic Groups, Pigments	Biotin	Biotin synthesis cluster	Long-chain-fatty-acid--CoA ligase (EC 6.2.1.3)	0	1	0	0	1	0	0	1	0	0	0	1	0	0	0	0	0	0	0	0	0
ORTHOMCL5339	Cofactors, Vitamins, Prosthetic Groups, Pigments	Folate and pterines	Folate Biosynthesis	Dihydrofolate reductase (EC 1.5.1.3)	0	0	0	0	1	0	0	1	0	0	0	1	0	0	0	1	0	0	0	0	0
ORTHOMCL5340	Cofactors, Vitamins, Prosthetic Groups, Pigments	Biotin	Biotin biosynthesis	3-ketoacyl-CoA thiolase (EC 2.3.1.16)	0	0	0	1	0	0	0	0	0	0	1	0	0	0	0	0	2	0	0	0	0
ORTHOMCL5366	Cofactors, Vitamins, Prosthetic Groups, Pigments	Folate and pterines	5-FCL-like protein	Alcohol dehydrogenase (EC 1.1.1.1)	0	0	0	1	0	0	0	0	0	0	1	0	0	1	0	0	1	0	0	0	0
ORTHOMCL5377	Cofactors, Vitamins, Prosthetic Groups, Pigments	Folate and pterines	Folate Biosynthesis	5-formyltetrahydrofolate cyclo-ligase (EC 6.3.3.2)	0	1	1	0	0	0	0	0	1	0	0	0	0	0	0	0	0	0	0	1	0
ORTHOMCL5391	Cofactors, Vitamins, Prosthetic Groups, Pigments	Biotin	Biotin biosynthesis	Long-chain-fatty-acid--CoA ligase (EC 6.2.1.3)	0	1	1	0	0	0	0	0	1	0	0	0	0	1	0	0	0	0	0	0	0
ORTHOMCL5394	Cofactors, Vitamins, Prosthetic Groups, Pigments	Biotin	Biotin biosynthesis	Transmembrane component BioN of energizing module of biotin ECF transporter	0	0	1	0	0	0	0	1	0	0	0	1	0	1	0	0	0	0	0	0	0
ORTHOMCL5770	Cofactors, Vitamins, Prosthetic Groups, Pigments	NAD and NADP	NAD and NADP cofactor biosynthesis global	ADP-ribose pyrophosphatase (EC 3.6.1.13)	1	1	0	0	0	0	0	0	1	0	0	0	0	0	0	0	0	0	0	0	0
ORTHOMCL5850	Cofactors, Vitamins, Prosthetic Groups, Pigments	Folate and pterines	Molybdenum cofactor biosynthesis	Xanthine and CO dehydrogenases maturation factor, XdhC/CoxF family	1	0	0	0	0	0	0	0	0	0	0	0	0	0	0	0	0	1	0	0	1
ORTHOMCL5882	Cofactors, Vitamins, Prosthetic Groups, Pigments	Cofactors, Vitamins, Prosthetic Groups, Pigments - no subcategory	Thiamin biosynthesis	Sulfur carrier protein adenylyltransferase ThiF	0	0	0	0	0	0	0	0	0	0	0	0	1	0	1	0	0	0	1	0	0
ORTHOMCL5897	Cofactors, Vitamins, Prosthetic Groups, Pigments	Pyridoxine	Pyridoxin (Vitamin B6) Biosynthesis	Pyridoxamine 5@1-phosphate oxidase (EC 1.4.3.5)	0	0	0	0	0	0	0	0	0	0	0	0	1	1	0	0	0	0	1	0	0
ORTHOMCL5900	Cofactors, Vitamins, Prosthetic Groups, Pigments	Pyridoxine	Pyridoxin (Vitamin B6) Biosynthesis	Pyridoxamine 5@1-phosphate oxidase (EC 1.4.3.5)	0	0	0	0	0	0	0	0	0	0	0	0	1	1	0	0	0	0	1	0	0
ORTHOMCL5902	Cofactors, Vitamins, Prosthetic Groups, Pigments	Folate and pterines	5-FCL-like protein	Alcohol dehydrogenase (EC 1.1.1.1)	0	0	0	0	0	0	0	0	0	0	0	0	1	1	0	0	0	0	1	0	0
ORTHOMCL5912	Cofactors, Vitamins, Prosthetic Groups, Pigments	Quinone cofactors	Menaquinone and Phylloquinone Biosynthesis	Naphthoate synthase (EC 4.1.3.36)	0	0	0	0	0	0	0	0	0	0	0	0	1	1	0	0	0	0	1	0	0
ORTHOMCL5915	Cofactors, Vitamins, Prosthetic Groups, Pigments	Coenzyme A	Coenzyme A Biosynthesis	Pantothenate kinase (EC 2.7.1.33)	0	0	0	0	0	0	0	0	0	0	0	0	1	1	0	0	0	0	1	0	0
ORTHOMCL5941	Cofactors, Vitamins, Prosthetic Groups, Pigments	Folate and pterines	5-FCL-like protein	Dihydrolipoamide acetyltransferase component of pyruvate dehydrogenase complex (EC 2.3.1.12)	0	0	0	0	0	0	0	0	0	0	0	0	1	1	0	0	0	0	1	0	0
ORTHOMCL5956	Cofactors, Vitamins, Prosthetic Groups, Pigments	Folate and pterines	5-FCL-like protein	Serine hydroxymethyltransferase (EC 2.1.2.1)	0	0	0	0	0	0	0	0	0	0	0	0	1	1	0	0	0	0	1	0	0
ORTHOMCL5967	Cofactors, Vitamins, Prosthetic Groups, Pigments	Pyridoxine	Pyridoxin (Vitamin B6) Biosynthesis	Phosphoserine aminotransferase (EC 2.6.1.52)	0	0	0	0	0	0	0	0	0	0	0	0	1	1	0	0	0	0	1	0	0
ORTHOMCL5970	Cofactors, Vitamins, Prosthetic Groups, Pigments	NAD and NADP	NAD and NADP cofactor biosynthesis global	NAD kinase (EC 2.7.1.23)	0	0	0	0	0	0	0	0	0	0	0	0	1	1	0	0	0	0	1	0	0
ORTHOMCL5978	Cofactors, Vitamins, Prosthetic Groups, Pigments	Cofactors, Vitamins, Prosthetic Groups, Pigments - no subcategory	Thiamin biosynthesis	Hydroxymethylpyrimidine ABC transporter, transmembrane component	0	0	0	0	0	0	0	0	0	0	0	0	1	1	0	0	0	0	1	0	0
ORTHOMCL6014	Cofactors, Vitamins, Prosthetic Groups, Pigments	Pyridoxine	Pyridoxin (Vitamin B6) Biosynthesis	D-3-phosphoglycerate dehydrogenase (EC 1.1.1.95)	0	0	0	0	0	1	0	0	0	0	0	0	1	0	0	0	0	0	0	1	0
ORTHOMCL6023	Cofactors, Vitamins, Prosthetic Groups, Pigments	Folate and pterines	Folate Biosynthesis	Dihydrofolate reductase (EC 1.5.1.3)	0	0	0	0	0	0	0	0	0	0	0	0	1	1	0	0	0	0	1	0	0
ORTHOMCL6025	Cofactors, Vitamins, Prosthetic Groups, Pigments	Quinone cofactors	Menaquinone and Phylloquinone Biosynthesis	2-succinyl-5-enolpyruvyl-6-hydroxy-3-cyclohexene-1-carboxylic-acid synthase (EC 2.2.1.9)	0	0	0	0	0	0	0	0	0	0	0	0	1	0	1	0	0	0	1	0	0
ORTHOMCL6046	Cofactors, Vitamins, Prosthetic Groups, Pigments	Cofactors, Vitamins, Prosthetic Groups, Pigments - no subcategory	Thiamin biosynthesis	Sulfur carrier protein adenylyltransferase ThiF	0	0	0	0	0	0	0	1	0	0	0	0	1	0	0	1	0	0	0	0	0
ORTHOMCL6049	Cofactors, Vitamins, Prosthetic Groups, Pigments	Biotin	Biotin biosynthesis	Long-chain-fatty-acid--CoA ligase (EC 6.2.1.3)	0	0	0	0	0	0	0	0	0	0	0	0	1	1	0	0	0	0	1	0	0
ORTHOMCL6054	Cofactors, Vitamins, Prosthetic Groups, Pigments	NAD and NADP	NAD and NADP cofactor biosynthesis global	ADP-ribose pyrophosphatase (EC 3.6.1.13)	0	0	0	0	0	0	0	0	0	0	0	0	1	1	0	0	0	0	1	0	0
ORTHOMCL6056	Cofactors, Vitamins, Prosthetic Groups, Pigments	Folate and pterines	Folate biosynthesis cluster	Cell division protein FtsH (EC 3.4.24.-)	0	0	0	0	0	0	0	0	0	0	0	0	1	1	0	0	0	0	1	0	0
ORTHOMCL6071	Cofactors, Vitamins, Prosthetic Groups, Pigments	NAD and NADP	NAD and NADP cofactor biosynthesis global	Tryptophan 2,3-dioxygenase (EC 1.13.11.11)	0	0	0	0	0	0	0	0	0	0	0	0	1	1	0	0	0	0	1	0	0
ORTHOMCL6074	Cofactors, Vitamins, Prosthetic Groups, Pigments	Folate and pterines	5-FCL-like protein	5,10-methylenetetrahydrofolate reductase (EC 1.5.1.20)	0	0	0	0	1	1	0	0	0	0	0	0	1	0	0	0	0	0	0	0	0
ORTHOMCL6081	Cofactors, Vitamins, Prosthetic Groups, Pigments	Folate and pterines	5-FCL-like protein	Alcohol dehydrogenase (EC 1.1.1.1)	0	0	0	0	0	0	0	0	0	0	0	0	1	1	0	0	0	0	1	0	0
ORTHOMCL6082	Cofactors, Vitamins, Prosthetic Groups, Pigments	NAD and NADP	NAD and NADP cofactor biosynthesis global	NAD synthetase (EC 6.3.1.5)	0	0	0	0	0	0	0	0	0	0	0	0	1	0	1	0	0	0	1	0	0
ORTHOMCL6108	Cofactors, Vitamins, Prosthetic Groups, Pigments	Folate and pterines	5-FCL-like protein	Dihydrolipoamide acetyltransferase component of pyruvate dehydrogenase complex (EC 2.3.1.12)	0	0	0	0	0	0	1	0	1	0	0	0	0	0	0	0	0	0	0	1	0
ORTHOMCL6121	Cofactors, Vitamins, Prosthetic Groups, Pigments	Biotin	Biotin biosynthesis	Biotin-protein ligase (EC 6.3.4.15)	0	0	1	0	0	0	1	0	1	0	0	0	0	0	0	0	0	0	0	0	0
ORTHOMCL6174	Cofactors, Vitamins, Prosthetic Groups, Pigments	Biotin	Biotin biosynthesis	3-ketoacyl-CoA thiolase (EC 2.3.1.16)	0	0	1	0	0	0	1	0	1	0	0	0	0	0	0	0	0	0	0	0	0
ORTHOMCL6186	Cofactors, Vitamins, Prosthetic Groups, Pigments	NAD and NADP	NAD and NADP cofactor biosynthesis global	Nicotinamidase (EC 3.5.1.19)	0	0	0	0	0	0	1	0	0	0	0	0	0	0	0	0	0	0	0	1	1
ORTHOMCL6219	Cofactors, Vitamins, Prosthetic Groups, Pigments	Biotin	Biotin biosynthesis	3-ketoacyl-CoA thiolase (EC 2.3.1.16)	0	0	0	0	0	0	1	0	1	0	0	0	0	0	0	0	0	0	0	1	0
ORTHOMCL6234	Cofactors, Vitamins, Prosthetic Groups, Pigments	Folate and pterines	5-FCL-like protein	Succinate dehydrogenase iron-sulfur protein (EC 1.3.99.1)	0	0	1	0	0	0	0	0	1	0	0	0	0	0	1	0	0	0	0	0	0
ORTHOMCL6246	Cofactors, Vitamins, Prosthetic Groups, Pigments	Biotin	Biotin biosynthesis	Long-chain-fatty-acid--CoA ligase (EC 6.2.1.3)	0	1	0	0	0	0	0	1	0	0	0	0	0	0	1	0	0	0	0	0	0
ORTHOMCL6255	Cofactors, Vitamins, Prosthetic Groups, Pigments	NAD and NADP	NAD and NADP cofactor biosynthesis global	NAD kinase (EC 2.7.1.23)	0	0	0	0	0	0	0	1	0	0	0	1	0	0	1	0	0	0	0	0	0
ORTHOMCL6263	Cofactors, Vitamins, Prosthetic Groups, Pigments	Folate and pterines	5-FCL-like protein	Formyltetrahydrofolate deformylase (EC 3.5.1.10)	0	0	0	0	0	0	0	0	0	0	0	0	0	0	1	1	0	0	0	0	1
ORTHOMCL6264	Cofactors, Vitamins, Prosthetic Groups, Pigments	Cofactors, Vitamins, Prosthetic Groups, Pigments - no subcategory	Thiamin biosynthesis	Sulfur carrier protein adenylyltransferase ThiF	0	0	0	0	0	0	0	2	0	0	0	0	0	0	1	0	0	0	0	0	0
ORTHOMCL6276	Cofactors, Vitamins, Prosthetic Groups, Pigments	NAD and NADP	NAD and NADP cofactor biosynthesis global	Quinolinate synthetase (EC 2.5.1.72)	0	1	0	0	0	0	0	0	0	1	0	0	0	0	1	0	0	0	0	0	0
ORTHOMCL6322	Cofactors, Vitamins, Prosthetic Groups, Pigments	Folate and pterines	Folate Biosynthesis	Dihydrofolate reductase (EC 1.5.1.3)	0	0	0	0	1	0	0	0	0	1	0	0	0	0	0	0	0	0	0	1	0
ORTHOMCL6335	Cofactors, Vitamins, Prosthetic Groups, Pigments	Cofactors, Vitamins, Prosthetic Groups, Pigments - no subcategory	Thiamin biosynthesis	Substrate-specific component YkoE of thiamin-regulated ECF transporter for HydroxyMethylPyrimidine	0	0	1	0	0	0	0	0	1	0	0	0	0	0	0	0	0	0	0	0	1
ORTHOMCL6376	Cofactors, Vitamins, Prosthetic Groups, Pigments	Riboflavin, FMN, FAD	Riboflavin, FMN and FAD metabolism in plants	FMN adenylyltransferase (EC 2.7.7.2)	0	0	0	0	1	0	0	1	0	0	0	0	0	0	0	0	0	0	0	0	1
ORTHOMCL6390	Cofactors, Vitamins, Prosthetic Groups, Pigments	NAD and NADP	NAD and NADP cofactor biosynthesis global	ADP-ribose pyrophosphatase (EC 3.6.1.13)	0	1	0	0	0	0	0	0	0	0	0	0	0	0	0	1	0	0	0	0	1
ORTHOMCL6394	Cofactors, Vitamins, Prosthetic Groups, Pigments	Cofactors, Vitamins, Prosthetic Groups, Pigments - no subcategory	Thiamin biosynthesis	Transmembrane component YkoC of energizing module of thiamin-regulated ECF transporter for HydroxyMethylPyrimidine	0	0	1	0	0	0	0	0	1	0	0	0	0	0	0	0	0	0	0	0	1
ORTHOMCL6434	Cofactors, Vitamins, Prosthetic Groups, Pigments	Folate and pterines	5-FCL-like protein	Pyruvate dehydrogenase E1 component (EC 1.2.4.1)	0	0	0	0	1	0	0	1	0	0	0	1	0	0	0	0	0	0	0	0	0
ORTHOMCL6437	Cofactors, Vitamins, Prosthetic Groups, Pigments	Cofactors, Vitamins, Prosthetic Groups, Pigments - no subcategory	Thiamin biosynthesis	Sulfur carrier protein adenylyltransferase ThiF	0	1	0	0	1	0	0	0	0	0	0	1	0	0	0	0	0	0	0	0	0
ORTHOMCL6453	Cofactors, Vitamins, Prosthetic Groups, Pigments	Quinone cofactors	Menaquinone and Phylloquinone Biosynthesis	Menaquinone-specific isochorismate synthase (EC 5.4.4.2)	0	0	0	0	1	0	0	1	0	0	0	1	0	0	0	0	0	0	0	0	0
ORTHOMCL6461	Cofactors, Vitamins, Prosthetic Groups, Pigments	Folate and pterines	5-FCL-like protein	Alcohol dehydrogenase (EC 1.1.1.1)	0	0	0	0	1	0	0	1	0	0	0	1	0	0	0	0	0	0	0	0	0
ORTHOMCL6468	Cofactors, Vitamins, Prosthetic Groups, Pigments	Folate and pterines	5-FCL-like protein	Alcohol dehydrogenase (EC 1.1.1.1)	0	0	0	0	1	0	0	1	0	0	0	1	0	0	0	0	0	0	0	0	0
ORTHOMCL6493	Cofactors, Vitamins, Prosthetic Groups, Pigments	Biotin	Biotin synthesis cluster	Long-chain-fatty-acid--CoA ligase (EC 6.2.1.3)	0	1	0	0	1	0	0	0	0	0	0	0	0	0	0	0	0	0	0	1	0
ORTHOMCL6531	Cofactors, Vitamins, Prosthetic Groups, Pigments	Lipoic acid	Lipoic acid metabolism	Octanoate-[acyl-carrier-protein]-protein-N-octanoyltransferase	0	0	0	1	0	0	0	0	0	0	1	0	0	0	0	0	1	0	0	0	0
ORTHOMCL6540	Cofactors, Vitamins, Prosthetic Groups, Pigments	Biotin	Biotin biosynthesis Experimental	Competence protein F homolog, phosphoribosyltransferase domain	0	0	0	1	0	0	0	0	0	0	1	0	0	0	0	0	1	0	0	0	0
ORTHOMCL6549	Cofactors, Vitamins, Prosthetic Groups, Pigments	Folate and pterines	5-FCL-like protein	Alcohol dehydrogenase (EC 1.1.1.1)	0	0	0	1	0	0	0	0	0	0	1	0	0	0	0	0	1	0	0	0	0
ORTHOMCL6555	Cofactors, Vitamins, Prosthetic Groups, Pigments	Folate and pterines	Molybdenum cofactor biosynthesis	Xanthine and CO dehydrogenases maturation factor, XdhC/CoxF family	0	0	0	1	0	0	0	0	0	0	1	0	0	0	0	0	1	0	0	0	0
ORTHOMCL6576	Cofactors, Vitamins, Prosthetic Groups, Pigments	Folate and pterines	5-FCL-like protein	Dihydrolipoamide acetyltransferase component of pyruvate dehydrogenase complex (EC 2.3.1.12)	0	0	0	1	0	0	0	0	0	0	1	0	0	0	0	0	1	0	0	0	0
ORTHOMCL6603	Cofactors, Vitamins, Prosthetic Groups, Pigments	NAD and NADP	NAD and NADP cofactor biosynthesis global	Quinolinate synthetase (EC 2.5.1.72)	0	0	0	1	0	0	0	0	0	0	1	0	0	0	0	0	1	0	0	0	0
ORTHOMCL6629	Cofactors, Vitamins, Prosthetic Groups, Pigments	Folate and pterines	5-FCL-like protein	Alcohol dehydrogenase (EC 1.1.1.1)	0	0	0	1	0	0	0	0	0	0	1	0	0	0	0	0	1	0	0	0	0
ORTHOMCL6661	Cofactors, Vitamins, Prosthetic Groups, Pigments	Tetrapyrroles	Heme and Siroheme Biosynthesis	Hypothetical radical SAM family enzyme in heat shock gene cluster, similarity with CPO of BS HemN-type	0	0	0	1	0	0	0	0	0	0	1	0	0	0	0	0	1	0	0	0	0
ORTHOMCL6673	Cofactors, Vitamins, Prosthetic Groups, Pigments	Folate and pterines	5-FCL-like protein	5,10-methylenetetrahydrofolate reductase (EC 1.5.1.20)	0	0	0	0	0	0	0	0	0	0	1	0	0	0	0	0	1	1	0	0	0
ORTHOMCL6675	Cofactors, Vitamins, Prosthetic Groups, Pigments	Biotin	Biotin biosynthesis	3-ketoacyl-CoA thiolase (EC 2.3.1.16)	0	0	1	0	0	0	0	0	1	0	0	0	0	0	0	0	1	0	0	0	0
ORTHOMCL6694	Cofactors, Vitamins, Prosthetic Groups, Pigments	Tetrapyrroles	Heme and Siroheme Biosynthesis	Ferrochelatase, protoheme ferro-lyase (EC 4.99.1.1)	0	0	0	1	0	0	0	0	0	0	1	0	0	0	0	0	1	0	0	0	0
ORTHOMCL6712	Cofactors, Vitamins, Prosthetic Groups, Pigments	Riboflavin, FMN, FAD	Riboflavin, FMN and FAD metabolism in plants	FIG000859: hypothetical protein YebC	0	1	0	0	0	0	0	0	0	0	0	1	0	0	0	0	0	0	0	1	0
ORTHOMCL6734	Cofactors, Vitamins, Prosthetic Groups, Pigments	Biotin	Biotin biosynthesis	Long-chain-fatty-acid--CoA ligase (EC 6.2.1.3)	0	0	1	0	0	1	0	0	1	0	0	0	0	0	0	0	0	0	0	0	0
ORTHOMCL6756	Cofactors, Vitamins, Prosthetic Groups, Pigments	NAD and NADP	NAD and NADP cofactor biosynthesis global	Kynureninase (EC 3.7.1.3)	0	0	0	0	0	0	0	0	1	0	0	0	0	1	0	0	0	0	1	0	0
ORTHOMCL6770	Cofactors, Vitamins, Prosthetic Groups, Pigments	Folate and pterines	5-FCL-like protein	Butyryl-CoA dehydrogenase (EC 1.3.8.1)	0	0	0	0	0	0	0	0	0	0	0	1	0	1	0	1	0	0	0	0	0
ORTHOMCL6791	Cofactors, Vitamins, Prosthetic Groups, Pigments	Coenzyme F420	Coenzyme F420 synthesis	Coenzyme F420-1:L-glutamate ligase	0	1	1	0	0	0	0	0	1	0	0	0	0	0	0	0	0	0	0	0	0
ORTHOMCL6835	Cofactors, Vitamins, Prosthetic Groups, Pigments	Folate and pterines	5-FCL-like protein	Dihydrolipoamide acetyltransferase component of pyruvate dehydrogenase complex (EC 2.3.1.12)	0	1	1	0	0	0	0	0	1	0	0	0	0	0	0	0	0	0	0	0	0
ORTHOMCL6856	Cofactors, Vitamins, Prosthetic Groups, Pigments	Folate and pterines	5-FCL-like protein	Succinate dehydrogenase iron-sulfur protein (EC 1.3.99.1)	0	0	1	0	0	0	0	0	1	0	0	1	0	0	0	0	0	0	0	0	0
ORTHOMCL6858	Cofactors, Vitamins, Prosthetic Groups, Pigments	Folate and pterines	5-FCL-like protein	Alcohol dehydrogenase (EC 1.1.1.1)	0	0	1	0	0	0	0	0	1	0	0	1	0	0	0	0	0	0	0	0	0
ORTHOMCL6886	Cofactors, Vitamins, Prosthetic Groups, Pigments	Cofactors, Vitamins, Prosthetic Groups, Pigments - no subcategory	Thiamin biosynthesis	1-deoxy-D-xylulose 5-phosphate synthase (EC 2.2.1.7)	0	0	1	0	0	0	0	0	1	0	0	1	0	0	0	0	0	0	0	0	0
ORTHOMCL7825	Cofactors, Vitamins, Prosthetic Groups, Pigments	Folate and pterines	Pterin carbinolamine dehydratase	Fumarylacetoacetate hydrolase family protein	1	0	0	0	0	0	0	0	0	0	0	0	0	0	0	0	0	0	0	0	1
ORTHOMCL7826	Cofactors, Vitamins, Prosthetic Groups, Pigments	Biotin	Biotin biosynthesis	Substrate-specific component BioY of biotin ECF transporter	1	0	0	0	0	0	0	0	0	0	0	0	0	0	0	0	0	0	0	0	1
ORTHOMCL7833	Cofactors, Vitamins, Prosthetic Groups, Pigments	Cofactors, Vitamins, Prosthetic Groups, Pigments - no subcategory	Thiamin biosynthesis	Sulfur carrier protein adenylyltransferase ThiF	1	0	0	0	0	0	0	0	0	0	0	0	0	0	0	0	0	1	0	0	0
ORTHOMCL7837	Cofactors, Vitamins, Prosthetic Groups, Pigments	Folate and pterines	5-FCL-like protein	Dihydrolipoamide acetyltransferase component of pyruvate dehydrogenase complex (EC 2.3.1.12)	1	1	0	0	0	0	0	0	0	0	0	0	0	0	0	0	0	0	0	0	0
ORTHOMCL7845	Cofactors, Vitamins, Prosthetic Groups, Pigments	Folate and pterines	5-FCL-like protein	Alcohol dehydrogenase (EC 1.1.1.1)	1	0	0	0	0	0	0	0	0	0	0	0	0	0	0	0	0	1	0	0	0
ORTHOMCL7891	Cofactors, Vitamins, Prosthetic Groups, Pigments	Folate and pterines	5-FCL-like protein	Alcohol dehydrogenase (EC 1.1.1.1)	1	0	0	0	0	0	0	0	0	0	0	0	0	0	0	0	0	1	0	0	0
ORTHOMCL7892	Cofactors, Vitamins, Prosthetic Groups, Pigments	Cofactors, Vitamins, Prosthetic Groups, Pigments - no subcategory	Thiamin biosynthesis	Thiamine-monophosphate kinase (EC 2.7.4.16)	1	0	0	0	0	0	0	0	0	0	0	0	0	0	0	0	0	1	0	0	0
ORTHOMCL7898	Cofactors, Vitamins, Prosthetic Groups, Pigments	Cofactors, Vitamins, Prosthetic Groups, Pigments - no subcategory	Thiamin biosynthesis	Hydroxymethylpyrimidine ABC transporter, substrate-binding component	1	0	0	0	0	0	0	0	0	0	0	0	0	0	0	0	0	1	0	0	0
ORTHOMCL7929	Cofactors, Vitamins, Prosthetic Groups, Pigments	Folate and pterines	Molybdenum cofactor biosynthesis	Molybdopterin-guanine dinucleotide biosynthesis protein MobA	1	0	0	0	0	0	0	0	0	0	0	0	0	0	0	0	0	1	0	0	0
ORTHOMCL7935	Cofactors, Vitamins, Prosthetic Groups, Pigments	Tetrapyrroles	Heme and Siroheme Biosynthesis	Hypothetical radical SAM family enzyme in heat shock gene cluster, similarity with CPO of BS HemN-type	1	0	0	0	0	0	0	0	0	0	0	0	0	0	0	0	0	1	0	0	0
ORTHOMCL7992	Cofactors, Vitamins, Prosthetic Groups, Pigments	Folate and pterines	Folate Biosynthesis	Dihydrofolate reductase (EC 1.5.1.3)	1	0	0	0	0	0	0	0	0	0	0	0	0	0	0	0	0	1	0	0	0
ORTHOMCL8019	Cofactors, Vitamins, Prosthetic Groups, Pigments	Folate and pterines	Molybdenum cofactor biosynthesis	Molybdenum cofactor biosynthesis protein MoaD	1	0	0	0	0	0	0	0	0	0	0	0	0	0	0	0	0	1	0	0	0
ORTHOMCL8026	Cofactors, Vitamins, Prosthetic Groups, Pigments	Cofactors, Vitamins, Prosthetic Groups, Pigments - no subcategory	Thiamin biosynthesis	Sulfur carrier protein adenylyltransferase ThiF	1	0	0	0	0	0	0	0	0	0	0	0	0	0	0	0	0	1	0	0	0
ORTHOMCL8039	Cofactors, Vitamins, Prosthetic Groups, Pigments	Coenzyme A	Coenzyme A Biosynthesis	2-dehydropantoate 2-reductase (EC 1.1.1.169)	1	0	0	0	0	0	0	0	0	0	0	0	0	0	0	0	0	1	0	0	0
ORTHOMCL8123	Cofactors, Vitamins, Prosthetic Groups, Pigments	NAD and NADP	NAD and NADP cofactor biosynthesis global	ADP-ribose pyrophosphatase (EC 3.6.1.13)	1	0	0	0	0	0	0	0	0	0	0	0	0	0	0	0	0	1	0	0	0
ORTHOMCL8149	Cofactors, Vitamins, Prosthetic Groups, Pigments	Folate and pterines	5-FCL-like protein	Alcohol dehydrogenase (EC 1.1.1.1)	1	0	0	0	0	0	0	0	0	0	0	0	0	0	0	0	0	1	0	0	0
ORTHOMCL8188	Cofactors, Vitamins, Prosthetic Groups, Pigments	Folate and pterines	Molybdenum cofactor biosynthesis	Molybdopterin biosynthesis protein MoeA	1	0	0	0	0	0	0	0	0	0	0	0	0	0	0	0	0	1	0	0	0
ORTHOMCL8201	Cofactors, Vitamins, Prosthetic Groups, Pigments	Biotin	Biotin biosynthesis	Transmembrane component BioN of energizing module of biotin ECF transporter	0	0	0	0	0	0	0	0	0	0	0	0	1	0	0	0	0	0	1	0	0
ORTHOMCL8202	Cofactors, Vitamins, Prosthetic Groups, Pigments	Quinone cofactors	Menaquinone and Phylloquinone Biosynthesis	Naphthoate synthase (EC 4.1.3.36)	0	0	0	0	0	0	0	0	0	0	0	0	1	0	0	0	0	0	1	0	0
ORTHOMCL8220	Cofactors, Vitamins, Prosthetic Groups, Pigments	Coenzyme A	Coenzyme A Biosynthesis	Ketol-acid reductoisomerase (EC 1.1.1.86)	0	0	0	0	0	0	0	0	0	0	0	0	1	0	0	0	0	0	1	0	0
ORTHOMCL8251	Cofactors, Vitamins, Prosthetic Groups, Pigments	Riboflavin, FMN, FAD	Riboflavin, FMN and FAD metabolism in plants	5-Amino-6-(5@1-phosphoribitylamino)uracil phosphatase	0	0	0	0	0	0	0	0	0	0	0	0	1	0	1	0	0	0	0	0	0
ORTHOMCL8252	Cofactors, Vitamins, Prosthetic Groups, Pigments	Folate and pterines	Folate biosynthesis cluster	Ketopantoate reductase PanG (EC 1.1.1.169)	0	0	0	0	0	0	0	0	0	0	0	0	1	1	0	0	0	0	0	0	0
ORTHOMCL8272	Cofactors, Vitamins, Prosthetic Groups, Pigments	Cofactors, Vitamins, Prosthetic Groups, Pigments - no subcategory	Thiamin biosynthesis	Sulfur carrier protein adenylyltransferase ThiF	0	0	0	0	0	0	0	0	0	0	0	0	1	0	0	1	0	0	0	0	0
ORTHOMCL8273	Cofactors, Vitamins, Prosthetic Groups, Pigments	Biotin	Biotin biosynthesis Experimental	Competence protein F homolog, phosphoribosyltransferase domain	0	0	0	0	0	0	0	0	0	0	0	1	1	0	0	0	0	0	0	0	0
ORTHOMCL8274	Cofactors, Vitamins, Prosthetic Groups, Pigments	Biotin	Biotin biosynthesis	Long-chain-fatty-acid--CoA ligase (EC 6.2.1.3)	0	0	0	0	0	0	0	0	0	0	0	0	2	0	0	0	0	0	0	0	0
ORTHOMCL8310	Cofactors, Vitamins, Prosthetic Groups, Pigments	Folate and pterines	5-FCL-like protein	Dihydrolipoamide acetyltransferase component of pyruvate dehydrogenase complex (EC 2.3.1.12)	0	0	0	0	0	0	1	0	0	0	0	0	0	0	0	0	0	0	0	1	0
ORTHOMCL8341	Cofactors, Vitamins, Prosthetic Groups, Pigments	Biotin	Biotin biosynthesis	3-ketoacyl-CoA thiolase (EC 2.3.1.16)	0	0	0	0	0	0	1	0	0	0	0	0	0	0	0	0	0	0	0	1	0
ORTHOMCL8355	Cofactors, Vitamins, Prosthetic Groups, Pigments	Cofactors, Vitamins, Prosthetic Groups, Pigments - no subcategory	Thiamin biosynthesis	Transmembrane component YkoC of energizing module of thiamin-regulated ECF transporter for HydroxyMethylPyrimidine	0	0	0	0	0	0	1	0	0	0	0	0	0	0	0	0	0	0	0	1	0
ORTHOMCL8391	Cofactors, Vitamins, Prosthetic Groups, Pigments	Biotin	Biotin biosynthesis	Long-chain-fatty-acid--CoA ligase (EC 6.2.1.3)	0	0	0	0	0	0	1	0	0	0	0	0	0	0	0	0	0	0	0	1	0
ORTHOMCL8392	Cofactors, Vitamins, Prosthetic Groups, Pigments	Pyridoxine	Pyridoxin (Vitamin B6) Biosynthesis	Pyridoxamine 5@1-phosphate oxidase (EC 1.4.3.5)	0	0	0	0	0	0	1	0	0	0	0	0	0	0	0	1	0	0	0	0	0
ORTHOMCL8491	Cofactors, Vitamins, Prosthetic Groups, Pigments	Folate and pterines	5-FCL-like protein	Serine hydroxymethyltransferase (EC 2.1.2.1)	0	0	0	0	0	0	1	0	0	0	0	0	0	0	0	1	0	0	0	0	0
ORTHOMCL8495	Cofactors, Vitamins, Prosthetic Groups, Pigments	Folate and pterines	Folate biosynthesis cluster	Ketopantoate reductase PanG (EC 1.1.1.169)	0	0	0	0	0	0	0	1	0	0	0	0	0	0	1	0	0	0	0	0	0
ORTHOMCL8503	Cofactors, Vitamins, Prosthetic Groups, Pigments	Riboflavin, FMN, FAD	Flavodoxin	NAD(P)H oxidoreductase YRKL (EC 1.6.99.-)	0	0	0	0	0	0	0	0	0	0	0	0	0	0	1	0	0	0	1	0	0
ORTHOMCL8522	Cofactors, Vitamins, Prosthetic Groups, Pigments	Folate and pterines	Molybdenum cofactor biosynthesis	Molybdenum cofactor biosynthesis protein MoaE	0	0	0	0	0	0	0	1	0	0	0	0	0	0	1	0	0	0	0	0	0
ORTHOMCL8532	Cofactors, Vitamins, Prosthetic Groups, Pigments	Biotin	Biotin biosynthesis	3-ketoacyl-CoA thiolase (EC 2.3.1.16)	0	0	0	0	0	0	0	1	0	0	0	0	0	0	1	0	0	0	0	0	0
ORTHOMCL8548	Cofactors, Vitamins, Prosthetic Groups, Pigments	Folate and pterines	Folate Biosynthesis	Para-aminobenzoate synthase, aminase component (EC 2.6.1.85)	0	0	0	0	0	0	0	0	0	0	0	1	0	0	1	0	0	0	0	0	0
ORTHOMCL8565	Cofactors, Vitamins, Prosthetic Groups, Pigments	Riboflavin, FMN, FAD	Flavodoxin	NAD(P)H oxidoreductase YRKL (EC 1.6.99.-)	0	0	0	0	0	0	0	0	0	0	0	0	0	0	2	0	0	0	0	0	0
ORTHOMCL8576	Cofactors, Vitamins, Prosthetic Groups, Pigments	Folate and pterines	5-FCL-like protein	Dihydrolipoamide acetyltransferase component of pyruvate dehydrogenase complex (EC 2.3.1.12)	0	0	0	0	0	0	0	1	0	0	0	0	0	0	1	0	0	0	0	0	0
ORTHOMCL8577	Cofactors, Vitamins, Prosthetic Groups, Pigments	Biotin	Biotin biosynthesis	Long-chain-fatty-acid--CoA ligase (EC 6.2.1.3)	0	0	0	0	0	0	0	1	0	0	0	0	0	0	1	0	0	0	0	0	0
ORTHOMCL8580	Cofactors, Vitamins, Prosthetic Groups, Pigments	Cofactors, Vitamins, Prosthetic Groups, Pigments - no subcategory	Thiamin biosynthesis	Transmembrane component YkoC of energizing module of thiamin-regulated ECF transporter for HydroxyMethylPyrimidine	0	0	0	0	0	0	0	1	0	0	0	0	0	0	1	0	0	0	0	0	0
ORTHOMCL8584	Cofactors, Vitamins, Prosthetic Groups, Pigments	Tetrapyrroles	Heme and Siroheme Biosynthesis	Sirohydrochlorin ferrochelatase (EC 4.99.1.4)	0	0	0	0	0	0	0	0	0	0	0	1	0	0	1	0	0	0	0	0	0
ORTHOMCL8598	Cofactors, Vitamins, Prosthetic Groups, Pigments	Biotin	Biotin biosynthesis	3-ketoacyl-CoA thiolase (EC 2.3.1.16)	0	0	0	0	1	0	0	0	0	0	0	0	0	0	1	0	0	0	0	0	0
ORTHOMCL8658	Cofactors, Vitamins, Prosthetic Groups, Pigments	Folate and pterines	5-FCL-like protein	Alcohol dehydrogenase (EC 1.1.1.1)	0	0	0	0	1	0	0	0	0	1	0	0	0	0	0	0	0	0	0	0	0
ORTHOMCL8679	Cofactors, Vitamins, Prosthetic Groups, Pigments	Biotin	Biotin biosynthesis	Long-chain-fatty-acid--CoA ligase (EC 6.2.1.3)	0	0	0	0	0	0	0	0	0	1	0	0	0	0	0	1	0	0	0	0	0
ORTHOMCL8715	Cofactors, Vitamins, Prosthetic Groups, Pigments	Biotin	Biotin biosynthesis	3-ketoacyl-CoA thiolase (EC 2.3.1.16)	0	0	0	0	0	0	0	0	0	1	0	0	0	0	0	0	0	0	0	1	0
ORTHOMCL8729	Cofactors, Vitamins, Prosthetic Groups, Pigments	NAD and NADP	NAD and NADP cofactor biosynthesis global	Nicotinamidase (EC 3.5.1.19)	0	1	0	0	0	0	0	0	0	1	0	0	0	0	0	0	0	0	0	0	0
ORTHOMCL8730	Cofactors, Vitamins, Prosthetic Groups, Pigments	Cofactors, Vitamins, Prosthetic Groups, Pigments - no subcategory	Thiamin biosynthesis	Thiamin ABC transporter, transmembrane component	0	0	0	0	1	0	0	0	0	1	0	0	0	0	0	0	0	0	0	0	0
ORTHOMCL8732	Cofactors, Vitamins, Prosthetic Groups, Pigments	Folate and pterines	Molybdenum cofactor biosynthesis	Xanthine and CO dehydrogenases maturation factor, XdhC/CoxF family	0	0	0	0	0	1	0	0	0	1	0	0	0	0	0	0	0	0	0	0	0
ORTHOMCL8783	Cofactors, Vitamins, Prosthetic Groups, Pigments	Cofactors, Vitamins, Prosthetic Groups, Pigments - no subcategory	Thiamin biosynthesis	Thiamin-phosphate pyrophosphorylase (EC 2.5.1.3)	0	0	0	0	0	1	0	0	0	0	0	0	0	0	0	0	0	0	0	0	1
ORTHOMCL8846	Cofactors, Vitamins, Prosthetic Groups, Pigments	Folate and pterines	Folate Biosynthesis	Dihydrofolate reductase (EC 1.5.1.3)	0	0	0	0	0	1	0	0	0	0	0	0	0	0	0	0	0	0	0	0	1
ORTHOMCL8858	Cofactors, Vitamins, Prosthetic Groups, Pigments	Folate and pterines	5-FCL-like protein	Succinate dehydrogenase iron-sulfur protein (EC 1.3.99.1)	0	0	0	0	0	1	0	0	0	0	0	0	0	0	0	0	0	0	0	0	1
ORTHOMCL8949	Cofactors, Vitamins, Prosthetic Groups, Pigments	Pyridoxine	Pyridoxin (Vitamin B6) Biosynthesis	NAD-dependent glyceraldehyde-3-phosphate dehydrogenase (EC 1.2.1.12)	0	0	0	0	1	0	0	0	0	0	0	0	0	0	0	0	0	0	1	0	0
ORTHOMCL8956	Cofactors, Vitamins, Prosthetic Groups, Pigments	Folate and pterines	Folate biosynthesis cluster	Cell division protein FtsH (EC 3.4.24.-)	0	0	0	0	1	0	0	0	0	0	0	0	0	0	0	0	0	0	0	1	0
ORTHOMCL8959	Cofactors, Vitamins, Prosthetic Groups, Pigments	Tetrapyrroles	Heme and Siroheme Biosynthesis	Uroporphyrinogen-III synthase (EC 4.2.1.75)	0	0	0	0	1	0	0	1	0	0	0	0	0	0	0	0	0	0	0	0	0
ORTHOMCL8960	Cofactors, Vitamins, Prosthetic Groups, Pigments	Folate and pterines	5-FCL-like protein	Dihydrolipoamide dehydrogenase (EC 1.8.1.4)	0	0	0	0	1	0	0	1	0	0	0	0	0	0	0	0	0	0	0	0	0
ORTHOMCL8962	Cofactors, Vitamins, Prosthetic Groups, Pigments	Pyridoxine	Pyridoxin (Vitamin B6) Biosynthesis	NAD-dependent glyceraldehyde-3-phosphate dehydrogenase (EC 1.2.1.12)	0	0	0	0	1	0	0	0	0	0	0	0	0	0	0	0	0	0	0	1	0
ORTHOMCL8971	Cofactors, Vitamins, Prosthetic Groups, Pigments	NAD and NADP	NAD and NADP cofactor biosynthesis global	Quinolinate synthetase (EC 2.5.1.72)	0	0	0	0	1	0	0	0	0	0	0	1	0	0	0	0	0	0	0	0	0
ORTHOMCL8988	Cofactors, Vitamins, Prosthetic Groups, Pigments	Folate and pterines	Folate biosynthesis cluster	Ketopantoate reductase PanG (EC 1.1.1.169)	0	0	0	0	1	0	0	0	0	0	0	1	0	0	0	0	0	0	0	0	0
ORTHOMCL8993	Cofactors, Vitamins, Prosthetic Groups, Pigments	Biotin	Biotin synthesis cluster	Long-chain-fatty-acid--CoA ligase (EC 6.2.1.3)	0	0	0	0	1	0	0	0	0	0	0	0	0	0	0	0	0	0	0	1	0
ORTHOMCL9002	Cofactors, Vitamins, Prosthetic Groups, Pigments	Folate and pterines	Folate biosynthesis cluster	Dihydropteroate synthase (EC 2.5.1.15)	0	0	0	0	1	0	0	0	0	0	0	1	0	0	0	0	0	0	0	0	0
ORTHOMCL9003	Cofactors, Vitamins, Prosthetic Groups, Pigments	Biotin	Biotin synthesis cluster	Adenosylmethionine-8-amino-7-oxononanoate aminotransferase (EC 2.6.1.62)	0	0	0	0	1	0	0	0	0	0	0	0	0	1	0	0	0	0	0	0	0
ORTHOMCL9013	Cofactors, Vitamins, Prosthetic Groups, Pigments	Folate and pterines	5-FCL-like protein	Dihydrolipoamide acetyltransferase component of pyruvate dehydrogenase complex (EC 2.3.1.12)	0	0	0	0	1	0	0	0	0	0	0	0	0	0	0	0	0	0	0	1	0
ORTHOMCL9023	Cofactors, Vitamins, Prosthetic Groups, Pigments	NAD and NADP	NAD and NADP cofactor biosynthesis global	Amidases related to nicotinamidase	0	0	0	0	1	0	0	0	0	0	0	0	0	0	0	0	0	0	0	1	0
ORTHOMCL9032	Cofactors, Vitamins, Prosthetic Groups, Pigments	Tetrapyrroles	Heme and Siroheme Biosynthesis	Glutamyl-tRNA reductase (EC 1.2.1.70)	0	1	0	0	1	0	0	0	0	0	0	0	0	0	0	0	0	0	0	0	0
ORTHOMCL9036	Cofactors, Vitamins, Prosthetic Groups, Pigments	Cofactors, Vitamins, Prosthetic Groups, Pigments - no subcategory	Thiamin biosynthesis	Thiamine-monophosphate kinase (EC 2.7.4.16)	0	0	1	0	1	0	0	0	0	0	0	0	0	0	0	0	0	0	0	0	0
ORTHOMCL9084	Cofactors, Vitamins, Prosthetic Groups, Pigments	Biotin	Biotin biosynthesis	Long-chain-fatty-acid--CoA ligase (EC 6.2.1.3)	0	0	0	0	0	0	0	0	0	0	1	0	0	0	0	0	1	0	0	0	0
ORTHOMCL9108	Cofactors, Vitamins, Prosthetic Groups, Pigments	Cofactors, Vitamins, Prosthetic Groups, Pigments - no subcategory	Thiamin biosynthesis	Sulfur carrier protein adenylyltransferase ThiF	0	0	0	0	0	0	0	0	0	0	0	0	0	0	0	0	1	0	0	1	0
ORTHOMCL9117	Cofactors, Vitamins, Prosthetic Groups, Pigments	Folate and pterines	Molybdenum cofactor biosynthesis	Molybdenum cofactor biosynthesis protein MoaE	0	0	0	0	0	0	0	0	0	0	1	0	0	0	0	0	1	0	0	0	0
ORTHOMCL9130	Cofactors, Vitamins, Prosthetic Groups, Pigments	Folate and pterines	Molybdenum cofactor biosynthesis	Xanthine and CO dehydrogenases maturation factor, XdhC/CoxF family	0	0	0	1	0	0	0	0	0	0	0	0	0	0	0	0	1	0	0	0	0
ORTHOMCL9173	Cofactors, Vitamins, Prosthetic Groups, Pigments	Riboflavin, FMN, FAD	Riboflavin, FMN and FAD metabolism in plants	Riboflavin transporter PnuX	0	0	0	1	0	0	0	0	0	0	0	0	0	0	0	0	1	0	0	0	0
ORTHOMCL9181	Cofactors, Vitamins, Prosthetic Groups, Pigments	Folate and pterines	5-FCL-like protein	Alcohol dehydrogenase (EC 1.1.1.1)	0	0	0	1	0	0	0	0	0	0	0	0	0	0	0	0	1	0	0	0	0
ORTHOMCL9204	Cofactors, Vitamins, Prosthetic Groups, Pigments	Riboflavin, FMN, FAD	Riboflavin, FMN and FAD metabolism in plants	tRNA pseudouridine synthase B (EC 4.2.1.70)	0	0	0	1	0	0	0	0	0	0	0	0	0	0	0	0	1	0	0	0	0
ORTHOMCL9223	Cofactors, Vitamins, Prosthetic Groups, Pigments	Quinone cofactors	Menaquinone and Phylloquinone Biosynthesis	O-succinylbenzoate synthase (EC 4.2.1.113)	0	0	0	1	0	0	0	0	0	0	0	0	0	0	0	0	1	0	0	0	0
ORTHOMCL9230	Cofactors, Vitamins, Prosthetic Groups, Pigments	NAD and NADP	NAD and NADP cofactor biosynthesis global	Niacin transporter NiaP	0	0	0	0	0	0	0	0	0	0	1	0	0	0	0	0	1	0	0	0	0
ORTHOMCL9296	Cofactors, Vitamins, Prosthetic Groups, Pigments	Coenzyme A	Coenzyme A Biosynthesis	Ketol-acid reductoisomerase (EC 1.1.1.86)	0	0	0	0	0	0	0	0	0	0	0	0	0	0	0	0	0	0	0	2	0
ORTHOMCL9412	Cofactors, Vitamins, Prosthetic Groups, Pigments	Pyridoxine	Pyridoxin (Vitamin B6) Biosynthesis	Pyridoxamine 5@1-phosphate oxidase (EC 1.4.3.5)	0	0	1	0	0	0	0	0	0	0	0	0	0	1	0	0	0	0	0	0	0
ORTHOMCL9419	Cofactors, Vitamins, Prosthetic Groups, Pigments	Pyridoxine	Pyridoxin (Vitamin B6) Biosynthesis	D-3-phosphoglycerate dehydrogenase (EC 1.1.1.95)	0	0	1	0	0	0	0	0	0	0	0	0	0	1	0	0	0	0	0	0	0
ORTHOMCL9443	Cofactors, Vitamins, Prosthetic Groups, Pigments	Biotin	Biotin biosynthesis	Adenosylmethionine-8-amino-7-oxononanoate aminotransferase (EC 2.6.1.62)	0	1	0	0	0	0	0	0	0	0	0	0	0	1	0	0	0	0	0	0	0
ORTHOMCL9478	Cofactors, Vitamins, Prosthetic Groups, Pigments	Cofactors, Vitamins, Prosthetic Groups, Pigments - no subcategory	Thiamin biosynthesis	Transmembrane component YkoC of energizing module of thiamin-regulated ECF transporter for HydroxyMethylPyrimidine	0	0	0	0	0	0	0	0	0	0	0	1	0	0	0	0	0	0	1	0	0
ORTHOMCL9479	Cofactors, Vitamins, Prosthetic Groups, Pigments	Folate and pterines	5-FCL-like protein	Alcohol dehydrogenase (EC 1.1.1.1)	0	0	0	0	0	0	0	0	0	0	0	1	0	0	0	0	0	0	1	0	0
ORTHOMCL9484	Cofactors, Vitamins, Prosthetic Groups, Pigments	Pyridoxine	Pyridoxin (Vitamin B6) Biosynthesis	Pyridoxamine 5@1-phosphate oxidase (EC 1.4.3.5)	0	0	1	0	0	0	0	0	0	0	0	0	0	0	0	0	0	0	1	0	0
ORTHOMCL9549	Cofactors, Vitamins, Prosthetic Groups, Pigments	NAD and NADP	NAD and NADP cofactor biosynthesis global	Quinolinate phosphoribosyltransferase [decarboxylating] (EC 2.4.2.19)	0	1	0	0	0	0	0	0	0	0	0	1	0	0	0	0	0	0	0	0	0
ORTHOMCL9612	Cofactors, Vitamins, Prosthetic Groups, Pigments	Tetrapyrroles	Heme and Siroheme Biosynthesis	Precorrin-2 oxidase (EC 1.3.1.76)	0	1	1	0	0	0	0	0	0	0	0	0	0	0	0	0	0	0	0	0	0
ORTHOMCL9620	Cofactors, Vitamins, Prosthetic Groups, Pigments	NAD and NADP	NAD and NADP cofactor biosynthesis global	Nicotinate-nucleotide adenylyltransferase (EC 2.7.7.18)	0	1	0	0	0	0	0	0	0	0	0	1	0	0	0	0	0	0	0	0	0
ORTHOMCL9632	Cofactors, Vitamins, Prosthetic Groups, Pigments	Biotin	Biotin biosynthesis	Biotin-protein ligase (EC 6.3.4.15)	0	0	1	0	0	0	0	1	0	0	0	0	0	0	0	0	0	0	0	0	0
ORTHOMCL9689	Cofactors, Vitamins, Prosthetic Groups, Pigments	Biotin	Biotin biosynthesis	predicted biotin regulatory protein BioR (GntR family)	0	0	1	0	0	0	0	0	1	0	0	0	0	0	0	0	0	0	0	0	0
ORTHOMCL9692	Cofactors, Vitamins, Prosthetic Groups, Pigments	Pyridoxine	Pyridoxin (Vitamin B6) Biosynthesis	Phosphoserine aminotransferase (EC 2.6.1.52)	0	0	1	0	0	0	0	0	1	0	0	0	0	0	0	0	0	0	0	0	0
ORTHOMCL9736	Cofactors, Vitamins, Prosthetic Groups, Pigments	Pyridoxine	Pyridoxin (Vitamin B6) Biosynthesis	D-3-phosphoglycerate dehydrogenase (EC 1.1.1.95)	0	0	1	0	0	0	0	0	1	0	0	0	0	0	0	0	0	0	0	0	0
ORTHOMCL9753	Cofactors, Vitamins, Prosthetic Groups, Pigments	Cofactors, Vitamins, Prosthetic Groups, Pigments - no subcategory	Thiamin biosynthesis	Hydroxymethylpyrimidine ABC transporter, substrate-binding component	0	0	1	0	0	0	0	0	1	0	0	0	0	0	0	0	0	0	0	0	0
ORTHOMCL9793	Cofactors, Vitamins, Prosthetic Groups, Pigments	Folate and pterines	5-FCL-like protein	Isocitrate dehydrogenase [NADP] (EC 1.1.1.42)	0	0	1	0	0	0	0	0	1	0	0	0	0	0	0	0	0	0	0	0	0
ORTHOMCL9820	Cofactors, Vitamins, Prosthetic Groups, Pigments	Biotin	Biotin biosynthesis	3-ketoacyl-CoA thiolase (EC 2.3.1.16)	0	0	1	0	0	0	0	0	0	0	0	0	0	0	0	1	0	0	0	0	0
ORTHOMCL9826	Cofactors, Vitamins, Prosthetic Groups, Pigments	Biotin	Biotin biosynthesis	3-ketoacyl-CoA thiolase (EC 2.3.1.16)	0	0	1	0	0	0	0	0	1	0	0	0	0	0	0	0	0	0	0	0	0
ORTHOMCL9844	Cofactors, Vitamins, Prosthetic Groups, Pigments	Biotin	Biotin biosynthesis	3-ketoacyl-CoA thiolase (EC 2.3.1.16)	0	0	1	0	0	0	0	0	0	0	0	0	0	0	0	1	0	0	0	0	0
ORTHOMCL9846	Cofactors, Vitamins, Prosthetic Groups, Pigments	Biotin	Biotin biosynthesis	3-ketoacyl-CoA thiolase (EC 2.3.1.16)	0	0	1	0	0	0	0	0	1	0	0	0	0	0	0	0	0	0	0	0	0
ORTHOMCL9872	Cofactors, Vitamins, Prosthetic Groups, Pigments	NAD and NADP	NAD and NADP cofactor biosynthesis global	ADP-ribose pyrophosphatase (EC 3.6.1.13)	0	0	1	0	0	0	0	0	1	0	0	0	0	0	0	0	0	0	0	0	0
ORTHOMCL9878	Cofactors, Vitamins, Prosthetic Groups, Pigments	Folate and pterines	5-FCL-like protein	Formyltetrahydrofolate deformylase (EC 3.5.1.10)	0	0	1	0	0	0	0	0	1	0	0	0	0	0	0	0	0	0	0	0	0
ORTHOMCL9887	Cofactors, Vitamins, Prosthetic Groups, Pigments	Folate and pterines	Molybdenum cofactor biosynthesis	Molybdenum transport system permease protein ModB (TC 3.A.1.8.1)	0	0	1	0	0	0	0	0	1	0	0	0	0	0	0	0	0	0	0	0	0
ORTHOMCL9895	Cofactors, Vitamins, Prosthetic Groups, Pigments	Folate and pterines	5-FCL-like protein	Pyruvate dehydrogenase E1 component (EC 1.2.4.1)	0	0	1	0	0	0	0	0	1	0	0	0	0	0	0	0	0	0	0	0	0
ORTHOMCL9897	Cofactors, Vitamins, Prosthetic Groups, Pigments	Tetrapyrroles	Heme and Siroheme Biosynthesis	Precorrin-2 oxidase (EC 1.3.1.76)	0	0	1	0	0	0	0	0	1	0	0	0	0	0	0	0	0	0	0	0	0
ORTHOMCL9906	Cofactors, Vitamins, Prosthetic Groups, Pigments	Riboflavin, FMN, FAD	Riboflavin, FMN and FAD metabolism in plants	FIG000859: hypothetical protein YebC	0	0	1	0	0	0	0	0	1	0	0	0	0	0	0	0	0	0	0	0	0
ORTHOMCL9946	Cofactors, Vitamins, Prosthetic Groups, Pigments	Riboflavin, FMN, FAD	Flavodoxin	NAD(P)H oxidoreductase YRKL (EC 1.6.99.-)	0	0	1	0	0	0	0	0	1	0	0	0	0	0	0	0	0	0	0	0	0
ORTHOMCL9948	Cofactors, Vitamins, Prosthetic Groups, Pigments	NAD and NADP	NAD and NADP cofactor biosynthesis global	Nicotinamidase (EC 3.5.1.19)	0	0	1	0	0	0	0	0	0	0	0	0	0	0	0	1	0	0	0	0	0
ORTHOMCL9952	Cofactors, Vitamins, Prosthetic Groups, Pigments	Biotin	Biotin biosynthesis	3-ketoacyl-CoA thiolase (EC 2.3.1.16)	0	0	1	0	0	0	0	0	1	0	0	0	0	0	0	0	0	0	0	0	0
ORTHOMCL9968	Cofactors, Vitamins, Prosthetic Groups, Pigments	Tetrapyrroles	Heme and Siroheme Biosynthesis	Sirohydrochlorin ferrochelatase (EC 4.99.1.4)	0	0	1	0	0	0	0	0	1	0	0	0	0	0	0	0	0	0	0	0	0
ORTHOMCL9969	Cofactors, Vitamins, Prosthetic Groups, Pigments	NAD and NADP	NAD and NADP cofactor biosynthesis global	ADP-ribose pyrophosphatase (EC 3.6.1.13)	0	0	1	0	0	0	0	0	1	0	0	0	0	0	0	0	0	0	0	0	0
ORTHOMCL9981	Cofactors, Vitamins, Prosthetic Groups, Pigments	Folate and pterines	Pterin carbinolamine dehydratase	Fumarylacetoacetate hydrolase family protein	0	0	1	0	0	0	0	0	1	0	0	0	0	0	0	0	0	0	0	0	0
ORTHOMCL10033	DNA Metabolism	DNA repair	2-phosphoglycolate salvage	Phosphoglycolate phosphatase (EC 3.1.3.18)	0	0	0	0	0	0	0	0	0	0	0	1	0	0	0	1	0	0	0	0	0
ORTHOMCL1675	DNA Metabolism	DNA repair	DNA repair, UvrABC system	Excinuclease ABC subunit A paralog of unknown function	1	1	1	1	1	1	1	1	1	1	1	1	1	1	1	1	1	1	1	1	1
ORTHOMCL1696	DNA Metabolism	DNA repair	DNA repair, bacterial	Exonuclease SbcC	1	1	1	1	1	1	1	1	1	1	1	1	1	1	1	1	1	1	1	1	1
ORTHOMCL1698	DNA Metabolism	DNA repair	RecA and RecX	Regulatory protein RecX	1	1	1	1	1	1	1	1	1	1	1	1	1	1	1	1	1	1	1	1	1
ORTHOMCL1765	DNA Metabolism	DNA repair	DNA repair, bacterial RecBCD pathway	ATP-dependent DNA helicase SCO5183	1	1	1	1	1	1	1	1	1	1	1	1	1	1	1	1	1	1	1	1	1
ORTHOMCL1931	DNA Metabolism	DNA repair	2-phosphoglycolate salvage	Putative phosphatase YfbT	1	1	1	1	1	1	1	1	1	0	1	1	1	1	0	1	1	1	1	1	1
ORTHOMCL2643	DNA Metabolism	DNA repair	DNA repair, bacterial UvrD and related helicases	DNA helicase IV	0	1	1	0	1	0	0	1	1	0	0	1	1	1	1	1	0	0	1	1	0
ORTHOMCL2783	DNA Metabolism	DNA repair	DNA repair, bacterial UvrD and related helicases	DNA helicase IV	0	0	1	0	0	1	0	1	2	0	0	0	1	1	1	0	0	0	1	1	1
ORTHOMCL3724	DNA Metabolism	DNA repair	DNA repair, bacterial photolyase	Deoxyribodipyrimidine photolyase (EC 4.1.99.3)	0	0	1	0	0	1	1	1	0	0	0	0	0	1	0	1	0	0	1	0	0
ORTHOMCL3899	DNA Metabolism	DNA repair	DNA repair, bacterial	Methylated-DNA--protein-cysteine methyltransferase (EC 2.1.1.63)	1	0	0	1	0	1	0	0	0	0	1	0	0	0	0	0	1	1	0	0	0
ORTHOMCL4114	DNA Metabolism	DNA Metabolism - no subcategory	DNA structural proteins, bacterial	Integration host factor alpha subunit	0	1	0	0	1	0	0	0	1	0	0	0	0	1	0	0	0	0	0	2	0
ORTHOMCL4119	DNA Metabolism	DNA repair	DNA repair, bacterial	DNA-cytosine methyltransferase (EC 2.1.1.37)	0	1	1	0	1	0	0	1	1	0	0	1	0	0	0	0	0	0	0	0	0
ORTHOMCL4417	DNA Metabolism	DNA repair	DNA repair, bacterial RecFOR pathway	ATP-dependent DNA helicase RecQ	0	0	0	0	0	1	0	0	0	0	0	0	1	1	1	0	0	0	1	0	0
ORTHOMCL4478	DNA Metabolism	DNA repair	DNA repair, bacterial	Exonuclease SbcD	0	0	0	0	0	0	1	0	0	0	0	1	0	1	1	0	0	0	1	0	0
ORTHOMCL4999	DNA Metabolism	DNA repair	DNA repair, bacterial	Methylated-DNA--protein-cysteine methyltransferase (EC 2.1.1.63)	0	0	0	0	0	0	0	0	0	0	0	0	1	1	0	1	0	0	1	0	0
ORTHOMCL5041	DNA Metabolism	DNA repair	DNA repair, bacterial	Exodeoxyribonuclease III (EC 3.1.11.2)	0	0	0	0	0	0	0	0	0	0	0	0	1	1	1	0	0	0	1	0	0
ORTHOMCL5136	DNA Metabolism	DNA Metabolism - no subcategory	Restriction-Modification System	Type I restriction-modification system, restriction subunit R (EC 3.1.21.3)	0	0	1	0	0	0	1	0	1	0	0	0	0	0	0	0	0	0	0	1	0
ORTHOMCL6001	DNA Metabolism	DNA repair	DNA Repair Base Excision	DNA-3-methyladenine glycosylase II (EC 3.2.2.21)	0	0	0	0	0	0	0	0	0	0	0	0	1	0	1	0	0	0	1	0	0
ORTHOMCL6032	DNA Metabolism	DNA repair	DNA repair, bacterial RecFOR pathway	ATP-dependent DNA helicase RecQ	0	0	0	0	0	1	0	0	0	0	0	0	1	0	0	0	0	0	1	0	0
ORTHOMCL7862	DNA Metabolism	DNA repair	DNA repair, bacterial	SOS-response repressor and protease LexA (EC 3.4.21.88)	1	0	0	0	0	0	0	0	0	0	0	0	0	0	0	0	0	1	0	0	0
ORTHOMCL7977	DNA Metabolism	DNA repair	DNA repair, bacterial	DNA polymerase IV (EC 2.7.7.7)	1	0	0	0	0	0	0	0	0	0	0	0	0	0	0	0	0	1	0	0	0
ORTHOMCL8256	DNA Metabolism	DNA repair	DNA repair, bacterial	Exonuclease SbcD	0	0	0	0	0	1	0	0	0	0	0	0	1	0	0	0	0	0	0	0	0
ORTHOMCL8464	DNA Metabolism	DNA Metabolism - no subcategory	Restriction-Modification System	Type III restriction-modification system methylation subunit (EC 2.1.1.72)	0	0	0	0	0	0	1	0	1	0	0	0	0	0	0	0	0	0	0	0	0
ORTHOMCL8476	DNA Metabolism	DNA Metabolism - no subcategory	Restriction-Modification System	Putative DNA-binding protein in cluster with Type I restriction-modification system	0	0	0	0	0	0	1	0	0	0	0	0	0	0	0	0	0	0	0	1	0
ORTHOMCL8536	DNA Metabolism	DNA repair	2-phosphoglycolate salvage	Phosphoglycolate phosphatase (EC 3.1.3.18)	0	0	0	0	0	0	0	0	0	0	0	0	0	0	1	0	0	0	0	0	1
ORTHOMCL8660	DNA Metabolism	DNA repair	DNA Repair Base Excision	DNA polymerase I (EC 2.7.7.7)	0	0	0	0	0	0	0	0	0	1	0	0	0	0	0	0	0	0	0	1	0
ORTHOMCL8696	DNA Metabolism	DNA Metabolism - no subcategory	Type I Restriction-Modification	Type I restriction-modification system, DNA-methyltransferase subunit M (EC 2.1.1.72)	0	1	0	0	0	0	0	0	0	1	0	0	0	0	0	0	0	0	0	0	0
ORTHOMCL8762	DNA Metabolism	DNA Metabolism - no subcategory	Type I Restriction-Modification	Type I restriction-modification system, restriction subunit R (EC 3.1.21.3)	0	0	0	0	0	0	0	1	0	0	0	0	0	0	0	0	0	0	0	0	1
ORTHOMCL8869	DNA Metabolism	DNA repair	DNA repair, bacterial	Methylated-DNA--protein-cysteine methyltransferase (EC 2.1.1.63)	0	0	0	0	0	1	0	0	0	0	0	0	0	0	0	0	0	0	0	0	1
ORTHOMCL9207	DNA Metabolism	DNA repair	DNA repair, bacterial	DNA-cytosine methyltransferase (EC 2.1.1.37)	0	0	0	1	0	0	0	0	0	0	0	0	0	0	0	0	1	0	0	0	0
ORTHOMCL9491	DNA Metabolism	DNA repair	DNA repair, bacterial UvrD and related helicases	DNA helicase IV	0	0	0	0	0	0	0	0	1	0	0	0	0	0	0	0	0	0	1	0	0
ORTHOMCL9533	DNA Metabolism	DNA repair	DNA repair, bacterial	Exonuclease SbcD	0	1	0	0	0	0	0	1	0	0	0	0	0	0	0	0	0	0	0	0	0
ORTHOMCL9560	DNA Metabolism	DNA repair	Uracil-DNA glycosylase	Uracil-DNA glycosylase, family 1	0	1	0	0	0	0	0	1	0	0	0	0	0	0	0	0	0	0	0	0	0
ORTHOMCL9656	DNA Metabolism	DNA Metabolism - no subcategory	Restriction-Modification System	Type III restriction-modification system methylation subunit (EC 2.1.1.72)	0	0	0	0	0	0	0	2	0	0	0	0	0	0	0	0	0	0	0	0	0
ORTHOMCL9748	DNA Metabolism	DNA replication	DNA topoisomerases, Type I, ATP-independent	DNA topoisomerase IB (poxvirus type) (EC 5.99.1.2)	0	0	1	0	0	0	0	0	1	0	0	0	0	0	0	0	0	0	0	0	0
ORTHOMCL9794	DNA Metabolism	DNA repair	DNA repair, UvrABC system	Excinuclease ABC subunit A paralog of unknown function	0	0	1	0	0	0	0	0	1	0	0	0	0	0	0	0	0	0	0	0	0
ORTHOMCL9796	DNA Metabolism	DNA repair	DNA repair, bacterial UvrD and related helicases	DNA helicase IV	0	0	1	0	0	0	0	0	1	0	0	0	0	0	0	0	0	0	0	0	0
ORTHOMCL4006	Dormancy and Sporulation	Dormancy and Sporulation - no subcategory	Persister Cells	HipA protein	0	0	1	0	0	0	0	0	1	1	0	0	1	1	0	0	0	0	1	0	0
ORTHOMCL8326	Dormancy and Sporulation	Dormancy and Sporulation - no subcategory	Persister Cells	HipA protein	0	0	0	0	0	0	1	0	0	0	0	0	0	0	0	0	0	0	0	1	0
ORTHOMCL8472	Dormancy and Sporulation	Dormancy and Sporulation - no subcategory	Persister Cells	HipA protein	0	0	0	0	0	0	1	0	0	0	0	0	0	0	0	0	0	0	0	1	0
ORTHOMCL8570	Dormancy and Sporulation	Dormancy and Sporulation - no subcategory	Persister Cells	HipA protein	0	0	0	0	0	0	0	0	0	0	0	0	0	0	1	0	0	0	0	1	0
ORTHOMCL10045	Fatty Acids, Lipids, and Isoprenoids	Fatty acids	Fatty Acid Biosynthesis FASII	3-oxoacyl-[acyl-carrier protein] reductase (EC 1.1.1.100)	0	0	0	0	0	0	0	0	0	0	0	1	0	0	0	1	0	0	0	0	0
ORTHOMCL2257	Fatty Acids, Lipids, and Isoprenoids	Fatty acids	Fatty Acid Biosynthesis FASII	4@1-phosphopantetheinyl transferase (EC 2.7.8.-)	0	1	1	0	1	1	1	1	1	0	0	1	1	1	1	1	0	0	1	1	1
ORTHOMCL2369	Fatty Acids, Lipids, and Isoprenoids	Fatty acids	Fatty Acid Biosynthesis FASII	3-oxoacyl-[acyl-carrier protein] reductase (EC 1.1.1.100)	0	0	0	1	1	0	1	1	0	1	1	1	1	1	1	1	1	0	1	1	0
ORTHOMCL2551	Fatty Acids, Lipids, and Isoprenoids	Fatty acids	Fatty Acid Biosynthesis FASII	Acetyl-coenzyme A carboxyl transferase alpha chain (EC 6.4.1.2)	0	1	1	0	1	0	0	1	1	1	0	1	1	1	0	1	0	0	1	1	1
ORTHOMCL2682	Fatty Acids, Lipids, and Isoprenoids	Fatty Acids, Lipids, and Isoprenoids - no subcategory	Polyhydroxybutyrate metabolism	Acetyl-CoA acetyltransferase (EC 2.3.1.9)	0	0	0	1	0	1	2	0	0	0	0	0	1	1	1	1	0	0	1	1	2
ORTHOMCL2808	Fatty Acids, Lipids, and Isoprenoids	Phospholipids	Glycerolipid and Glycerophospholipid Metabolism in Bacteria	Glycerol-1-phosphate dehydrogenase [NAD(P)] (EC 1.1.1.261)	0	0	1	0	1	0	1	1	1	0	0	1	1	1	0	1	0	0	1	1	0
ORTHOMCL2992	Fatty Acids, Lipids, and Isoprenoids	Fatty acids	Fatty Acid Biosynthesis FASII	3-oxoacyl-[acyl-carrier protein] reductase (EC 1.1.1.100)	0	0	1	0	1	1	0	1	1	0	0	1	1	1	0	0	0	0	1	0	1
ORTHOMCL3126	Fatty Acids, Lipids, and Isoprenoids	Phospholipids	Glycerolipid and Glycerophospholipid Metabolism in Bacteria	Aldehyde dehydrogenase (EC 1.2.1.3)	0	0	1	0	0	1	1	0	1	0	0	0	1	1	1	0	0	0	1	0	1
ORTHOMCL3146	Fatty Acids, Lipids, and Isoprenoids	Fatty acids	Fatty Acid Biosynthesis FASII	3-oxoacyl-[acyl-carrier protein] reductase (EC 1.1.1.100)	0	0	1	0	0	1	1	0	1	0	0	0	1	1	1	0	0	0	1	0	1
ORTHOMCL3317	Fatty Acids, Lipids, and Isoprenoids	Fatty acids	Fatty Acid Biosynthesis FASII	3-oxoacyl-[acyl-carrier protein] reductase (EC 1.1.1.100)	0	2	1	0	0	0	1	0	1	0	0	0	1	1	0	0	0	0	1	0	0
ORTHOMCL3334	Fatty Acids, Lipids, and Isoprenoids	Fatty acids	Fatty Acid Biosynthesis FASII	3-oxoacyl-[acyl-carrier protein] reductase (EC 1.1.1.100)	0	1	1	0	0	0	1	0	1	0	0	0	1	1	0	1	0	0	1	0	0
ORTHOMCL3382	Fatty Acids, Lipids, and Isoprenoids	Fatty Acids, Lipids, and Isoprenoids - no subcategory	Polyhydroxybutyrate metabolism	Acetyl-CoA acetyltransferase (EC 2.3.1.9)	0	0	1	1	0	0	1	0	1	0	1	0	0	0	1	0	1	0	0	1	0
ORTHOMCL3409	Fatty Acids, Lipids, and Isoprenoids	Fatty acids	Fatty Acid Biosynthesis FASII	Enoyl-[acyl-carrier-protein] reductase [FMN] (EC 1.3.1.9)	0	1	1	0	1	0	0	1	1	0	0	1	0	0	1	1	0	0	0	0	0
ORTHOMCL3662	Fatty Acids, Lipids, and Isoprenoids	Fatty acids	Fatty acid metabolism cluster	Enoyl-CoA hydratase (EC 4.2.1.17)	0	0	1	0	0	1	0	0	0	0	0	0	1	1	1	1	0	0	1	0	0
ORTHOMCL4516	Fatty Acids, Lipids, and Isoprenoids	Phospholipids	Glycerolipid and Glycerophospholipid Metabolism in Bacteria	1-acyl-sn-glycerol-3-phosphate acyltransferase (EC 2.3.1.51)	0	0	0	0	0	0	0	0	0	0	2	0	0	0	1	0	1	0	0	1	0
ORTHOMCL4561	Fatty Acids, Lipids, and Isoprenoids	Phospholipids	Glycerolipid and Glycerophospholipid Metabolism in Bacteria	Acyl carrier protein	0	0	0	1	0	1	0	0	0	1	1	0	0	0	0	0	1	0	0	0	0
ORTHOMCL4629	Fatty Acids, Lipids, and Isoprenoids	Phospholipids	Glycerolipid and Glycerophospholipid Metabolism in Bacteria	Glycerate kinase (EC 2.7.1.31)	0	1	0	1	0	0	0	0	0	0	1	0	0	0	0	0	1	1	0	0	0
ORTHOMCL4966	Fatty Acids, Lipids, and Isoprenoids	Phospholipids	Glycerolipid and Glycerophospholipid Metabolism in Bacteria	CDP-diacylglycerol--glycerol-3-phosphate 3-phosphatidyltransferase (EC 2.7.8.5)	0	0	0	0	0	0	0	0	0	0	0	0	1	1	1	0	0	0	1	0	0
ORTHOMCL4978	Fatty Acids, Lipids, and Isoprenoids	Fatty acids	Fatty Acid Biosynthesis FASII	3-oxoacyl-[acyl-carrier protein] reductase (EC 1.1.1.100)	0	0	0	0	0	0	0	1	0	0	0	0	1	1	0	0	0	0	1	0	0
ORTHOMCL5134	Fatty Acids, Lipids, and Isoprenoids	Fatty acids	Fatty Acid Biosynthesis FASII	3-oxoacyl-[acyl-carrier protein] reductase (EC 1.1.1.100)	0	0	0	0	0	1	1	0	0	0	0	0	0	0	0	0	0	0	0	1	1
ORTHOMCL5239	Fatty Acids, Lipids, and Isoprenoids	Fatty acids	Fatty Acid Biosynthesis FASII	3-oxoacyl-[acyl-carrier protein] reductase (EC 1.1.1.100)	0	0	0	0	1	0	0	0	0	1	0	1	0	0	0	0	1	0	0	0	0
ORTHOMCL5368	Fatty Acids, Lipids, and Isoprenoids	Phospholipids	Glycerolipid and Glycerophospholipid Metabolism in Bacteria	Aldehyde dehydrogenase (EC 1.2.1.3)	0	0	0	1	0	0	0	0	0	0	2	0	0	0	0	0	1	0	0	0	0
ORTHOMCL6017	Fatty Acids, Lipids, and Isoprenoids	Phospholipids	Glycerolipid and Glycerophospholipid Metabolism in Bacteria	Aldehyde dehydrogenase (EC 1.2.1.3)	0	0	0	0	0	0	0	0	0	0	0	0	1	1	0	0	0	0	1	0	0
ORTHOMCL6073	Fatty Acids, Lipids, and Isoprenoids	Fatty acids	Fatty Acid Biosynthesis FASII	3-oxoacyl-[acyl-carrier protein] reductase (EC 1.1.1.100)	0	0	0	0	0	0	0	0	0	0	0	0	1	1	0	0	0	0	1	0	0
ORTHOMCL6309	Fatty Acids, Lipids, and Isoprenoids	Phospholipids	Glycerolipid and Glycerophospholipid Metabolism in Bacteria	Aldehyde dehydrogenase (EC 1.2.1.3)	0	0	0	0	1	0	0	0	0	1	0	0	0	0	0	0	0	0	0	1	0
ORTHOMCL6312	Fatty Acids, Lipids, and Isoprenoids	Fatty acids	Fatty Acid Biosynthesis FASII	Enoyl-[acyl-carrier-protein] reductase [FMN] (EC 1.3.1.9)	0	0	0	0	1	0	0	0	0	1	0	0	0	0	0	0	0	0	0	1	0
ORTHOMCL6349	Fatty Acids, Lipids, and Isoprenoids	Fatty acids	Fatty acid metabolism cluster	Enoyl-CoA hydratase (EC 4.2.1.17)	0	0	1	0	0	0	0	0	1	0	0	0	0	0	0	0	0	0	0	0	1
ORTHOMCL6382	Fatty Acids, Lipids, and Isoprenoids	Fatty acids	Acyl-CoA thioesterase II	Acyl-CoA thioesterase II (EC 3.1.2.-)	0	0	1	0	0	0	0	0	1	0	0	0	0	0	0	0	0	0	0	0	1
ORTHOMCL6398	Fatty Acids, Lipids, and Isoprenoids	Fatty acids	Fatty acid metabolism cluster	Enoyl-CoA hydratase (EC 4.2.1.17)	0	0	1	0	0	0	0	0	1	0	0	0	0	0	0	0	0	0	0	0	1
ORTHOMCL6403	Fatty Acids, Lipids, and Isoprenoids	Fatty acids	Fatty Acid Biosynthesis FASII	Enoyl-[acyl-carrier-protein] reductase [FMN] (EC 1.3.1.9)	0	0	1	0	0	0	0	0	1	0	0	0	0	0	0	0	0	0	0	0	1
ORTHOMCL6409	Fatty Acids, Lipids, and Isoprenoids	Fatty acids	Fatty Acid Biosynthesis FASII	3-oxoacyl-[acyl-carrier protein] reductase (EC 1.1.1.100)	0	0	1	0	0	0	0	0	1	0	0	0	0	0	0	0	0	0	0	0	1
ORTHOMCL6485	Fatty Acids, Lipids, and Isoprenoids	Fatty acids	Fatty Acid Biosynthesis FASII	3-oxoacyl-[acyl-carrier protein] reductase (EC 1.1.1.100)	0	1	0	0	1	0	0	0	0	0	0	1	0	0	0	0	0	0	0	0	0
ORTHOMCL6592	Fatty Acids, Lipids, and Isoprenoids	Fatty acids	Fatty Acid Biosynthesis FASII	4@1-phosphopantetheinyl transferase (EC 2.7.8.-)	0	0	0	1	0	0	0	0	0	0	1	0	0	0	0	0	1	0	0	0	0
ORTHOMCL6665	Fatty Acids, Lipids, and Isoprenoids	Phospholipids	Cardiolipin synthesis	Cardiolipin synthetase (EC 2.7.8.-)	0	0	0	1	0	0	0	0	0	0	1	0	0	0	0	0	1	0	0	0	0
ORTHOMCL6747	Fatty Acids, Lipids, and Isoprenoids	Fatty acids	Fatty Acid Biosynthesis FASII	3-oxoacyl-[acyl-carrier protein] reductase (EC 1.1.1.100)	0	0	1	0	0	1	0	0	1	0	0	0	0	0	0	0	0	0	0	0	0
ORTHOMCL6811	Fatty Acids, Lipids, and Isoprenoids	Fatty acids	Fatty Acid Biosynthesis FASII	3-oxoacyl-[acyl-carrier protein] reductase (EC 1.1.1.100)	0	1	0	0	0	0	0	0	0	0	0	1	0	0	0	1	0	0	0	0	0
ORTHOMCL6825	Fatty Acids, Lipids, and Isoprenoids	Fatty acids	Fatty Acid Biosynthesis FASII	3-oxoacyl-[acyl-carrier protein] reductase (EC 1.1.1.100)	0	1	1	0	0	0	0	0	1	0	0	0	0	0	0	0	0	0	0	0	0
ORTHOMCL6837	Fatty Acids, Lipids, and Isoprenoids	Fatty acids	Fatty Acid Biosynthesis FASII	3-oxoacyl-[acyl-carrier protein] reductase (EC 1.1.1.100)	0	1	1	0	0	0	0	0	1	0	0	0	0	0	0	0	0	0	0	0	0
ORTHOMCL6860	Fatty Acids, Lipids, and Isoprenoids	Fatty acids	Fatty Acid Biosynthesis FASII	Enoyl-[acyl-carrier-protein] reductase [FMN] (EC 1.3.1.9)	0	0	1	0	0	0	0	0	1	0	0	1	0	0	0	0	0	0	0	0	0
ORTHOMCL7963	Fatty Acids, Lipids, and Isoprenoids	Fatty acids	Fatty Acid Biosynthesis FASII	4@1-phosphopantetheinyl transferase (EC 2.7.8.-)	1	0	0	0	0	0	0	0	0	0	0	0	0	0	0	0	0	1	0	0	0
ORTHOMCL8261	Fatty Acids, Lipids, and Isoprenoids	Fatty acids	Fatty Acid Biosynthesis FASII	3-oxoacyl-[acyl-carrier protein] reductase (EC 1.1.1.100)	0	0	0	0	0	0	0	0	0	0	0	0	1	1	0	0	0	0	0	0	0
ORTHOMCL8297	Fatty Acids, Lipids, and Isoprenoids	Fatty acids	Fatty acid metabolism cluster	Enoyl-CoA hydratase (EC 4.2.1.17)	0	0	0	0	0	0	1	1	0	0	0	0	0	0	0	0	0	0	0	0	0
ORTHOMCL8372	Fatty Acids, Lipids, and Isoprenoids	Phospholipids	Glycerolipid and Glycerophospholipid Metabolism in Bacteria	Glycerol kinase (EC 2.7.1.30)	0	0	0	0	0	0	1	0	0	0	0	0	0	0	0	0	0	0	0	1	0
ORTHOMCL8388	Fatty Acids, Lipids, and Isoprenoids	Fatty acids	Fatty Acid Biosynthesis FASII	Biotin carboxylase of acetyl-CoA carboxylase (EC 6.3.4.14)	0	0	0	0	0	0	1	0	0	0	0	0	0	0	0	0	0	0	0	1	0
ORTHOMCL8403	Fatty Acids, Lipids, and Isoprenoids	Fatty acids	Fatty acid metabolism cluster	3-hydroxybutyryl-CoA epimerase (EC 5.1.2.3)	0	0	0	0	0	0	1	0	0	0	0	0	0	0	0	0	0	0	0	1	0
ORTHOMCL8406	Fatty Acids, Lipids, and Isoprenoids	Phospholipids	Glycerolipid and Glycerophospholipid Metabolism in Bacteria	Glycerol-3-phosphate dehydrogenase (EC 1.1.5.3)	0	0	0	0	0	0	1	0	0	0	0	0	0	0	0	0	0	0	0	1	0
ORTHOMCL8439	Fatty Acids, Lipids, and Isoprenoids	Fatty acids	Fatty Acid Biosynthesis FASII	Biotin carboxyl carrier protein of acetyl-CoA carboxylase	0	0	0	0	0	0	1	0	0	0	0	0	0	0	0	0	0	0	0	1	0
ORTHOMCL8462	Fatty Acids, Lipids, and Isoprenoids	Fatty acids	Fatty acid metabolism cluster	Enoyl-CoA hydratase (EC 4.2.1.17)	0	0	0	0	0	0	1	0	0	0	0	0	0	0	0	0	0	0	0	1	0
ORTHOMCL8473	Fatty Acids, Lipids, and Isoprenoids	Fatty acids	Fatty acid metabolism cluster	3-hydroxyacyl-CoA dehydrogenase (EC 1.1.1.35)	0	0	0	0	0	0	1	0	0	0	0	0	0	0	0	0	0	0	0	1	0
ORTHOMCL8475	Fatty Acids, Lipids, and Isoprenoids	Phospholipids	Glycerolipid and Glycerophospholipid Metabolism in Bacteria	Glycerol-3-phosphate dehydrogenase (EC 1.1.5.3)	0	0	0	0	0	0	1	0	0	0	0	0	0	0	0	0	0	0	0	1	0
ORTHOMCL8659	Fatty Acids, Lipids, and Isoprenoids	Phospholipids	Glycerolipid and Glycerophospholipid Metabolism in Bacteria	Glycerate kinase (EC 2.7.1.31)	0	0	0	0	0	1	0	0	0	1	0	0	0	0	0	0	0	0	0	0	0
ORTHOMCL8934	Fatty Acids, Lipids, and Isoprenoids	Fatty acids	Fatty acid metabolism cluster	3-hydroxybutyryl-CoA epimerase (EC 5.1.2.3)	0	0	0	0	0	1	0	0	0	0	0	0	0	0	0	0	0	0	0	0	1
ORTHOMCL8948	Fatty Acids, Lipids, and Isoprenoids	Phospholipids	Glycerolipid and Glycerophospholipid Metabolism in Bacteria	Acyl carrier protein	0	0	0	0	1	0	0	0	0	0	0	1	0	0	0	0	0	0	0	0	0
ORTHOMCL8953	Fatty Acids, Lipids, and Isoprenoids	Fatty Acids, Lipids, and Isoprenoids - no subcategory	Polyhydroxybutyrate metabolism	Short chain fatty acids transporter	0	0	0	0	1	0	0	0	0	0	0	1	0	0	0	0	0	0	0	0	0
ORTHOMCL8996	Fatty Acids, Lipids, and Isoprenoids	Phospholipids	Glycerolipid and Glycerophospholipid Metabolism in Bacteria	CDP-diacylglycerol--glycerol-3-phosphate 3-phosphatidyltransferase (EC 2.7.8.5)	0	0	0	0	1	0	0	0	0	0	0	1	0	0	0	0	0	0	0	0	0
ORTHOMCL9071	Fatty Acids, Lipids, and Isoprenoids	Fatty acids	Fatty acid metabolism cluster	Enoyl-CoA hydratase (EC 4.2.1.17)	0	0	0	0	1	0	0	1	0	0	0	0	0	0	0	0	0	0	0	0	0
ORTHOMCL9190	Fatty Acids, Lipids, and Isoprenoids	Phospholipids	Glycerolipid and Glycerophospholipid Metabolism in Bacteria	Glycerol kinase (EC 2.7.1.30)	0	0	0	0	0	0	0	0	0	0	1	0	0	0	0	0	1	0	0	0	0
ORTHOMCL9203	Fatty Acids, Lipids, and Isoprenoids	Fatty acids	Fatty Acid Biosynthesis FASII	3-oxoacyl-[acyl-carrier protein] reductase (EC 1.1.1.100)	0	0	0	1	0	0	0	0	0	0	0	0	0	0	0	0	1	0	0	0	0
ORTHOMCL9219	Fatty Acids, Lipids, and Isoprenoids	Fatty Acids, Lipids, and Isoprenoids - no subcategory	Polyhydroxybutyrate metabolism	Acetyl-CoA acetyltransferase (EC 2.3.1.9)	0	0	0	0	0	0	0	0	0	0	1	0	0	0	0	0	1	0	0	0	0
ORTHOMCL9279	Fatty Acids, Lipids, and Isoprenoids	Phospholipids	Glycerolipid and Glycerophospholipid Metabolism in Bacteria	Glycerol kinase (EC 2.7.1.30)	0	0	0	1	0	0	0	0	0	0	1	0	0	0	0	0	0	0	0	0	0
ORTHOMCL9358	Fatty Acids, Lipids, and Isoprenoids	Fatty acids	Fatty Acid Biosynthesis FASII	3-oxoacyl-[acyl-carrier protein] reductase (EC 1.1.1.100)	0	0	0	0	0	1	0	0	0	0	0	0	0	0	0	0	0	0	1	0	0
ORTHOMCL9466	Fatty Acids, Lipids, and Isoprenoids	Fatty acids	Fatty Acid Biosynthesis FASII	3-oxoacyl-[acyl-carrier protein] reductase (EC 1.1.1.100)	0	0	0	0	0	0	0	0	0	0	0	0	0	1	0	0	0	0	1	0	0
ORTHOMCL9536	Fatty Acids, Lipids, and Isoprenoids	Fatty acids	Fatty Acid Biosynthesis FASII	3-oxoacyl-[acyl-carrier protein] reductase (EC 1.1.1.100)	0	2	0	0	0	0	0	0	0	0	0	0	0	0	0	0	0	0	0	0	0
ORTHOMCL9548	Fatty Acids, Lipids, and Isoprenoids	Fatty acids	Fatty Acid Biosynthesis FASII	Enoyl-[acyl-carrier-protein] reductase [FMN] (EC 1.3.1.9)	0	1	0	0	0	0	0	0	0	0	0	1	0	0	0	0	0	0	0	0	0
ORTHOMCL9603	Fatty Acids, Lipids, and Isoprenoids	Isoprenoids	Isoprenoid Biosynthesis	4-diphosphocytidyl-2-C-methyl-D-erythritol kinase (EC 2.7.1.148)	0	1	0	0	0	0	0	1	0	0	0	0	0	0	0	0	0	0	0	0	0
ORTHOMCL9709	Fatty Acids, Lipids, and Isoprenoids	Fatty acids	Fatty acid metabolism cluster	Enoyl-CoA hydratase (EC 4.2.1.17)	0	0	1	0	0	0	0	0	1	0	0	0	0	0	0	0	0	0	0	0	0
ORTHOMCL9782	Fatty Acids, Lipids, and Isoprenoids	Isoprenoids	Carotenoids	Beta-carotene ketolase (EC 1.14.-.-)	0	0	1	0	0	0	0	0	1	0	0	0	0	0	0	0	0	0	0	0	0
ORTHOMCL9797	Fatty Acids, Lipids, and Isoprenoids	Fatty acids	Fatty Acid Biosynthesis FASII	3-oxoacyl-[acyl-carrier protein] reductase (EC 1.1.1.100)	0	0	1	0	0	0	0	0	1	0	0	0	0	0	0	0	0	0	0	0	0
ORTHOMCL9825	Fatty Acids, Lipids, and Isoprenoids	Phospholipids	Glycerolipid and Glycerophospholipid Metabolism in Bacteria	Glycerol-1-phosphate dehydrogenase [NAD(P)] (EC 1.1.1.261)	0	0	1	0	0	0	0	0	1	0	0	0	0	0	0	0	0	0	0	0	0
ORTHOMCL9960	Fatty Acids, Lipids, and Isoprenoids	Phospholipids	Glycerolipid and Glycerophospholipid Metabolism in Bacteria	Glycerol kinase (EC 2.7.1.30)	0	0	1	0	0	0	0	0	1	0	0	0	0	0	0	0	0	0	0	0	0
ORTHOMCL9977	Fatty Acids, Lipids, and Isoprenoids	Fatty acids	Fatty Acid Biosynthesis FASII	Biotin carboxyl carrier protein of acetyl-CoA carboxylase	0	0	1	0	0	0	0	0	1	0	0	0	0	0	0	0	0	0	0	0	0
ORTHOMCL1665	Iron acquisition and metabolism	Iron acquisition and metabolism - no subcategory	Encapsulating protein for DyP-type peroxidase and ferritin-like protein oligomers	Predicted dye-decolorizing peroxidase (DyP), encapsulated subgroup	1	1	1	1	1	1	1	1	1	1	1	1	1	1	1	1	1	1	1	1	1
ORTHOMCL4524	Iron acquisition and metabolism	Iron acquisition and metabolism - no subcategory	Ferrous iron transporter EfeUOB, low-pH-induced	Ferrous iron transport permease EfeU	0	0	0	0	0	0	0	0	0	1	0	0	0	0	1	1	0	0	0	1	1
ORTHOMCL8520	Iron acquisition and metabolism	Iron acquisition and metabolism - no subcategory	Iron acquisition in Streptococcus	Ferric iron ABC transporter, ATP-binding protein	0	0	0	0	1	0	0	0	0	0	0	0	0	0	1	0	0	0	0	0	0
ORTHOMCL9389	Iron acquisition and metabolism	Iron acquisition and metabolism - no subcategory	Iron acquisition in Streptococcus	Ferric iron ABC transporter, permease protein	0	0	0	0	0	1	0	0	0	0	0	0	0	0	0	0	0	0	1	0	0
ORTHOMCL10008	Membrane Transport	TRAP transporters	TRAP Transporter collection	TRAP-type C4-dicarboxylate transport system, periplasmic component	0	0	1	0	0	0	0	0	1	0	0	0	0	0	0	0	0	0	0	0	0
ORTHOMCL10010	Membrane Transport	ABC transporters	ABC transporter dipeptide (TC 3.A.1.5.2)	Dipeptide-binding ABC transporter, periplasmic substrate-binding component (TC 3.A.1.5.2)	0	0	1	0	0	0	0	0	0	0	0	1	0	0	0	0	0	0	0	0	0
ORTHOMCL10032	Membrane Transport	Membrane Transport - no subcategory	Tricarboxylate transport system	Tricarboxylate transport protein TctC	0	0	0	0	0	0	0	0	0	0	0	1	0	0	0	1	0	0	0	0	0
ORTHOMCL1849	Membrane Transport	Uni- Sym- and Antiporters	Multi-subunit cation antiporter	Na(+) H(+) antiporter subunit E	1	1	1	1	1	1	1	1	1	0	1	1	1	1	1	1	1	1	1	1	1
ORTHOMCL2025	Membrane Transport	Membrane Transport - no subcategory	ECF class transporters	Duplicated ATPase component CbrU of energizing module of predicted cobalamin ECF transporter	0	1	1	1	1	1	1	1	1	0	1	1	1	1	1	1	1	0	1	1	1
ORTHOMCL2262	Membrane Transport	ABC transporters	ABC transporter oligopeptide (TC 3.A.1.5.1)	Oligopeptide transport ATP-binding protein OppD (TC 3.A.1.5.1)	0	1	1	0	1	1	1	1	1	0	0	1	1	1	1	1	0	0	1	1	1
ORTHOMCL2282	Membrane Transport	Membrane Transport - no subcategory	ECF class transporters	Substrate-specific component CbrT of predicted cobalamin ECF transporter	0	1	1	0	1	1	1	1	1	0	0	1	1	1	1	1	0	0	1	1	1
ORTHOMCL2374	Membrane Transport	Protein and nucleoprotein secretion system, Type IV	Type IV pilus	Type IV pilin PilA	0	1	1	0	1	1	1	1	1	0	0	1	1	1	1	1	0	0	1	1	0
ORTHOMCL2457	Membrane Transport	ABC transporters	ABC transporter branched-chain amino acid (TC 3.A.1.4.1)	High-affinity branched-chain amino acid transport system permease protein LivH (TC 3.A.1.4.1)	1	1	0	1	0	0	1	0	0	1	1	0	1	1	1	0	1	1	1	1	0
ORTHOMCL2504	Membrane Transport	Protein and nucleoprotein secretion system, Type IV	Type IV pilus	Type IV pilus biogenesis protein PilM	0	1	1	0	1	0	1	1	1	0	0	1	1	1	1	1	0	0	1	1	0
ORTHOMCL2554	Membrane Transport	Protein translocation across cytoplasmic membrane	Twin-arginine translocation system	Twin-arginine translocation protein TatA	0	1	1	0	1	0	1	1	1	0	0	1	1	1	1	1	0	0	1	1	0
ORTHOMCL2633	Membrane Transport	Protein secretion system, Type II	Widespread colonization island	Similar to TadZ/CpaE, associated with Flp pilus assembly	0	1	0	1	1	1	0	1	0	1	1	0	1	1	0	0	1	0	1	0	1
ORTHOMCL2642	Membrane Transport	ABC transporters	ABC transporter oligopeptide (TC 3.A.1.5.1)	Oligopeptide transport system permease protein OppB (TC 3.A.1.5.1)	0	1	1	0	1	0	1	1	1	0	0	1	1	1	0	1	0	0	1	0	1
ORTHOMCL2659	Membrane Transport	Protein secretion system, Type II	Widespread colonization island	Flp pilus assembly protein RcpC/CpaB	0	1	0	1	1	1	0	1	0	1	1	0	1	1	0	0	1	0	1	0	1
ORTHOMCL2669	Membrane Transport	Protein and nucleoprotein secretion system, Type IV	Type IV pilus	Twitching motility protein PilT	0	0	1	0	1	0	1	1	1	0	0	1	1	1	1	1	0	0	1	1	0
ORTHOMCL2678	Membrane Transport	Protein secretion system, Type II	Widespread colonization island	Type II/IV secretion system ATPase TadZ/CpaE, associated with Flp pilus assembly	0	1	0	1	1	1	0	1	0	1	1	0	1	1	0	0	1	0	1	0	1
ORTHOMCL2687	Membrane Transport	Protein and nucleoprotein secretion system, Type IV	Type IV pilus	Type IV pilus biogenesis protein PilN	0	1	1	0	1	0	1	1	1	0	0	1	1	1	0	1	0	0	1	1	0
ORTHOMCL2698	Membrane Transport	Protein and nucleoprotein secretion system, Type IV	Type IV pilus	Type IV pilus biogenesis protein PilN	0	1	0	1	1	1	0	1	0	1	0	1	0	0	1	1	0	0	0	1	2
ORTHOMCL2838	Membrane Transport	Protein and nucleoprotein secretion system, Type IV	Type IV pilus	Type IV pilus biogenesis protein PilM	0	0	1	0	1	0	1	0	1	0	1	1	0	0	1	1	1	1	0	1	0
ORTHOMCL2948	Membrane Transport	ABC transporters	ABC transporter oligopeptide (TC 3.A.1.5.1)	Oligopeptide transport system permease protein OppB (TC 3.A.1.5.1)	0	0	1	1	0	1	1	0	1	0	0	0	1	1	0	0	0	0	1	1	1
ORTHOMCL2979	Membrane Transport	ABC transporters	ABC transporter oligopeptide (TC 3.A.1.5.1)	Oligopeptide transport system permease protein OppB (TC 3.A.1.5.1)	0	0	1	1	0	1	1	0	1	0	0	0	1	1	0	0	0	0	1	1	1
ORTHOMCL2987	Membrane Transport	ABC transporters	ABC transporter oligopeptide (TC 3.A.1.5.1)	Oligopeptide ABC transporter, periplasmic oligopeptide-binding protein OppA (TC 3.A.1.5.1)	0	0	1	1	0	1	1	0	1	0	0	0	1	1	0	0	0	0	1	1	1
ORTHOMCL2991	Membrane Transport	ABC transporters	ABC transporter dipeptide (TC 3.A.1.5.2)	Dipeptide transport system permease protein DppC (TC 3.A.1.5.2)	0	0	1	1	0	1	1	0	1	0	0	0	1	1	0	0	0	0	1	1	1
ORTHOMCL3121	Membrane Transport	ABC transporters	ABC transporter branched-chain amino acid (TC 3.A.1.4.1)	High-affinity branched-chain amino acid transport system permease protein LivH (TC 3.A.1.4.1)	0	1	1	0	0	0	1	0	0	1	0	0	1	1	0	0	0	0	1	1	1
ORTHOMCL3372	Membrane Transport	Protein translocation across cytoplasmic membrane	Twin-arginine translocation system	Twin-arginine translocation protein TatA	0	0	1	0	0	2	0	0	1	0	0	0	1	0	0	0	1	0	1	0	1
ORTHOMCL3374	Membrane Transport	ABC transporters	ABC transporter alkylphosphonate (TC 3.A.1.9.1)	Phosphonate ABC transporter phosphate-binding periplasmic component (TC 3.A.1.9.1)	0	0	0	1	0	1	0	0	0	0	1	0	1	1	0	0	1	0	1	0	1
ORTHOMCL3386	Membrane Transport	Protein and nucleoprotein secretion system, Type IV	Type IV pilus	Type IV pilus biogenesis protein PilO	0	0	1	0	1	0	1	0	1	0	0	1	0	0	1	1	0	0	0	1	0
ORTHOMCL3389	Membrane Transport	ABC transporters	ABC transporter branched-chain amino acid (TC 3.A.1.4.1)	Branched-chain amino acid transport ATP-binding protein LivF (TC 3.A.1.4.1)	0	0	1	0	1	0	1	1	1	0	0	1	0	0	0	1	0	0	0	1	0
ORTHOMCL3568	Membrane Transport	Uni- Sym- and Antiporters	NhaA, NhaD and Sodium-dependent phosphate transporters	Na+/H+ antiporter NhaA type	1	0	1	1	0	0	0	1	0	0	1	0	0	0	0	0	1	1	0	0	0
ORTHOMCL3581	Membrane Transport	ABC transporters	ABC transporter oligopeptide (TC 3.A.1.5.1)	Oligopeptide ABC transporter, periplasmic oligopeptide-binding protein OppA (TC 3.A.1.5.1)	1	0	0	0	0	0	0	0	0	1	0	0	1	1	1	1	0	0	1	0	0
ORTHOMCL3632	Membrane Transport	ABC transporters	ABC transporter branched-chain amino acid (TC 3.A.1.4.1)	High-affinity branched-chain amino acid transport system permease protein LivH (TC 3.A.1.4.1)	0	0	0	0	0	0	0	1	0	0	0	1	1	1	1	2	0	0	0	0	0
ORTHOMCL3733	Membrane Transport	Membrane Transport - no subcategory	Tricarboxylate transport system	Tricarboxylate transport membrane protein TctA	0	0	0	0	1	0	0	0	0	1	0	2	0	1	0	1	0	0	0	0	1
ORTHOMCL3906	Membrane Transport	ABC transporters	ABC transporter oligopeptide (TC 3.A.1.5.1)	Oligopeptide ABC transporter, periplasmic oligopeptide-binding protein OppA (TC 3.A.1.5.1)	1	0	0	1	1	1	0	0	0	0	1	0	0	0	0	0	1	0	0	0	0
ORTHOMCL3985	Membrane Transport	ABC transporters	ABC transporter oligopeptide (TC 3.A.1.5.1)	Oligopeptide transport system permease protein OppC (TC 3.A.1.5.1)	0	0	1	0	0	0	0	0	0	0	0	0	1	1	0	1	0	0	1	0	1
ORTHOMCL4031	Membrane Transport	Protein secretion system, Type II	Widespread colonization island	Flp pilus assembly protein TadB	0	0	0	0	0	1	1	1	0	0	0	0	0	1	0	1	0	0	1	0	0
ORTHOMCL4095	Membrane Transport	Protein and nucleoprotein secretion system, Type IV	Type IV pilus	Type IV pilin PilA	0	1	0	0	0	1	0	0	0	1	0	0	0	0	0	0	0	0	0	1	2
ORTHOMCL4350	Membrane Transport	Membrane Transport - no subcategory	ECF class transporters	ATPase component NikO of energizing module of nickel ECF transporter	1	0	1	0	0	0	1	0	1	0	0	0	0	0	0	0	0	0	0	1	0
ORTHOMCL4402	Membrane Transport	ABC transporters	ABC transporter alkylphosphonate (TC 3.A.1.9.1)	Phosphonate ABC transporter permease protein phnE (TC 3.A.1.9.1)	0	0	0	0	0	0	1	0	0	1	0	0	1	1	0	0	0	0	1	0	0
ORTHOMCL4465	Membrane Transport	Cation transporters	Magnesium transport	Mg/Co/Ni transporter MgtE	0	0	0	0	0	1	0	0	0	0	0	0	1	1	0	0	0	0	1	0	1
ORTHOMCL4493	Membrane Transport	TRAP transporters	TRAP Transporter collection	TRAP-type C4-dicarboxylate transport system, small permease component	0	0	1	0	0	0	1	0	1	0	0	0	0	0	0	0	0	0	0	1	1
ORTHOMCL4504	Membrane Transport	TRAP transporters	TRAP Transporter collection	TRAP-type C4-dicarboxylate transport system, periplasmic component	0	0	1	0	0	0	1	0	1	0	0	0	0	0	0	0	0	0	0	1	1
ORTHOMCL4506	Membrane Transport	TRAP transporters	TRAP Transporter collection	TRAP-type C4-dicarboxylate transport system, large permease component	0	0	1	0	0	0	1	0	1	0	0	0	0	0	0	0	0	0	0	1	1
ORTHOMCL4529	Membrane Transport	Protein and nucleoprotein secretion system, Type IV	Type IV pilus	Type IV pilin PilA	0	0	0	0	1	0	0	1	0	0	0	1	0	0	1	1	0	0	0	0	0
ORTHOMCL4559	Membrane Transport	Membrane Transport - no subcategory	Tricarboxylate transport system	Tricarboxylate transport protein TctB	0	0	0	0	0	0	0	0	0	1	0	1	0	1	0	1	0	0	0	0	1
ORTHOMCL4560	Membrane Transport	Membrane Transport - no subcategory	Tricarboxylate transport system	Tricarboxylate transport protein TctC	0	0	0	0	0	0	0	0	0	1	0	1	0	1	0	1	0	0	0	0	1
ORTHOMCL4562	Membrane Transport	Membrane Transport - no subcategory	Tricarboxylate transport system	Tricarboxylate transport protein TctC	0	0	0	0	0	0	0	0	0	1	0	1	0	1	0	1	0	0	0	0	1
ORTHOMCL4589	Membrane Transport	ABC transporters	ABC transporter dipeptide (TC 3.A.1.5.2)	Dipeptide transport system permease protein DppC (TC 3.A.1.5.2)	0	0	1	0	0	0	0	0	1	0	0	1	0	0	0	1	0	0	0	0	1
ORTHOMCL4596	Membrane Transport	Cation transporters	Magnesium transport	Magnesium and cobalt transport protein CorA	0	0	0	1	0	1	0	0	0	0	1	0	0	0	0	0	1	0	0	0	1
ORTHOMCL4915	Membrane Transport	Protein translocation across cytoplasmic membrane	Twin-arginine translocation system	Twin-arginine translocation protein TatB	1	0	0	0	0	1	0	0	0	1	0	0	0	0	0	0	0	1	0	0	0
ORTHOMCL4967	Membrane Transport	TRAP transporters	TRAP Transporter unknown substrate 9	TRAP transporter solute receptor, TAXI family precursor	0	0	0	0	0	0	0	1	0	0	0	0	1	1	0	0	0	0	1	0	0
ORTHOMCL4980	Membrane Transport	ABC transporters	ABC transporter alkylphosphonate (TC 3.A.1.9.1)	Phosphonate ABC transporter phosphate-binding periplasmic component (TC 3.A.1.9.1)	0	1	1	0	0	0	0	0	1	0	0	0	1	0	0	0	0	0	0	0	0
ORTHOMCL4987	Membrane Transport	TRAP transporters	TRAP Transporter unknown substrate 9	TRAP-type uncharacterized transport system, fused permease component	0	0	0	0	0	0	0	1	0	0	0	0	1	1	0	0	0	0	1	0	0
ORTHOMCL5016	Membrane Transport	ABC transporters	Periplasmic-Binding-Protein-Dependent Transport System for &#945;-Glucosides	Alpha-glucosides-binding periplasmic protein AglE precursor	0	0	0	0	0	1	0	0	0	0	0	1	1	0	0	0	0	0	1	0	0
ORTHOMCL5020	Membrane Transport	Cation transporters	Copper Transport System	Repressor CsoR of the copZA operon	0	0	0	0	0	1	0	0	0	0	0	0	1	0	1	0	0	0	1	0	0
ORTHOMCL5069	Membrane Transport	ABC transporters	ABC transporter oligopeptide (TC 3.A.1.5.1)	Oligopeptide transport system permease protein OppB (TC 3.A.1.5.1)	0	0	0	0	0	0	0	0	0	1	0	0	1	1	0	1	0	0	0	0	0
ORTHOMCL5090	Membrane Transport	Membrane Transport - no subcategory	Ton and Tol transport systems	TolA protein	0	0	1	0	0	0	1	0	1	0	0	0	0	0	0	0	0	0	0	1	0
ORTHOMCL5218	Membrane Transport	ABC transporters	ABC transporter dipeptide (TC 3.A.1.5.2)	Dipeptide-binding ABC transporter, periplasmic substrate-binding component (TC 3.A.1.5.2)	0	0	0	1	0	0	0	0	0	1	1	0	0	0	0	0	1	0	0	0	0
ORTHOMCL5232	Membrane Transport	ABC transporters	ABC transporter branched-chain amino acid (TC 3.A.1.4.1)	High-affinity branched-chain amino acid transport system permease protein LivH (TC 3.A.1.4.1)	0	0	0	1	0	0	0	0	0	1	1	0	0	0	0	0	1	0	0	0	0
ORTHOMCL5319	Membrane Transport	Membrane Transport - no subcategory	ECF class transporters	Substrate-specific component CbrT of predicted cobalamin ECF transporter	0	1	0	0	1	0	0	1	0	0	0	1	0	0	0	0	0	0	0	0	0
ORTHOMCL5361	Membrane Transport	Cation transporters	Magnesium transport	Magnesium and cobalt transport protein CorA	0	0	0	1	0	1	0	0	0	0	1	0	0	0	0	0	1	0	0	0	0
ORTHOMCL5393	Membrane Transport	ABC transporters	ABC transporter alkylphosphonate (TC 3.A.1.9.1)	Phosphonate ABC transporter permease protein phnE (TC 3.A.1.9.1)	0	0	0	0	0	0	0	0	1	0	0	0	0	1	0	1	0	0	1	0	0
ORTHOMCL5805	Membrane Transport	Membrane Transport - no subcategory	Tricarboxylate transport system	Tricarboxylate transport protein TctC	1	0	0	0	0	0	0	0	1	0	0	0	0	0	0	0	0	0	0	0	1
ORTHOMCL5841	Membrane Transport	ABC transporters	ABC transporter oligopeptide (TC 3.A.1.5.1)	Oligopeptide ABC transporter, periplasmic oligopeptide-binding protein OppA (TC 3.A.1.5.1)	1	0	0	0	0	0	0	0	0	1	0	0	0	0	0	0	0	1	0	0	0
ORTHOMCL5884	Membrane Transport	Protein secretion system, Type II	Widespread colonization island	Flp pilus assembly protein TadB	0	0	0	0	0	0	0	0	0	0	0	0	1	1	0	0	0	0	1	0	0
ORTHOMCL5946	Membrane Transport	Protein translocation across cytoplasmic membrane	Bacterial signal recognition particle (SRP)	Signal recognition particle receptor protein FtsY (=alpha subunit) (TC 3.A.5.1.1)	0	0	0	0	0	0	0	0	0	0	0	0	1	1	0	0	0	0	1	0	0
ORTHOMCL6021	Membrane Transport	Cation transporters	Copper Transport System	Repressor CsoR of the copZA operon	0	0	0	0	0	0	0	0	0	0	0	0	1	0	1	0	0	0	1	0	0
ORTHOMCL6030	Membrane Transport	Protein translocation across cytoplasmic membrane	Bacterial signal recognition particle (SRP)	Signal recognition particle, subunit Ffh SRP54 (TC 3.A.5.1.1)	0	0	0	0	0	0	0	0	0	0	0	0	1	1	0	0	0	0	1	0	0
ORTHOMCL6035	Membrane Transport	Protein and nucleoprotein secretion system, Type IV	Type IV pilus	Type IV pilus biogenesis protein PilO	0	0	0	0	0	0	0	0	0	0	0	0	1	1	0	0	0	0	1	0	0
ORTHOMCL6058	Membrane Transport	Uni- Sym- and Antiporters	NhaA, NhaD and Sodium-dependent phosphate transporters	Na+/H+ antiporter NhaA type	0	0	0	0	0	0	0	0	0	0	0	0	1	0	1	1	0	0	0	0	0
ORTHOMCL6187	Membrane Transport	ABC transporters	ABC transporter dipeptide (TC 3.A.1.5.2)	Dipeptide transport ATP-binding protein DppD (TC 3.A.1.5.2)	0	0	1	0	0	0	1	0	1	0	0	0	0	0	0	0	0	0	0	0	0
ORTHOMCL6199	Membrane Transport	Protein translocation across cytoplasmic membrane	Twin-arginine translocation system	Twin-arginine translocation protein TatC	0	0	0	0	0	0	1	0	0	0	0	0	0	0	0	0	0	0	0	1	1
ORTHOMCL6213	Membrane Transport	ABC transporters	ABC transporter dipeptide (TC 3.A.1.5.2)	Dipeptide transport ATP-binding protein DppD (TC 3.A.1.5.2)	0	0	1	0	0	0	1	0	1	0	0	0	0	0	0	0	0	0	0	0	0
ORTHOMCL6224	Membrane Transport	Protein translocation across cytoplasmic membrane	Twin-arginine translocation system	Twin-arginine translocation protein TatB	0	0	0	0	0	0	1	0	0	0	0	0	0	0	0	0	0	0	0	1	1
ORTHOMCL6271	Membrane Transport	Protein translocation across cytoplasmic membrane	Twin-arginine translocation system	Twin-arginine translocation protein TatB	0	0	0	0	0	0	0	0	0	0	0	0	0	0	1	0	0	0	0	2	0
ORTHOMCL6316	Membrane Transport	Protein translocation across cytoplasmic membrane	Bacterial signal recognition particle (SRP)	Signal recognition particle receptor protein FtsY (=alpha subunit) (TC 3.A.5.1.1)	0	0	0	0	0	0	0	0	0	3	0	0	0	0	0	0	0	0	0	0	0
ORTHOMCL6365	Membrane Transport	ABC transporters	ABC transporter branched-chain amino acid (TC 3.A.1.4.1)	Branched-chain amino acid transport system permease protein LivM (TC 3.A.1.4.1)	0	0	1	0	0	0	0	0	1	0	0	0	0	0	0	0	0	0	0	0	1
ORTHOMCL6368	Membrane Transport	ABC transporters	ABC transporter branched-chain amino acid (TC 3.A.1.4.1)	High-affinity branched-chain amino acid transport system permease protein LivH (TC 3.A.1.4.1)	0	0	1	0	0	0	0	0	1	0	0	0	0	0	0	0	0	0	0	0	1
ORTHOMCL6387	Membrane Transport	ABC transporters	ABC transporter branched-chain amino acid (TC 3.A.1.4.1)	Branched-chain amino acid transport ATP-binding protein LivF (TC 3.A.1.4.1)	0	0	1	0	0	0	0	0	1	0	0	0	0	0	0	0	0	0	0	0	1
ORTHOMCL6397	Membrane Transport	ABC transporters	ABC transporter branched-chain amino acid (TC 3.A.1.4.1)	Branched-chain amino acid ABC transporter, amino acid-binding protein (TC 3.A.1.4.1)	0	0	1	0	0	0	0	0	1	0	0	0	0	0	0	0	0	0	0	0	1
ORTHOMCL6406	Membrane Transport	ABC transporters	ABC transporter branched-chain amino acid (TC 3.A.1.4.1)	Branched-chain amino acid transport ATP-binding protein LivG (TC 3.A.1.4.1)	0	0	1	0	0	0	0	0	1	0	0	0	0	0	0	0	0	0	0	0	1
ORTHOMCL6427	Membrane Transport	ABC transporters	ABC transporter oligopeptide (TC 3.A.1.5.1)	Oligopeptide transport ATP-binding protein OppD (TC 3.A.1.5.1)	0	0	0	0	1	0	0	1	0	0	0	1	0	0	0	0	0	0	0	0	0
ORTHOMCL6590	Membrane Transport	ABC transporters	ABC transporter oligopeptide (TC 3.A.1.5.1)	Oligopeptide transport system permease protein OppC (TC 3.A.1.5.1)	0	0	0	1	0	0	0	0	0	0	1	0	0	0	0	0	1	0	0	0	0
ORTHOMCL6632	Membrane Transport	ABC transporters	ABC transporter oligopeptide (TC 3.A.1.5.1)	Oligopeptide transport ATP-binding protein OppD (TC 3.A.1.5.1)	0	0	0	1	0	0	0	0	0	0	1	0	0	0	0	0	1	0	0	0	0
ORTHOMCL6691	Membrane Transport	Cation transporters	Magnesium transport	Magnesium and cobalt transport protein CorA	0	0	0	1	0	0	0	0	0	0	1	0	0	0	0	0	1	0	0	0	0
ORTHOMCL6748	Membrane Transport	ABC transporters	ABC transporter branched-chain amino acid (TC 3.A.1.4.1)	Branched-chain amino acid transport ATP-binding protein LivG (TC 3.A.1.4.1)	0	1	0	0	0	1	0	0	0	0	0	1	0	0	0	0	0	0	0	0	0
ORTHOMCL6798	Membrane Transport	ABC transporters	ABC transporter branched-chain amino acid (TC 3.A.1.4.1)	Branched-chain amino acid transport ATP-binding protein LivF (TC 3.A.1.4.1)	0	1	1	0	0	0	0	0	1	0	0	0	0	0	0	0	0	0	0	0	0
ORTHOMCL6814	Membrane Transport	Membrane Transport - no subcategory	ECF class transporters	Substrate-specific component STY3230 of queuosine-regulated ECF transporter	0	1	0	0	0	0	0	0	0	0	0	1	0	0	0	1	0	0	0	0	0
ORTHOMCL6818	Membrane Transport	ABC transporters	ABC transporter branched-chain amino acid (TC 3.A.1.4.1)	High-affinity branched-chain amino acid transport system permease protein LivH (TC 3.A.1.4.1)	0	1	1	0	0	0	0	0	1	0	0	0	0	0	0	0	0	0	0	0	0
ORTHOMCL6822	Membrane Transport	ABC transporters	ABC transporter branched-chain amino acid (TC 3.A.1.4.1)	Branched-chain amino acid transport ATP-binding protein LivG (TC 3.A.1.4.1)	0	1	1	0	0	0	0	0	1	0	0	0	0	0	0	0	0	0	0	0	0
ORTHOMCL6832	Membrane Transport	ABC transporters	ABC transporter branched-chain amino acid (TC 3.A.1.4.1)	Branched-chain amino acid ABC transporter, amino acid-binding protein (TC 3.A.1.4.1)	0	1	1	0	0	0	0	0	1	0	0	0	0	0	0	0	0	0	0	0	0
ORTHOMCL6864	Membrane Transport	Protein translocation across cytoplasmic membrane	Twin-arginine translocation system	Twin-arginine translocation protein TatB	0	0	1	0	0	0	0	0	1	0	0	1	0	0	0	0	0	0	0	0	0
ORTHOMCL6875	Membrane Transport	TRAP transporters	TRAP Transporter collection	TRAP-type C4-dicarboxylate transport system, large permease component	0	0	1	0	0	0	0	0	1	0	0	0	0	0	0	1	0	0	0	0	0
ORTHOMCL7903	Membrane Transport	ABC transporters	ABC transporter oligopeptide (TC 3.A.1.5.1)	Oligopeptide transport system permease protein OppB (TC 3.A.1.5.1)	1	0	0	0	0	0	0	0	0	0	0	0	0	0	0	0	0	1	0	0	0
ORTHOMCL7908	Membrane Transport	Cation transporters	Magnesium transport	Magnesium and cobalt transport protein CorA	1	0	0	0	0	0	0	0	0	0	0	0	0	0	0	0	0	1	0	0	0
ORTHOMCL8175	Membrane Transport	ABC transporters	ABC transporter oligopeptide (TC 3.A.1.5.1)	Oligopeptide ABC transporter, periplasmic oligopeptide-binding protein OppA (TC 3.A.1.5.1)	1	0	0	0	0	0	0	0	0	0	0	0	0	0	0	0	0	1	0	0	0
ORTHOMCL8216	Membrane Transport	Protein translocation across cytoplasmic membrane	Twin-arginine translocation system	Twin-arginine translocation protein TatC	0	0	0	0	0	0	0	0	0	0	0	0	1	0	0	0	0	0	1	0	0
ORTHOMCL8244	Membrane Transport	ABC transporters	ABC transporter oligopeptide (TC 3.A.1.5.1)	Oligopeptide transport system permease protein OppC (TC 3.A.1.5.1)	0	0	0	0	0	0	0	0	0	0	0	0	1	0	0	0	0	0	1	0	0
ORTHOMCL8255	Membrane Transport	ABC transporters	ABC transporter dipeptide (TC 3.A.1.5.2)	Dipeptide transport ATP-binding protein DppD (TC 3.A.1.5.2)	0	0	0	0	0	0	0	0	0	0	0	0	1	0	0	0	0	0	1	0	0
ORTHOMCL8295	Membrane Transport	ABC transporters	ABC transporter alkylphosphonate (TC 3.A.1.9.1)	Phosphonate ABC transporter phosphate-binding periplasmic component (TC 3.A.1.9.1)	0	0	0	0	0	0	1	0	0	0	0	0	0	0	0	0	0	0	0	1	0
ORTHOMCL8370	Membrane Transport	Membrane Transport - no subcategory	Ton and Tol transport systems	TolA protein	0	0	0	0	0	0	1	0	0	0	0	0	0	0	0	0	0	0	0	1	0
ORTHOMCL8412	Membrane Transport	ABC transporters	ABC transporter alkylphosphonate (TC 3.A.1.9.1)	Phosphonate ABC transporter permease protein phnE (TC 3.A.1.9.1)	0	0	0	0	0	0	1	0	0	0	0	0	0	0	0	0	0	0	0	1	0
ORTHOMCL8416	Membrane Transport	ABC transporters	ABC transporter branched-chain amino acid (TC 3.A.1.4.1)	Branched-chain amino acid transport ATP-binding protein LivG (TC 3.A.1.4.1)	0	0	0	0	0	0	1	0	0	0	0	0	0	0	0	0	0	0	0	1	0
ORTHOMCL8438	Membrane Transport	Protein translocation across cytoplasmic membrane	Bacterial signal recognition particle (SRP)	Signal recognition particle, subunit Ffh SRP54 (TC 3.A.5.1.1)	0	0	0	0	0	0	1	0	0	0	0	0	0	0	0	1	0	0	0	0	0
ORTHOMCL8465	Membrane Transport	ABC transporters	ABC transporter alkylphosphonate (TC 3.A.1.9.1)	Phosphonate ABC transporter ATP-binding protein (TC 3.A.1.9.1)	0	0	0	0	0	0	1	0	0	0	0	0	0	0	0	0	0	0	0	1	0
ORTHOMCL8466	Membrane Transport	ABC transporters	ABC transporter branched-chain amino acid (TC 3.A.1.4.1)	Branched-chain amino acid transport ATP-binding protein LivF (TC 3.A.1.4.1)	0	0	0	0	0	0	1	0	0	0	0	0	0	0	0	0	0	0	0	1	0
ORTHOMCL8499	Membrane Transport	Uni- Sym- and Antiporters	NhaA, NhaD and Sodium-dependent phosphate transporters	Na+/H+ antiporter NhaA type	0	0	0	0	0	0	0	0	0	0	0	0	0	1	1	0	0	0	0	0	0
ORTHOMCL8583	Membrane Transport	ABC transporters	ABC transporter alkylphosphonate (TC 3.A.1.9.1)	Phosphonate ABC transporter permease protein phnE (TC 3.A.1.9.1)	0	0	0	0	0	0	0	1	0	0	0	0	0	0	1	0	0	0	0	0	0
ORTHOMCL8664	Membrane Transport	Cation transporters	Magnesium transport	Magnesium and cobalt efflux protein CorC	0	1	0	0	0	0	0	0	0	1	0	0	0	0	0	0	0	0	0	0	0
ORTHOMCL8845	Membrane Transport	Membrane Transport - no subcategory	Tricarboxylate transport system	Tricarboxylate transport protein TctB	0	0	0	0	0	0	0	0	1	0	0	0	0	0	0	0	0	0	0	0	1
ORTHOMCL8903	Membrane Transport	Cation transporters	Magnesium transport	Magnesium and cobalt efflux protein CorC	0	0	0	0	0	1	0	0	0	0	0	0	0	0	0	0	0	0	0	0	1
ORTHOMCL8929	Membrane Transport	ABC transporters	ABC transporter oligopeptide (TC 3.A.1.5.1)	Oligopeptide ABC transporter, periplasmic oligopeptide-binding protein OppA (TC 3.A.1.5.1)	0	0	0	0	0	1	0	0	0	0	0	0	0	0	0	0	0	0	0	0	1
ORTHOMCL8965	Membrane Transport	Protein translocation across cytoplasmic membrane	Twin-arginine translocation system	Twin-arginine translocation protein TatC	0	0	0	0	1	0	0	0	0	0	0	0	0	0	0	0	0	0	0	1	0
ORTHOMCL9012	Membrane Transport	Membrane Transport - no subcategory	Tricarboxylate transport system	Tricarboxylate transport protein TctB	0	0	0	0	1	0	0	0	0	0	0	1	0	0	0	0	0	0	0	0	0
ORTHOMCL9064	Membrane Transport	ABC transporters	ABC transporter oligopeptide (TC 3.A.1.5.1)	Oligopeptide transport system permease protein OppC (TC 3.A.1.5.1)	0	0	1	0	1	0	0	0	0	0	0	0	0	0	0	0	0	0	0	0	0
ORTHOMCL9067	Membrane Transport	Membrane Transport - no subcategory	Tricarboxylate transport system	Tricarboxylate transport protein TctC	0	0	0	0	1	0	0	0	0	0	0	1	0	0	0	0	0	0	0	0	0
ORTHOMCL9161	Membrane Transport	ABC transporters	ABC transporter branched-chain amino acid (TC 3.A.1.4.1)	High-affinity branched-chain amino acid transport system permease protein LivH (TC 3.A.1.4.1)	0	0	0	0	0	0	0	0	0	0	1	0	0	0	0	0	1	0	0	0	0
ORTHOMCL9260	Membrane Transport	Cation transporters	Magnesium transport	Magnesium and cobalt transport protein CorA	0	0	0	1	0	0	0	0	0	0	1	0	0	0	0	0	0	0	0	0	0
ORTHOMCL9267	Membrane Transport	Cation transporters	Magnesium transport	Magnesium and cobalt transport protein CorA	0	0	0	1	0	0	0	0	0	0	1	0	0	0	0	0	0	0	0	0	0
ORTHOMCL9364	Membrane Transport	TRAP transporters	TRAP Transporter collection	TRAP-type C4-dicarboxylate transport system, periplasmic component	0	0	0	0	0	2	0	0	0	0	0	0	0	0	0	0	0	0	0	0	0
ORTHOMCL9406	Membrane Transport	Membrane Transport - no subcategory	Tricarboxylate transport system	Tricarboxylate transport membrane protein TctA	0	0	0	0	0	0	0	0	0	0	0	0	0	1	0	0	0	0	1	0	0
ORTHOMCL9426	Membrane Transport	Membrane Transport - no subcategory	Tricarboxylate transport system	Tricarboxylate transport membrane protein TctA	0	0	1	0	0	0	0	0	0	0	0	0	0	1	0	0	0	0	0	0	0
ORTHOMCL9464	Membrane Transport	Membrane Transport - no subcategory	Tricarboxylate transport system	Tricarboxylate transport protein TctC	0	0	1	0	0	0	0	0	0	0	0	0	0	1	0	0	0	0	0	0	0
ORTHOMCL9499	Membrane Transport	TRAP transporters	TRAP Transporter collection	TRAP-type C4-dicarboxylate transport system, large permease component	0	1	0	0	0	0	0	0	0	0	0	0	0	0	0	0	0	1	0	0	0
ORTHOMCL9564	Membrane Transport	ABC transporters	ABC transporter branched-chain amino acid (TC 3.A.1.4.1)	High-affinity branched-chain amino acid transport system permease protein LivH (TC 3.A.1.4.1)	0	1	0	0	0	0	0	1	0	0	0	0	0	0	0	0	0	0	0	0	0
ORTHOMCL9605	Membrane Transport	ABC transporters	ABC transporter dipeptide (TC 3.A.1.5.2)	Dipeptide transport system permease protein DppB (TC 3.A.1.5.2)	0	1	0	0	0	0	0	0	0	0	0	1	0	0	0	0	0	0	0	0	0
ORTHOMCL9613	Membrane Transport	ABC transporters	ABC transporter alkylphosphonate (TC 3.A.1.9.1)	Phosphonate ABC transporter permease protein phnE (TC 3.A.1.9.1)	0	1	0	0	0	0	0	0	0	0	0	0	0	0	0	1	0	0	0	0	0
ORTHOMCL9629	Membrane Transport	ABC transporters	ABC transporter alkylphosphonate (TC 3.A.1.9.1)	Phosphonate ABC transporter phosphate-binding periplasmic component (TC 3.A.1.9.1)	0	1	0	0	0	0	0	0	0	0	0	0	0	0	0	1	0	0	0	0	0
ORTHOMCL9705	Membrane Transport	Protein translocation across cytoplasmic membrane	Bacterial signal recognition particle (SRP)	Signal recognition particle receptor protein FtsY (=alpha subunit) (TC 3.A.5.1.1)	0	0	1	0	0	0	0	0	1	0	0	0	0	0	0	0	0	0	0	0	0
ORTHOMCL9734	Membrane Transport	TRAP transporters	TRAP Transporter collection	TRAP-type C4-dicarboxylate transport system, small permease component	0	0	1	0	0	0	0	0	1	0	0	0	0	0	0	0	0	0	0	0	0
ORTHOMCL9744	Membrane Transport	Membrane Transport - no subcategory	Tricarboxylate transport system	Tricarboxylate transport protein TctB	0	0	1	0	0	0	0	0	1	0	0	0	0	0	0	0	0	0	0	0	0
ORTHOMCL9813	Membrane Transport	TRAP transporters	TRAP Transporter collection	TRAP-type C4-dicarboxylate transport system, small permease component	0	0	2	0	0	0	0	0	0	0	0	0	0	0	0	0	0	0	0	0	0
ORTHOMCL9947	Membrane Transport	Membrane Transport - no subcategory	Tricarboxylate transport system	Tricarboxylate transport protein TctC	0	0	1	0	0	0	0	0	1	0	0	0	0	0	0	0	0	0	0	0	0
ORTHOMCL9957	Membrane Transport	ABC transporters	ABC transporter dipeptide (TC 3.A.1.5.2)	Dipeptide transport system permease protein DppB (TC 3.A.1.5.2)	0	0	1	0	0	0	0	0	0	0	0	1	0	0	0	0	0	0	0	0	0
ORTHOMCL9958	Membrane Transport	Protein translocation across cytoplasmic membrane	Bacterial signal recognition particle (SRP)	Signal recognition particle, subunit Ffh SRP54 (TC 3.A.5.1.1)	0	0	1	0	0	0	0	0	1	0	0	0	0	0	0	0	0	0	0	0	0
ORTHOMCL9987	Membrane Transport	ABC transporters	ABC transporter dipeptide (TC 3.A.1.5.2)	Dipeptide transport system permease protein DppC (TC 3.A.1.5.2)	0	0	1	0	0	0	0	0	0	0	0	1	0	0	0	0	0	0	0	0	0
ORTHOMCL1846	Metabolism of Aromatic Compounds	Metabolism of central aromatic intermediates	Catechol branch of beta-ketoadipate pathway	Beta-ketoadipate enol-lactone hydrolase (EC 3.1.1.24)	1	1	1	1	1	1	1	1	1	1	1	1	1	1	1	1	1	1	1	1	0
ORTHOMCL2250	Metabolism of Aromatic Compounds	Metabolism of Aromatic Compounds - no subcategory	Aromatic Amin Catabolism	Nitrilotriacetate monooxygenase component B (EC 1.14.13.-)	0	1	1	0	1	1	1	1	1	0	0	1	1	1	1	1	0	0	1	1	1
ORTHOMCL2544	Metabolism of Aromatic Compounds	Metabolism of central aromatic intermediates	Protocatechuate branch of beta-ketoadipate pathway	3-carboxy-cis,cis-muconate cycloisomerase (EC 5.5.1.2)	0	0	1	1	0	1	1	0	1	0	1	0	1	1	1	1	1	0	1	0	1
ORTHOMCL2638	Metabolism of Aromatic Compounds	Metabolism of central aromatic intermediates	Protocatechuate branch of beta-ketoadipate pathway	Protocatechuate 3,4-dioxygenase alpha chain (EC 1.13.11.3)	0	0	1	0	0	1	2	0	1	0	0	0	1	1	1	1	0	0	1	1	1
ORTHOMCL3678	Metabolism of Aromatic Compounds	Metabolism of central aromatic intermediates	Salicylate and gentisate catabolism	Putative n-hydroxybenzoate hydroxylase	0	0	1	0	0	0	0	0	1	0	0	1	1	1	1	0	0	0	1	0	0
ORTHOMCL3709	Metabolism of Aromatic Compounds	Metabolism of central aromatic intermediates	Catechol branch of beta-ketoadipate pathway	mandelate racemase/muconate lactonizing enzyme family protein	0	0	1	1	0	0	1	1	1	0	0	0	0	0	0	0	0	0	0	1	1
ORTHOMCL4481	Metabolism of Aromatic Compounds	Metabolism of central aromatic intermediates	Catechol branch of beta-ketoadipate pathway	3-oxoadipate CoA-transferase subunit A (EC 2.8.3.6)	0	1	1	0	0	0	1	0	1	0	0	0	0	0	0	0	0	0	0	1	0
ORTHOMCL4502	Metabolism of Aromatic Compounds	Metabolism of central aromatic intermediates	Catechol branch of beta-ketoadipate pathway	3-oxoadipate CoA-transferase subunit B (EC 2.8.3.6)	0	1	1	0	0	0	1	0	1	0	0	0	0	0	0	0	0	0	0	1	0
ORTHOMCL4913	Metabolism of Aromatic Compounds	Metabolism of central aromatic intermediates	Catechol branch of beta-ketoadipate pathway	Beta-ketoadipate enol-lactone hydrolase (EC 3.1.1.24)	1	0	0	0	0	0	0	0	0	0	0	0	1	1	0	0	0	0	1	0	0
ORTHOMCL5145	Metabolism of Aromatic Compounds	Metabolism of central aromatic intermediates	Salicylate and gentisate catabolism	Maleate cis-trans isomerase (EC 5.2.1.1)	0	1	0	0	0	0	1	1	0	0	0	1	0	0	0	0	0	0	0	0	0
ORTHOMCL6125	Metabolism of Aromatic Compounds	Metabolism of central aromatic intermediates	Catechol branch of beta-ketoadipate pathway	mandelate racemase/muconate lactonizing enzyme family protein	0	0	0	0	0	0	1	0	0	0	0	0	0	0	0	0	0	0	0	1	1
ORTHOMCL8915	Metabolism of Aromatic Compounds	Metabolism of central aromatic intermediates	Central meta-cleavage pathway of aromatic compound degradation	Catechol 2,3-dioxygenase (EC 1.13.11.2)	0	0	0	0	0	1	0	0	0	0	0	0	0	0	0	0	0	0	0	0	1
ORTHOMCL9304	Metabolism of Aromatic Compounds	Peripheral pathways for catabolism of aromatic compounds	Quinate degradation	3-dehydroquinate dehydratase II (EC 4.2.1.10)	0	0	1	0	0	0	0	0	0	0	0	0	0	0	0	0	0	0	0	1	0
ORTHOMCL9679	Metabolism of Aromatic Compounds	Metabolism of central aromatic intermediates	Catechol branch of beta-ketoadipate pathway	mandelate racemase/muconate lactonizing enzyme family protein	0	0	1	0	0	0	0	0	1	0	0	0	0	0	0	0	0	0	0	0	0
ORTHOMCL9806	Metabolism of Aromatic Compounds	Peripheral pathways for catabolism of aromatic compounds	Benzoate degradation	Benzoylformate decarboxylase (EC 4.1.1.7)	0	0	1	0	0	0	0	0	1	0	0	0	0	0	0	0	0	0	0	0	0
ORTHOMCL10039	Miscellaneous	Miscellaneous - no subcategory	Bacillus subtilis scratch - gjo	ATP-dependent DNA ligase (EC 6.5.1.1) clustered with Ku protein, LigD	0	0	0	0	0	0	0	0	1	0	0	1	0	0	0	0	0	0	0	0	0
ORTHOMCL1850	Miscellaneous	Plant-Prokaryote DOE project	Iron-sulfur cluster assembly	Thiamin biosynthesis lipoprotein ApbE	1	1	1	1	1	1	1	1	1	1	1	1	1	1	1	1	1	0	1	1	1
ORTHOMCL2147	Miscellaneous	Miscellaneous - no subcategory	Broadly distributed proteins not in subsystems	Putative oxidoreductase YncB	1	0	1	1	0	1	1	0	1	1	1	0	1	1	1	0	1	1	1	1	1
ORTHOMCL2613	Miscellaneous	Miscellaneous - no subcategory	DedA family of inner membrane proteins	DedA protein	1	0	1	0	1	1	1	0	1	0	0	1	1	1	0	0	0	0	1	1	1
ORTHOMCL2779	Miscellaneous	Plant-Prokaryote DOE project	Niacin-Choline transport and metabolism	Choline dehydrogenase (EC 1.1.99.1)	0	1	1	0	1	0	1	1	1	0	0	1	1	1	0	1	0	0	1	0	0
ORTHOMCL2819	Miscellaneous	Plant-Prokaryote DOE project	Niacin-Choline transport and metabolism	High-affinity choline uptake protein BetT	0	0	0	0	0	0	0	1	0	1	0	1	3	1	0	2	0	0	2	0	0
ORTHOMCL2822	Miscellaneous	Plant-Prokaryote DOE project	Iron-sulfur cluster assembly	Iron-sulfur cluster assembly protein SufD	0	0	2	0	0	1	1	0	2	0	0	1	1	1	0	0	0	0	1	1	0
ORTHOMCL2823	Miscellaneous	Plant-Prokaryote DOE project	Iron-sulfur cluster assembly	PaaD-like protein (DUF59) involved in Fe-S cluster assembly	0	0	2	0	0	1	1	0	2	0	0	1	1	1	0	0	0	0	1	1	0
ORTHOMCL2829	Miscellaneous	Plant-Prokaryote DOE project	Iron-sulfur cluster assembly	Putative iron-sulfur cluster assembly scaffold protein for SUF system, SufE2	0	0	2	0	0	1	1	0	2	0	0	1	1	1	0	0	0	0	1	1	0
ORTHOMCL2830	Miscellaneous	Plant-Prokaryote DOE project	Iron-sulfur cluster assembly	Iron-sulfur cluster regulator SufR	0	0	2	0	0	1	1	0	2	0	0	1	1	1	0	0	0	0	1	1	0
ORTHOMCL2966	Miscellaneous	Plant-Prokaryote DOE project	Iron-sulfur cluster assembly	Folate-dependent protein for Fe/S cluster synthesis/repair in oxidative stress	0	0	2	0	0	1	1	0	1	0	0	1	1	1	0	0	0	0	1	1	0
ORTHOMCL2969	Miscellaneous	Plant-Prokaryote DOE project	Iron-sulfur cluster assembly	Cysteine desulfurase (EC 2.8.1.7), SufS subfamily	0	0	2	0	0	0	1	0	2	0	0	1	1	1	0	0	0	0	1	1	0
ORTHOMCL2972	Miscellaneous	Miscellaneous - no subcategory	Phosphoglycerate mutase protein family	Phosphoglycerate mutase (EC 5.4.2.1)	0	1	0	0	1	2	0	1	0	0	0	0	1	2	0	1	0	0	1	0	0
ORTHOMCL2999	Miscellaneous	Plant-Prokaryote DOE project	Niacin-Choline transport and metabolism	Betaine aldehyde dehydrogenase (EC 1.2.1.8)	0	1	1	0	0	1	2	1	1	0	0	0	0	0	0	0	0	0	0	2	1
ORTHOMCL3014	Miscellaneous	Plant-Prokaryote DOE project	Iron-sulfur cluster assembly	Thiamin biosynthesis lipoprotein ApbE	0	0	0	0	2	1	0	0	1	1	1	0	0	1	0	0	0	0	1	2	0
ORTHOMCL3115	Miscellaneous	Plant-Prokaryote DOE project	Iron-sulfur cluster assembly	Iron-sulfur cluster assembly protein SufB	0	0	1	0	0	1	1	0	1	0	0	1	1	1	0	0	0	0	1	1	0
ORTHOMCL3155	Miscellaneous	Plant-Prokaryote DOE project	Iron-sulfur cluster assembly	Iron-sulfur cluster regulator SufR	0	0	0	0	1	1	0	1	0	0	0	0	1	1	1	1	0	0	2	0	0
ORTHOMCL3321	Miscellaneous	Plant-Prokaryote DOE project	Iron-sulfur cluster assembly	Ferredoxin, 2Fe-2S	0	0	1	0	0	0	1	0	1	0	0	0	1	1	1	0	0	0	1	0	1
ORTHOMCL3392	Miscellaneous	Miscellaneous - no subcategory	Bacillus subtilis scratch - gjo	Ku domain protein	0	1	1	0	0	0	1	0	1	1	0	0	0	0	1	0	0	0	0	1	1
ORTHOMCL3406	Miscellaneous	Plant-Prokaryote DOE project	Niacin-Choline transport and metabolism	Choline dehydrogenase (EC 1.1.99.1)	0	1	1	0	0	1	1	1	1	0	0	0	0	0	0	0	0	0	0	1	1
ORTHOMCL3891	Miscellaneous	Plant-Prokaryote DOE project	Iron-sulfur cluster assembly	Cysteine desulfurase (EC 2.8.1.7), SufS subfamily	1	0	0	1	0	1	0	0	0	0	1	0	0	0	0	0	1	1	0	0	0
ORTHOMCL4004	Miscellaneous	Plant-Prokaryote DOE project	Iron-sulfur cluster assembly	Thiamin biosynthesis lipoprotein ApbE	0	0	0	0	0	1	0	0	0	0	0	0	1	1	1	0	0	0	1	0	1
ORTHOMCL4023	Miscellaneous	Plant-Prokaryote DOE project	Iron-sulfur cluster assembly	Iron-sulfur cluster regulator SufR	0	0	0	0	0	1	1	1	0	0	0	0	0	1	0	1	0	0	1	0	0
ORTHOMCL4348	Miscellaneous	Miscellaneous - no subcategory	Phosphoglycerate mutase protein family	Phosphoglycerate mutase (EC 5.4.2.1)	1	0	0	1	0	0	0	0	0	0	1	0	0	0	0	0	1	1	0	0	0
ORTHOMCL4494	Miscellaneous	Plant-Prokaryote DOE project	Niacin-Choline transport and metabolism	Sarcosine oxidase alpha subunit (EC 1.5.3.1)	0	0	0	0	1	0	1	0	0	0	0	0	0	0	0	1	0	0	0	1	1
ORTHOMCL4936	Miscellaneous	Plant-Prokaryote DOE project	Iron-sulfur cluster assembly	Cysteine desulfurase (EC 2.8.1.7)	1	0	0	0	0	1	0	0	0	0	0	0	0	0	0	0	0	1	0	0	1
ORTHOMCL4992	Miscellaneous	Plant-Prokaryote DOE project	Iron-sulfur cluster assembly	DUF1794	0	0	0	0	0	1	0	0	0	0	0	0	1	1	0	0	0	0	1	0	0
ORTHOMCL5045	Miscellaneous	Miscellaneous - no subcategory	Lignin degradation fragments	3-hydroxyisobutyrate dehydrogenase and related beta-hydroxyacid dehydrogenases	0	0	0	0	0	0	0	1	0	0	0	0	1	1	0	0	0	0	1	0	0
ORTHOMCL5077	Miscellaneous	Miscellaneous - no subcategory	Phosphoglycerate mutase protein family	Alpha-ribazole-5@1-phosphate phosphatase (EC 3.1.3.73)	0	0	0	0	0	0	0	0	0	0	0	0	1	1	0	1	0	0	1	0	0
ORTHOMCL5113	Miscellaneous	Plant-Prokaryote DOE project	Niacin-Choline transport and metabolism	Sarcosine oxidase delta subunit (EC 1.5.3.1)	0	0	0	0	1	0	1	0	0	0	0	0	0	0	0	0	0	0	0	1	1
ORTHOMCL5140	Miscellaneous	Plant-Prokaryote DOE project	Niacin-Choline transport and metabolism	Sarcosine oxidase beta subunit (EC 1.5.3.1)	0	0	0	0	1	0	1	0	0	0	0	0	0	0	0	0	0	0	0	1	1
ORTHOMCL5374	Miscellaneous	Plant-Prokaryote DOE project	Niacin-Choline transport and metabolism	High-affinity choline uptake protein BetT	0	1	1	0	0	0	0	0	1	0	0	0	0	0	0	0	0	0	0	1	0
ORTHOMCL6013	Miscellaneous	Plant-Prokaryote DOE project	Iron-sulfur cluster assembly	Putative iron-sulfur cluster assembly scaffold protein for SUF system, SufE2	0	0	0	0	0	0	0	0	0	0	0	0	1	1	0	0	0	0	1	0	0
ORTHOMCL6118	Miscellaneous	Plant-Prokaryote DOE project	Niacin-Choline transport and metabolism	Sarcosine oxidase gamma subunit (EC 1.5.3.1)	0	0	0	0	1	0	1	0	0	0	0	0	0	0	0	0	0	0	0	1	0
ORTHOMCL6362	Miscellaneous	Plant-Prokaryote DOE project	Iron-sulfur cluster assembly	probable iron binding protein from the HesB_IscA_SufA family	0	0	0	0	0	0	0	1	0	0	0	1	0	0	0	0	0	0	0	0	1
ORTHOMCL6577	Miscellaneous	Miscellaneous - no subcategory	Broadly distributed proteins not in subsystems	YbbM seven transmembrane helix protein	0	0	0	1	0	0	0	0	0	0	1	0	0	0	0	0	1	0	0	0	0
ORTHOMCL6877	Miscellaneous	Miscellaneous - no subcategory	Phosphoglycerate mutase protein family	Predicted broad substrate specificity phosphatase	0	0	1	0	0	0	0	0	1	0	0	1	0	0	0	0	0	0	0	0	0
ORTHOMCL7930	Miscellaneous	Plant-Prokaryote DOE project	Iron-sulfur cluster assembly	Thiamin biosynthesis lipoprotein ApbE	1	0	0	0	0	1	0	0	0	0	0	0	0	0	0	0	0	0	0	0	0
ORTHOMCL7950	Miscellaneous	Miscellaneous - no subcategory	Bacillus subtilis scratch - gjo	Ku domain protein	1	0	0	0	0	0	0	0	0	0	0	0	0	0	0	0	0	1	0	0	0
ORTHOMCL7986	Miscellaneous	Plant-Prokaryote DOE project	Iron-sulfur cluster assembly	Thiamin biosynthesis lipoprotein ApbE	1	0	0	0	0	0	0	0	0	0	0	0	0	0	0	0	0	1	0	0	0
ORTHOMCL8090	Miscellaneous	Plant-Prokaryote DOE project	Iron-sulfur cluster assembly	Thiamin biosynthesis lipoprotein ApbE	1	0	0	0	0	0	0	0	0	0	0	0	0	0	0	0	0	1	0	0	0
ORTHOMCL8116	Miscellaneous	Plant-Prokaryote DOE project	Iron-sulfur cluster assembly	Ferredoxin, 2Fe-2S	1	0	0	0	0	0	0	0	0	0	0	0	0	0	0	0	0	1	0	0	0
ORTHOMCL8262	Miscellaneous	Plant-Prokaryote DOE project	Iron-sulfur cluster assembly	Cysteine desulfurase (EC 2.8.1.7)	0	1	0	0	0	0	0	0	0	0	0	0	1	0	0	0	0	0	0	0	0
ORTHOMCL8402	Miscellaneous	Miscellaneous - no subcategory	Phosphoglycerate mutase protein family	Phosphoglycerate mutase family	0	0	0	0	0	0	1	0	0	0	0	0	0	0	0	0	0	0	0	1	0
ORTHOMCL8415	Miscellaneous	Plant-Prokaryote DOE project	Iron-sulfur cluster assembly	Sulfur acceptor protein SufE for iron-sulfur cluster assembly	0	0	0	0	0	0	1	0	1	0	0	0	0	0	0	0	0	0	0	0	0
ORTHOMCL8429	Miscellaneous	Plant-Prokaryote DOE project	Niacin-Choline transport and metabolism	Choline dehydrogenase (EC 1.1.99.1)	0	0	0	0	0	0	1	0	0	0	0	0	0	0	0	0	0	0	0	1	0
ORTHOMCL8513	Miscellaneous	Plant-Prokaryote DOE project	Iron-sulfur cluster assembly	Ferredoxin, 2Fe-2S	0	0	0	0	0	0	0	1	0	0	0	0	0	0	1	0	0	0	0	0	0
ORTHOMCL8742	Miscellaneous	Plant-Prokaryote DOE project	Iron-sulfur cluster assembly	Cysteine desulfurase (EC 2.8.1.7)	0	0	0	0	0	1	0	0	0	0	0	0	0	0	0	0	0	0	0	0	1
ORTHOMCL8819	Miscellaneous	Plant-Prokaryote DOE project	Iron-sulfur cluster assembly	Ferredoxin, 2Fe-2S	0	0	0	0	0	1	0	0	0	0	0	0	0	0	0	0	0	0	0	0	1
ORTHOMCL8899	Miscellaneous	Miscellaneous - no subcategory	DedA family of inner membrane proteins	DedA protein	0	0	0	0	0	1	0	0	0	0	0	0	0	0	0	0	0	0	0	0	1
ORTHOMCL9006	Miscellaneous	Plant-Prokaryote DOE project	Iron-sulfur cluster assembly	Cysteine desulfurase (EC 2.8.1.7)	0	1	0	0	1	0	0	0	0	0	0	0	0	0	0	0	0	0	0	0	0
ORTHOMCL9134	Miscellaneous	Miscellaneous - no subcategory	Phosphoglycerate mutase protein family	Phosphoglycerate mutase (EC 5.4.2.1)	0	0	0	0	0	0	0	0	0	0	1	0	0	0	0	0	1	0	0	0	0
ORTHOMCL9790	Miscellaneous	Miscellaneous - no subcategory	Broadly distributed proteins not in subsystems	YbbM seven transmembrane helix protein	0	0	1	0	0	0	0	0	1	0	0	0	0	0	0	0	0	0	0	0	0
ORTHOMCL9858	Miscellaneous	Plant-Prokaryote DOE project	Iron-sulfur cluster assembly	DUF1794	0	0	1	0	0	0	0	0	1	0	0	0	0	0	0	0	0	0	0	0	0
ORTHOMCL10025	Motility and Chemotaxis	Flagellar motility in Prokaryota	Flagellum	Flagellar hook-length control protein FliK	0	0	0	0	0	0	0	0	0	0	0	1	0	0	0	1	0	0	0	0	0
ORTHOMCL1117	Motility and Chemotaxis	Flagellar motility in Prokaryota	Flagellum in Campylobacter	Flagellin protein FlaA	1	1	1	1	1	1	2	1	1	1	1	1	2	1	1	2	1	1	3	2	1
ORTHOMCL1667	Motility and Chemotaxis	Flagellar motility in Prokaryota	Flagellum	Flagellar M-ring protein FliF	1	1	1	1	1	1	1	1	1	1	1	1	1	1	1	1	1	1	1	1	1
ORTHOMCL1682	Motility and Chemotaxis	Motility and Chemotaxis - no subcategory	Bacterial Chemotaxis	Flagellar motor switch protein FliN	1	1	1	1	1	1	1	1	1	1	1	1	1	1	1	1	1	1	1	1	1
ORTHOMCL1691	Motility and Chemotaxis	Flagellar motility in Prokaryota	Flagellum	Flagellar biosynthesis protein FliS	1	1	1	1	1	1	1	1	1	1	1	1	1	1	1	1	1	1	1	1	1
ORTHOMCL1702	Motility and Chemotaxis	Flagellar motility in Prokaryota	Flagellum	Flagellar hook protein FlgE	1	1	1	1	1	1	1	1	1	1	1	1	1	1	1	1	1	1	1	1	1
ORTHOMCL1717	Motility and Chemotaxis	Flagellar motility in Prokaryota	Flagellum	Flagellum-specific ATP synthase FliI	1	1	1	1	1	1	1	1	1	1	1	1	1	1	1	1	1	1	1	1	1
ORTHOMCL1719	Motility and Chemotaxis	Flagellar motility in Prokaryota	Flagellum	Flagellar biosynthesis protein FliQ	1	1	1	1	1	1	1	1	1	1	1	1	1	1	1	1	1	1	1	1	1
ORTHOMCL1720	Motility and Chemotaxis	Flagellar motility in Prokaryota	Flagellum	Flagellar hook-associated protein FlgK	1	1	1	1	1	1	1	1	1	1	1	1	1	1	1	1	1	1	1	1	1
ORTHOMCL1722	Motility and Chemotaxis	Flagellar motility in Prokaryota	Flagellum	Flagellar hook-associated protein FliD	1	1	1	1	1	1	1	1	1	1	1	1	1	1	1	1	1	1	1	1	1
ORTHOMCL1727	Motility and Chemotaxis	Flagellar motility in Prokaryota	Flagellum	Flagellar motor rotation protein MotB	1	1	1	1	1	1	1	1	1	1	1	1	1	1	1	1	1	1	1	1	1
ORTHOMCL1735	Motility and Chemotaxis	Flagellar motility in Prokaryota	Flagellum in Campylobacter	Flagellar basal-body rod protein FlgC	1	1	1	1	1	1	1	1	1	1	1	1	1	1	1	1	1	1	1	1	1
ORTHOMCL1739	Motility and Chemotaxis	Motility and Chemotaxis - no subcategory	Bacterial Chemotaxis	Flagellar motor switch protein FliG	1	1	1	1	1	1	1	1	1	1	1	1	1	1	1	1	1	1	1	1	1
ORTHOMCL1741	Motility and Chemotaxis	Flagellar motility in Prokaryota	Flagellum	Flagellar assembly protein FliH	1	1	1	1	1	1	1	1	1	1	1	1	1	1	1	1	1	1	1	1	1
ORTHOMCL1749	Motility and Chemotaxis	Flagellar motility in Prokaryota	Flagellum	Flagellar biosynthesis protein FliP	1	1	1	1	1	1	1	1	1	1	1	1	1	1	1	1	1	1	1	1	1
ORTHOMCL1750	Motility and Chemotaxis	Flagellar motility in Prokaryota	Flagellum	Flagellar protein FlbD	1	1	1	1	1	1	1	1	1	1	1	1	1	1	1	1	1	1	1	1	1
ORTHOMCL1753	Motility and Chemotaxis	Flagellar motility in Prokaryota	Flagellum	Flagellar hook-associated protein FlgL	1	1	1	1	1	1	1	1	1	1	1	1	1	1	1	1	1	1	1	1	1
ORTHOMCL1763	Motility and Chemotaxis	Flagellar motility in Prokaryota	Flagellum	Flagellar motor rotation protein MotA	1	1	1	1	1	1	1	1	1	1	1	1	1	1	1	1	1	1	1	1	1
ORTHOMCL1766	Motility and Chemotaxis	Flagellar motility in Prokaryota	Flagellum	Flagellar biosynthesis protein FlhA	1	1	1	1	1	1	1	1	1	1	1	1	1	1	1	1	1	1	1	1	1
ORTHOMCL1767	Motility and Chemotaxis	Flagellar motility in Prokaryota	Flagellum in Campylobacter	Flagellar basal-body rod protein FlgB	1	1	1	1	1	1	1	1	1	1	1	1	1	1	1	1	1	1	1	1	1
ORTHOMCL1769	Motility and Chemotaxis	Flagellar motility in Prokaryota	Flagellum	Flagellar basal-body rod modification protein FlgD	1	1	1	1	1	1	1	1	1	1	1	1	1	1	1	1	1	1	1	1	1
ORTHOMCL1771	Motility and Chemotaxis	Flagellar motility in Prokaryota	Flagellum	Flagellar biosynthesis protein FliR	1	1	1	1	1	1	1	1	1	1	1	1	1	1	1	1	1	1	1	1	1
ORTHOMCL1774	Motility and Chemotaxis	Motility and Chemotaxis - no subcategory	Bacterial Chemotaxis	Flagellar motor switch protein FliM	1	1	1	1	1	1	1	1	1	1	1	1	1	1	1	1	1	1	1	1	1
ORTHOMCL1779	Motility and Chemotaxis	Flagellar motility in Prokaryota	Flagellum in Campylobacter	Flagellar hook-basal body complex protein FliE	1	1	1	1	1	1	1	1	1	1	1	1	1	1	1	1	1	1	1	1	1
ORTHOMCL1823	Motility and Chemotaxis	Flagellar motility in Prokaryota	Flagellum	Flagellar biosynthesis protein FlhB	1	1	1	1	1	1	1	1	1	1	1	1	1	1	1	1	1	1	1	1	0
ORTHOMCL2172	Motility and Chemotaxis	Flagellar motility in Prokaryota	Flagellum	Flagellar biosynthesis protein FlhF	0	1	1	0	1	1	1	1	1	1	0	1	1	1	1	1	0	0	1	1	1
ORTHOMCL2782	Motility and Chemotaxis	Motility and Chemotaxis - no subcategory	Bacterial Chemotaxis	Ribose ABC transporter, periplasmic ribose-binding protein RbsB (TC 3.A.1.2.1)	0	0	1	0	1	0	1	1	1	0	0	1	1	1	0	1	0	0	1	1	0
ORTHOMCL2801	Motility and Chemotaxis	Flagellar motility in Prokaryota	Flagellum in Campylobacter	Flagellin protein FlaA	0	1	1	0	0	0	1	1	1	0	0	0	1	1	1	1	0	0	1	1	0
ORTHOMCL3935	Motility and Chemotaxis	Flagellar motility in Prokaryota	Flagellum	Flagellar hook-length control protein FliK	1	0	0	0	0	1	0	0	0	0	0	0	0	0	0	0	1	1	0	0	2
ORTHOMCL4907	Motility and Chemotaxis	Motility and Chemotaxis - no subcategory	Bacterial Chemotaxis	Maltose/maltodextrin ABC transporter, substrate binding periplasmic protein MalE	1	0	0	1	0	0	0	0	0	0	0	0	0	0	0	0	1	1	0	0	0
ORTHOMCL6883	Motility and Chemotaxis	Flagellar motility in Prokaryota	Flagellum in Campylobacter	Flagellin protein FlaA	0	0	1	0	0	0	0	0	1	0	0	0	0	0	0	1	0	0	0	0	0
ORTHOMCL7830	Motility and Chemotaxis	Flagellar motility in Prokaryota	Flagellum	Flagellar hook-length control protein FliK	2	0	0	0	0	0	0	0	0	0	0	0	0	0	0	0	0	0	0	0	0
ORTHOMCL8524	Motility and Chemotaxis	Flagellar motility in Prokaryota	Flagellum in Campylobacter	Flagellar basal-body rod protein FlgC	0	0	0	0	0	0	0	0	0	0	0	0	0	1	1	0	0	0	0	0	0
ORTHOMCL8656	Motility and Chemotaxis	Motility and Chemotaxis - no subcategory	Bacterial Chemotaxis	Signal transduction histidine kinase CheA (EC 2.7.3.-)	0	0	0	0	0	1	0	0	0	1	0	0	0	0	0	0	0	0	0	0	0
ORTHOMCL8717	Motility and Chemotaxis	Motility and Chemotaxis - no subcategory	Bacterial Chemotaxis	Maltose/maltodextrin ABC transporter, substrate binding periplasmic protein MalE	0	0	0	0	0	0	0	1	0	1	0	0	0	0	0	0	0	0	0	0	0
ORTHOMCL8875	Motility and Chemotaxis	Flagellar motility in Prokaryota	Flagellum	Flagellar hook-length control protein FliK	0	0	0	0	0	1	0	0	0	0	0	0	0	0	0	0	0	0	0	0	1
ORTHOMCL8908	Motility and Chemotaxis	Flagellar motility in Prokaryota	Flagellum	Flagellar hook-length control protein FliK	0	0	0	0	0	1	0	0	0	0	0	0	0	0	0	0	0	0	0	0	1
ORTHOMCL1952	Nitrogen Metabolism	Nitrogen Metabolism - no subcategory	Nitrosative stress	Nitrite-sensitive transcriptional repressor NsrR	0	1	1	1	1	1	1	1	1	1	1	1	1	1	1	1	1	0	1	1	1
ORTHOMCL3012	Nitrogen Metabolism	Nitrogen Metabolism - no subcategory	Nitrate and nitrite ammonification	Respiratory nitrate reductase gamma chain (EC 1.7.99.4)	0	1	0	1	1	0	0	1	0	0	1	1	0	0	1	1	1	1	0	0	0
ORTHOMCL3194	Nitrogen Metabolism	Nitrogen Metabolism - no subcategory	Nitrate and nitrite ammonification	Respiratory nitrate reductase delta chain (EC 1.7.99.4)	0	1	0	1	1	0	0	0	0	0	1	1	0	0	1	1	1	1	0	0	0
ORTHOMCL3430	Nitrogen Metabolism	Nitrogen Metabolism - no subcategory	Nitrosative stress	Nitric-oxide reductase (EC 1.7.99.7), quinol-dependent	0	1	1	1	0	0	0	0	1	0	1	0	0	0	0	1	1	1	0	0	0
ORTHOMCL4047	Nitrogen Metabolism	Nitrogen Metabolism - no subcategory	Allantoin Utilization	2-hydroxy-3-oxopropionate reductase (EC 1.1.1.60)	0	0	0	0	0	1	1	1	0	0	0	0	0	1	0	1	0	0	1	0	0
ORTHOMCL4337	Nitrogen Metabolism	Nitrogen Metabolism - no subcategory	Nitrate and nitrite ammonification	Nitrite transporter from formate/nitrite family	1	0	0	1	0	0	0	0	0	0	1	0	0	0	0	0	1	1	0	0	0
ORTHOMCL5099	Nitrogen Metabolism	Nitrogen Metabolism - no subcategory	Allantoin Utilization	2-hydroxy-3-oxopropionate reductase (EC 1.1.1.60)	0	0	0	0	0	1	1	0	0	0	0	0	0	0	1	0	0	0	0	1	0
ORTHOMCL5131	Nitrogen Metabolism	Nitrogen Metabolism - no subcategory	Nitrate and nitrite ammonification	Nitrate ABC transporter, ATP-binding protein	0	0	0	1	0	0	1	0	0	0	0	0	0	0	0	1	0	0	0	1	0
ORTHOMCL5137	Nitrogen Metabolism	Nitrogen Metabolism - no subcategory	Allantoin Utilization	2-hydroxy-3-oxopropionate reductase (EC 1.1.1.60)	0	0	1	0	0	0	1	0	1	0	0	0	0	0	0	0	0	0	0	1	0
ORTHOMCL5890	Nitrogen Metabolism	Nitrogen Metabolism - no subcategory	Ammonia assimilation	Ammonium transporter	0	0	0	0	0	0	0	0	0	0	0	0	1	1	0	0	0	0	1	0	0
ORTHOMCL6107	Nitrogen Metabolism	Nitrogen Metabolism - no subcategory	Ammonia assimilation	Ammonium transporter	0	0	0	0	0	0	0	0	0	0	0	0	1	1	0	0	0	0	1	0	0
ORTHOMCL6515	Nitrogen Metabolism	Denitrification	Denitrifying reductase gene clusters	Nitrous-oxide reductase (EC 1.7.99.6)	0	0	0	1	0	0	0	0	0	0	1	0	0	0	0	0	1	0	0	0	0
ORTHOMCL8489	Nitrogen Metabolism	Nitrogen Metabolism - no subcategory	Allantoin Utilization	Allantoinase (EC 3.5.2.5)	0	0	0	0	0	0	1	0	0	0	0	0	0	0	0	1	0	0	0	0	0
ORTHOMCL9305	Nitrogen Metabolism	Nitrogen Metabolism - no subcategory	Nitrate and nitrite ammonification	Nitrate/nitrite transporter	0	0	0	0	0	0	0	0	0	0	0	0	0	1	0	0	0	0	0	1	0
ORTHOMCL9954	Nitrogen Metabolism	Nitrogen Metabolism - no subcategory	Nitrate and nitrite ammonification	Respiratory nitrate reductase gamma chain (EC 1.7.99.4)	0	0	1	0	0	0	0	0	1	0	0	0	0	0	0	0	0	0	0	0	0
ORTHOMCL9976	Nitrogen Metabolism	Nitrogen Metabolism - no subcategory	Nitrate and nitrite ammonification	Nitrate/nitrite transporter	0	0	1	0	0	0	0	0	1	0	0	0	0	0	0	0	0	0	0	0	0
ORTHOMCL1740	Nucleosides and Nucleotides	Pyrimidines	De Novo Pyrimidine Synthesis	FIG024784: Integral membrane protein related to pyrimidine synthesis	1	1	1	1	1	1	1	1	1	1	1	1	1	1	1	1	1	1	1	1	1
ORTHOMCL1770	Nucleosides and Nucleotides	Pyrimidines	pyrimidine conversions	Thymidylate kinase (EC 2.7.4.9)	1	1	1	1	1	1	1	1	1	1	1	1	1	1	1	1	1	1	1	1	1
ORTHOMCL1837	Nucleosides and Nucleotides	Nucleosides and Nucleotides - no subcategory	Ribonucleotide reduction	Glutaredoxin-like protein NrdH, required for reduction of Ribonucleotide reductase class Ib	1	1	1	1	1	1	1	1	1	0	1	1	1	1	1	1	1	1	1	1	1
ORTHOMCL1925	Nucleosides and Nucleotides	Purines	Purine Utilization	Guanine deaminase (EC 3.5.4.3)	1	1	1	1	1	1	1	1	1	0	1	1	1	1	1	0	1	1	1	1	1
ORTHOMCL1930	Nucleosides and Nucleotides	Purines	Xanthine dehydrogenase subunits	CTP:molybdopterin cytidylyltransferase	1	0	1	1	1	0	1	1	1	1	1	1	1	1	1	1	1	1	1	1	1
ORTHOMCL1944	Nucleosides and Nucleotides	Pyrimidines	pyrimidine conversions	Cytidine deaminase (EC 3.5.4.5)	0	2	1	1	1	1	1	1	1	1	0	1	1	1	1	1	1	0	1	1	1
ORTHOMCL2004	Nucleosides and Nucleotides	Purines	Xanthine dehydrogenase subunits	Xanthine dehydrogenase, FAD binding subunit (EC 1.17.1.4)	1	0	1	1	1	0	1	1	1	0	1	1	1	1	1	1	1	1	1	1	1
ORTHOMCL2086	Nucleosides and Nucleotides	Purines	Purine conversions	Inosine-uridine preferring nucleoside hydrolase (EC 3.2.2.1)	1	1	1	0	1	1	1	1	1	0	0	1	1	1	1	1	0	1	1	1	1
ORTHOMCL2146	Nucleosides and Nucleotides	Purines	Purine conversions	GMP synthase [glutamine-hydrolyzing] (EC 6.3.5.2)	1	1	0	1	0	1	1	0	0	1	1	0	1	1	1	1	1	1	1	1	1
ORTHOMCL2758	Nucleosides and Nucleotides	Purines	Purine conversions	Adenosine deaminase (EC 3.5.4.4)	1	0	0	1	0	1	0	0	0	1	1	0	1	1	0	0	1	1	1	0	1
ORTHOMCL2759	Nucleosides and Nucleotides	Nucleosides and Nucleotides - no subcategory	Hydantoin metabolism	Dihydropyrimidinase (EC 3.5.2.2)	1	1	0	1	1	0	1	1	0	0	1	0	0	0	0	1	1	0	0	1	1
ORTHOMCL2924	Nucleosides and Nucleotides	Pyrimidines	pyrimidine conversions	Thioredoxin reductase (EC 1.8.1.9)	1	1	0	0	1	0	0	1	0	0	0	1	1	1	0	1	0	1	1	0	0
ORTHOMCL2925	Nucleosides and Nucleotides	Nucleosides and Nucleotides - no subcategory	Ribonucleotide reduction	Ribonucleotide reductase of class III (anaerobic), large subunit (EC 1.17.4.2)	1	1	2	1	0	0	0	0	2	0	1	0	0	0	0	0	1	1	0	0	0
ORTHOMCL3109	Nucleosides and Nucleotides	Nucleosides and Nucleotides - no subcategory	Ribonucleotide reduction	Glutaredoxin-like protein NrdH, required for reduction of Ribonucleotide reductase class Ib	1	1	1	0	0	1	0	0	1	0	0	0	1	0	1	0	0	0	1	1	0
ORTHOMCL3182	Nucleosides and Nucleotides	Purines	De Novo Purine Biosynthesis	Phosphoribosylamine--glycine ligase (EC 6.3.4.13)	0	1	1	0	1	0	1	1	1	0	0	1	0	0	0	1	0	0	0	1	0
ORTHOMCL3200	Nucleosides and Nucleotides	Pyrimidines	pyrimidine conversions	Purine nucleoside phosphorylase (EC 2.4.2.1)	0	1	1	1	1	0	0	0	1	0	1	0	0	0	0	0	1	1	0	1	0
ORTHOMCL3310	Nucleosides and Nucleotides	Nucleosides and Nucleotides - no subcategory	Ribonucleotide reduction	Ribonucleotide reductase of class III (anaerobic), activating protein (EC 1.97.1.4)	1	1	1	1	0	0	0	0	1	0	1	0	0	0	0	0	1	1	0	0	0
ORTHOMCL3318	Nucleosides and Nucleotides	Pyrimidines	pyrimidine conversions	Cytidylate kinase (EC 2.7.4.25)	0	0	1	0	0	0	1	0	1	0	0	0	1	1	0	0	0	0	1	1	1
ORTHOMCL3697	Nucleosides and Nucleotides	Nucleosides and Nucleotides - no subcategory	Hydantoin metabolism	N-carbamoyl-L-amino acid hydrolase (EC 3.5.1.87)	0	1	0	0	1	0	1	1	0	0	0	1	0	0	0	0	0	0	0	1	1
ORTHOMCL3713	Nucleosides and Nucleotides	Purines	Purine Utilization	Cytosine/purine/uracil/thiamine/allantoin permease family protein	0	1	1	0	0	1	1	0	1	0	0	0	0	1	0	0	0	0	0	1	0
ORTHOMCL3950	Nucleosides and Nucleotides	Pyrimidines	pyrimidine conversions	Thioredoxin reductase (EC 1.8.1.9)	1	0	0	1	0	0	0	0	0	1	1	0	0	0	0	0	1	1	0	0	0
ORTHOMCL4082	Nucleosides and Nucleotides	Purines	Purine conversions	GMP synthase [glutamine-hydrolyzing] (EC 6.3.5.2)	0	0	0	0	0	0	0	0	1	1	1	0	0	0	0	0	1	0	1	1	0
ORTHOMCL4112	Nucleosides and Nucleotides	Purines	De Novo Purine Biosynthesis	Amidophosphoribosyltransferase (EC 2.4.2.14)	0	1	1	0	1	0	0	0	1	0	0	1	0	0	0	0	0	0	0	1	0
ORTHOMCL4437	Nucleosides and Nucleotides	Detoxification	Nudix proteins (nucleoside triphosphate hydrolases)	Nudix hydrolase family protein PA3470	0	0	0	0	0	0	0	0	0	0	0	0	1	1	1	0	0	0	1	0	1
ORTHOMCL4458	Nucleosides and Nucleotides	Nucleosides and Nucleotides - no subcategory	Hydantoin metabolism	Beta-ureidopropionase (EC 3.5.1.6)	0	0	0	0	0	0	0	0	0	0	0	0	1	1	1	1	0	0	1	0	0
ORTHOMCL4532	Nucleosides and Nucleotides	Pyrimidines	pyrimidine conversions	Thymidylate kinase (EC 2.7.4.9)	0	0	1	1	1	0	0	0	1	0	0	0	0	0	1	0	0	0	0	0	0
ORTHOMCL4977	Nucleosides and Nucleotides	Pyrimidines	pyrimidine conversions	Thymidine kinase (EC 2.7.1.21)	0	0	0	0	0	0	1	0	0	0	0	0	1	1	0	0	0	0	0	1	0
ORTHOMCL4986	Nucleosides and Nucleotides	Purines	Purine conversions	Xanthine-guanine phosphoribosyltransferase (EC 2.4.2.22)	0	0	0	0	0	0	0	0	0	0	0	1	1	0	1	0	0	0	0	0	1
ORTHOMCL4998	Nucleosides and Nucleotides	Purines	Purine Utilization	Cytosine/purine/uracil/thiamine/allantoin permease family protein	0	0	0	0	0	0	0	0	0	1	0	0	1	1	0	0	0	0	1	0	0
ORTHOMCL5008	Nucleosides and Nucleotides	Purines	De Novo Purine Biosynthesis	Amidophosphoribosyltransferase (EC 2.4.2.14)	0	0	0	0	0	1	0	0	0	0	0	0	1	1	0	0	0	0	1	0	0
ORTHOMCL5243	Nucleosides and Nucleotides	Pyrimidines	pyrimidine conversions	Thioredoxin reductase (EC 1.8.1.9)	0	0	0	1	0	0	0	0	0	1	1	0	0	0	0	0	1	0	0	0	0
ORTHOMCL5281	Nucleosides and Nucleotides	Detoxification	Nudix proteins (nucleoside triphosphate hydrolases)	Mutator mutT protein (7,8-dihydro-8-oxoguanine-triphosphatase) (EC 3.6.1.-)	0	0	1	0	0	0	0	1	1	0	0	0	0	0	0	0	0	0	0	0	1
ORTHOMCL5291	Nucleosides and Nucleotides	Pyrimidines	pyrimidine conversions	Thioredoxin reductase (EC 1.8.1.9)	0	1	0	0	1	0	0	1	0	0	0	1	0	0	0	0	0	0	0	0	0
ORTHOMCL5982	Nucleosides and Nucleotides	Purines	Purine conversions	Inosine-uridine preferring nucleoside hydrolase (EC 3.2.2.1)	0	0	0	0	0	0	0	0	0	0	0	0	1	1	0	0	0	0	1	0	0
ORTHOMCL5986	Nucleosides and Nucleotides	Purines	Purine conversions	GMP synthase [glutamine-hydrolyzing] (EC 6.3.5.2)	0	0	0	0	0	0	0	0	0	0	0	0	1	1	0	0	0	0	1	0	0
ORTHOMCL5996	Nucleosides and Nucleotides	Purines	De Novo Purine Biosynthesis	Phosphoribosylformylglycinamidine synthase, glutamine amidotransferase subunit (EC 6.3.5.3)	0	0	0	0	0	0	0	0	0	0	0	0	1	1	0	0	0	0	1	0	0
ORTHOMCL6010	Nucleosides and Nucleotides	Purines	Purine conversions	Adenylate kinase (EC 2.7.4.3)	0	0	0	0	0	0	0	0	0	0	0	0	1	1	0	0	0	0	1	0	0
ORTHOMCL6254	Nucleosides and Nucleotides	Purines	Purine conversions	Adenylosuccinate synthetase (EC 6.3.4.4)	0	0	0	0	0	0	0	1	1	0	0	0	0	0	1	0	0	0	0	0	0
ORTHOMCL7834	Nucleosides and Nucleotides	Pyrimidines	pyrimidine conversions	Thioredoxin reductase (EC 1.8.1.9)	1	0	0	0	0	0	0	0	0	0	0	0	0	0	0	0	0	1	0	0	0
ORTHOMCL8113	Nucleosides and Nucleotides	Pyrimidines	pyrimidine conversions	Thioredoxin reductase (EC 1.8.1.9)	1	0	0	0	0	0	0	0	0	0	0	0	0	0	0	0	0	1	0	0	0
ORTHOMCL8118	Nucleosides and Nucleotides	Nucleosides and Nucleotides - no subcategory	Ribonucleotide reduction	Glutaredoxin-like protein NrdH, required for reduction of Ribonucleotide reductase class Ib	1	0	0	0	0	0	0	0	1	0	0	0	0	0	0	0	0	0	0	0	0
ORTHOMCL8134	Nucleosides and Nucleotides	Detoxification	Nudix proteins (nucleoside triphosphate hydrolases)	Nudix hydrolase family protein YffH	1	0	0	0	0	0	0	0	0	0	0	0	0	0	0	0	0	1	0	0	0
ORTHOMCL8171	Nucleosides and Nucleotides	Pyrimidines	pyrimidine conversions	Thioredoxin reductase (EC 1.8.1.9)	1	0	0	0	0	0	0	0	0	0	0	0	0	0	0	0	0	1	0	0	0
ORTHOMCL8177	Nucleosides and Nucleotides	Pyrimidines	De Novo Pyrimidine Synthesis	Uracil permease	1	0	0	0	0	0	0	0	0	0	0	0	0	0	1	0	0	0	0	0	0
ORTHOMCL8204	Nucleosides and Nucleotides	Purines	De Novo Purine Biosynthesis	Adenylosuccinate lyase (EC 4.3.2.2)	0	0	0	0	0	0	0	0	0	0	0	0	1	1	0	0	0	0	0	0	0
ORTHOMCL8222	Nucleosides and Nucleotides	Nucleosides and Nucleotides - no subcategory	Ribonucleotide reduction	Glutaredoxin-like protein NrdH, required for reduction of Ribonucleotide reductase class Ib	0	0	0	0	0	0	0	0	0	0	0	0	1	0	0	0	0	0	1	0	0
ORTHOMCL8246	Nucleosides and Nucleotides	Detoxification	Nudix proteins (nucleoside triphosphate hydrolases)	Nudix hydrolase family protein PA3470	0	0	0	0	0	0	0	0	0	0	0	0	1	0	1	0	0	0	0	0	0
ORTHOMCL8275	Nucleosides and Nucleotides	Purines	Purine conversions	Adenylosuccinate synthetase (EC 6.3.4.4)	0	0	0	0	0	0	0	0	0	0	0	0	1	0	0	0	0	0	1	0	0
ORTHOMCL8293	Nucleosides and Nucleotides	Purines	Purine conversions	Adenylosuccinate synthetase (EC 6.3.4.4)	0	0	0	0	0	0	1	0	0	0	0	0	0	0	0	0	0	0	0	1	0
ORTHOMCL8361	Nucleosides and Nucleotides	Nucleosides and Nucleotides - no subcategory	Hydantoin metabolism	N-methylhydantoinase B (EC 3.5.2.14)	0	0	0	0	0	0	1	0	0	0	0	0	0	0	0	0	0	0	0	1	0
ORTHOMCL8433	Nucleosides and Nucleotides	Pyrimidines	pyrimidine conversions	Deoxycytidine triphosphate deaminase (EC 3.5.4.13)	0	0	0	0	0	0	1	0	1	0	0	0	0	0	0	0	0	0	0	0	0
ORTHOMCL8456	Nucleosides and Nucleotides	Nucleosides and Nucleotides - no subcategory	Hydantoin metabolism	N-methylhydantoinase A (EC 3.5.2.14)	0	0	0	0	0	0	1	0	0	0	0	0	0	0	0	0	0	0	0	1	0
ORTHOMCL8535	Nucleosides and Nucleotides	Purines	De Novo Purine Biosynthesis	Phosphoribosylformylglycinamidine synthase, synthetase subunit (EC 6.3.5.3)	0	0	0	0	0	0	0	1	0	0	0	0	0	0	1	0	0	0	0	0	0
ORTHOMCL8686	Nucleosides and Nucleotides	Purines	Purine conversions	Adenylate kinase (EC 2.7.4.3)	0	0	0	0	0	1	0	0	0	1	0	0	0	0	0	0	0	0	0	0	0
ORTHOMCL8687	Nucleosides and Nucleotides	Pyrimidines	pyrimidine conversions	Thymidylate kinase (EC 2.7.4.9)	0	1	0	0	0	0	0	0	0	1	0	0	0	0	0	0	0	0	0	0	0
ORTHOMCL8721	Nucleosides and Nucleotides	Pyrimidines	pyrimidine conversions	Deoxycytidine triphosphate deaminase (EC 3.5.4.30) (dUMP-forming)	0	0	0	0	0	0	0	0	0	1	0	0	0	0	0	0	0	0	0	1	0
ORTHOMCL8830	Nucleosides and Nucleotides	Pyrimidines	pyrimidine conversions	Thymidylate kinase (EC 2.7.4.9)	0	0	0	0	0	1	0	0	0	0	0	0	0	0	0	0	0	0	0	0	1
ORTHOMCL8849	Nucleosides and Nucleotides	Nucleosides and Nucleotides - no subcategory	Ribonucleotide reduction	Glutaredoxin-like protein NrdH, required for reduction of Ribonucleotide reductase class Ib	0	0	0	0	0	0	0	0	0	0	0	0	0	0	0	1	0	0	0	0	1
ORTHOMCL9030	Nucleosides and Nucleotides	Purines	De Novo Purine Biosynthesis	Phosphoribosylamine--glycine ligase (EC 6.3.4.13)	0	1	0	0	1	0	0	0	0	0	0	0	0	0	0	0	0	0	0	0	0
ORTHOMCL9072	Nucleosides and Nucleotides	Nucleosides and Nucleotides - no subcategory	Ribonucleotide reduction	Glutaredoxin-like protein NrdH, required for reduction of Ribonucleotide reductase class Ib	0	0	0	0	1	0	0	0	0	0	0	1	0	0	0	0	0	0	0	0	0
ORTHOMCL9151	Nucleosides and Nucleotides	Pyrimidines	pyrimidine conversions	Purine nucleoside phosphorylase (EC 2.4.2.1)	0	0	0	0	0	0	0	0	0	0	0	0	0	1	0	0	1	0	0	0	0
ORTHOMCL9371	Nucleosides and Nucleotides	Pyrimidines	pyrimidine conversions	Cytidine deaminase (EC 3.5.4.5)	0	0	0	0	0	2	0	0	0	0	0	0	0	0	0	0	0	0	0	0	0
ORTHOMCL9542	Nucleosides and Nucleotides	Purines	Purine conversions	Guanylate kinase (EC 2.7.4.8)	0	1	0	0	0	0	0	0	0	0	0	0	0	0	0	1	0	0	0	0	0
ORTHOMCL9597	Nucleosides and Nucleotides	Nucleosides and Nucleotides - no subcategory	Ribonucleotide reduction	Glutaredoxin-like protein NrdH, required for reduction of Ribonucleotide reductase class Ib	0	2	0	0	0	0	0	0	0	0	0	0	0	0	0	0	0	0	0	0	0
ORTHOMCL9710	Nucleosides and Nucleotides	Pyrimidines	pyrimidine conversions	Thioredoxin reductase (EC 1.8.1.9)	0	0	1	0	0	0	0	0	1	0	0	0	0	0	0	0	0	0	0	0	0
ORTHOMCL9714	Nucleosides and Nucleotides	Detoxification	Nudix proteins (nucleoside triphosphate hydrolases)	NADH pyrophosphatase (EC 3.6.1.22)	0	0	1	0	0	0	0	0	1	0	0	0	0	0	0	0	0	0	0	0	0
ORTHOMCL10052	Phages, Prophages, Transposable elements, Plasmids	Phages, Prophages	Phage packaging machinery	Phage portal protein	0	0	0	0	0	0	0	0	1	0	0	1	0	0	0	0	0	0	0	0	0
ORTHOMCL10055	Phages, Prophages, Transposable elements, Plasmids	Phages, Prophages	Phage tail proteins	Phage minor tail protein	0	0	0	0	0	0	0	0	0	0	0	2	0	0	0	0	0	0	0	0	0
ORTHOMCL3728	Phages, Prophages, Transposable elements, Plasmids	Transposable elements	CBSS-203122.12.peg.188	TniA putative transposase	0	0	1	0	1	0	0	1	0	0	0	1	0	0	1	2	0	0	0	0	0
ORTHOMCL6137	Phages, Prophages, Transposable elements, Plasmids	Transposable elements	CBSS-203122.12.peg.188	TniQ	0	0	0	0	0	0	1	0	0	0	0	1	0	0	0	0	0	0	0	0	1
ORTHOMCL6173	Phages, Prophages, Transposable elements, Plasmids	Phages, Prophages	Phage replication	DNA primase/helicase, phage-associated	0	0	1	0	0	0	1	0	1	0	0	0	0	0	0	0	0	0	0	0	0
ORTHOMCL8418	Phages, Prophages, Transposable elements, Plasmids	Phages, Prophages	Phage replication	DNA primase/helicase, phage-associated	0	0	0	0	0	0	1	0	0	0	0	0	0	0	0	0	0	0	0	1	0
ORTHOMCL9541	Phages, Prophages, Transposable elements, Plasmids	Phages, Prophages	Phage tail proteins	Phage tail length tape-measure protein	0	1	0	0	0	0	0	0	0	0	0	1	0	0	0	0	0	0	0	0	0
ORTHOMCL9847	Phages, Prophages, Transposable elements, Plasmids	Phages, Prophages	Phage replication	DNA primase/helicase, phage-associated	0	0	1	0	0	0	0	0	1	0	0	0	0	0	0	0	0	0	0	0	0
ORTHOMCL10019	Phosphorus Metabolism	Phosphorus Metabolism - no subcategory	Phosphate metabolism	Predicted ATPase related to phosphate starvation-inducible protein PhoH	0	0	1	0	0	0	0	0	1	0	0	0	0	0	0	0	0	0	0	0	0
ORTHOMCL2920	Phosphorus Metabolism	Phosphorus Metabolism - no subcategory	High affinity phosphate transporter and control of PHO regulon	Phosphate regulon sensor protein PhoR (SphS) (EC 2.7.13.3)	1	1	0	0	1	1	1	0	0	0	0	1	1	0	1	0	0	1	0	0	1
ORTHOMCL2959	Phosphorus Metabolism	Phosphorus Metabolism - no subcategory	Phosphate metabolism	NAD(P) transhydrogenase alpha subunit (EC 1.6.1.2)	0	1	1	0	0	0	1	0	1	0	0	0	1	1	1	1	0	0	1	1	0
ORTHOMCL2965	Phosphorus Metabolism	Phosphorus Metabolism - no subcategory	Phosphate metabolism	NAD(P) transhydrogenase subunit beta (EC 1.6.1.2)	0	1	1	0	0	0	1	0	1	0	0	0	1	1	1	1	0	0	1	1	0
ORTHOMCL3720	Phosphorus Metabolism	Phosphorus Metabolism - no subcategory	Phosphate metabolism	secreted alkaline phosphatase	0	0	0	0	1	1	1	1	0	1	0	0	0	0	0	0	0	0	0	1	1
ORTHOMCL3953	Phosphorus Metabolism	Phosphorus Metabolism - no subcategory	High affinity phosphate transporter and control of PHO regulon	Phosphate regulon transcriptional regulatory protein PhoB (SphR)	0	0	0	0	0	1	0	0	0	0	0	0	1	1	1	0	0	0	1	0	1
ORTHOMCL7955	Phosphorus Metabolism	Phosphorus Metabolism - no subcategory	High affinity phosphate transporter and control of PHO regulon	Phosphate regulon sensor protein PhoR (SphS) (EC 2.7.13.3)	1	0	0	0	0	0	0	0	0	0	0	0	0	0	0	0	0	1	0	0	0
ORTHOMCL8159	Phosphorus Metabolism	Phosphorus Metabolism - no subcategory	High affinity phosphate transporter and control of PHO regulon	Phosphate ABC transporter, periplasmic phosphate-binding protein PstS (TC 3.A.1.7.1)	1	0	0	0	0	0	0	0	0	0	0	0	0	0	0	0	0	1	0	0	0
ORTHOMCL8300	Phosphorus Metabolism	Phosphorus Metabolism - no subcategory	Phosphate metabolism	Alkaline phosphatase (EC 3.1.3.1)	0	0	0	0	0	0	1	0	0	0	0	0	0	0	0	0	0	0	0	1	0
ORTHOMCL9189	Phosphorus Metabolism	Phosphorus Metabolism - no subcategory	Alkylphosphonate utilization	PhnB protein	0	0	0	0	0	0	0	0	0	0	1	0	0	0	0	0	1	0	0	0	0
ORTHOMCL9562	Phosphorus Metabolism	Phosphorus Metabolism - no subcategory	Alkylphosphonate utilization	PhnG protein	0	1	0	0	0	0	0	0	0	0	0	0	0	0	0	1	0	0	0	0	0
ORTHOMCL9574	Phosphorus Metabolism	Phosphorus Metabolism - no subcategory	Alkylphosphonate utilization	Phosphonates transport ATP-binding protein PhnK	0	1	0	0	0	0	0	0	0	0	0	0	0	0	0	1	0	0	0	0	0
ORTHOMCL9595	Phosphorus Metabolism	Phosphorus Metabolism - no subcategory	Alkylphosphonate utilization	Protein RcsF	0	1	0	0	0	0	0	0	0	0	0	0	0	0	0	1	0	0	0	0	0
ORTHOMCL9606	Phosphorus Metabolism	Phosphorus Metabolism - no subcategory	Alkylphosphonate utilization	PhnI protein	0	1	0	0	0	0	0	0	0	0	0	0	0	0	0	1	0	0	0	0	0
ORTHOMCL9617	Phosphorus Metabolism	Phosphorus Metabolism - no subcategory	Alkylphosphonate utilization	Metal-dependent hydrolase involved in phosphonate metabolism	0	1	0	0	0	0	0	0	0	0	0	0	0	0	0	1	0	0	0	0	0
ORTHOMCL9618	Phosphorus Metabolism	Phosphorus Metabolism - no subcategory	Alkylphosphonate utilization	Transcriptional regulator PhnF	0	1	0	0	0	0	0	0	0	0	0	0	0	0	0	1	0	0	0	0	0
ORTHOMCL9623	Phosphorus Metabolism	Phosphorus Metabolism - no subcategory	Alkylphosphonate utilization	PhnJ protein	0	1	0	0	0	0	0	0	0	0	0	0	0	0	0	1	0	0	0	0	0
ORTHOMCL9626	Phosphorus Metabolism	Phosphorus Metabolism - no subcategory	Alkylphosphonate utilization	Phosphonates transport ATP-binding protein PhnL	0	1	0	0	0	0	0	0	0	0	0	0	0	0	0	1	0	0	0	0	0
ORTHOMCL9627	Phosphorus Metabolism	Phosphorus Metabolism - no subcategory	Alkylphosphonate utilization	PhnH protein	0	1	0	0	0	0	0	0	0	0	0	0	0	0	0	1	0	0	0	0	0
ORTHOMCL9996	Phosphorus Metabolism	Phosphorus Metabolism - no subcategory	Alkylphosphonate utilization	Transcriptional regulator PhnF	0	0	1	0	0	0	0	0	0	0	0	1	0	0	0	0	0	0	0	0	0
ORTHOMCL1705	Photosynthesis	Photosynthesis - no subcategory	Proteorhodopsin	Octaprenyl diphosphate synthase (EC 2.5.1.90)	1	1	1	1	1	1	1	1	1	1	1	1	1	1	1	1	1	1	1	1	1
ORTHOMCL2156	Photosynthesis	Photosynthesis - no subcategory	Proteorhodopsin	Proteorhodopsin	1	2	0	1	0	1	2	0	0	0	1	0	1	1	1	1	1	0	1	1	1
ORTHOMCL2175	Photosynthesis	Photosynthesis - no subcategory	Proteorhodopsin	Lycopene beta cyclase (EC 1.14.-.-)	0	0	1	1	1	1	1	1	1	0	1	1	1	1	0	1	1	0	1	1	1
ORTHOMCL2381	Photosynthesis	Photosynthesis - no subcategory	Proteorhodopsin	Beta-carotene ketolase (EC 1.14.-.-)	0	1	1	0	1	1	1	1	1	0	0	1	1	1	1	1	0	0	1	1	0
ORTHOMCL3644	Photosynthesis	Photosynthesis - no subcategory	Proteorhodopsin	Octaprenyl diphosphate synthase (EC 2.5.1.90)	0	0	1	0	1	0	0	0	1	0	0	1	1	1	0	0	0	0	1	0	0
ORTHOMCL4342	Photosynthesis	Photosynthesis - no subcategory	Proteorhodopsin	Proteorhodopsin	1	0	0	0	1	0	1	0	0	0	0	1	0	0	0	0	0	0	0	1	0
ORTHOMCL5042	Photosynthesis	Photosynthesis - no subcategory	Proteorhodopsin	Phytoene dehydrogenase (EC 1.14.99.-)	0	0	0	0	0	1	0	0	0	0	0	1	1	0	0	0	0	0	1	0	0
ORTHOMCL5923	Photosynthesis	Photosynthesis - no subcategory	Proteorhodopsin	Octaprenyl diphosphate synthase (EC 2.5.1.90)	0	0	0	0	0	0	0	0	0	0	0	0	1	1	0	0	0	0	1	0	0
ORTHOMCL6581	Photosynthesis	Photosynthesis - no subcategory	Proteorhodopsin	Lycopene beta cyclase (EC 1.14.-.-)	0	0	0	1	0	0	0	0	0	0	1	0	0	0	0	0	1	0	0	0	0
ORTHOMCL8423	Photosynthesis	Photosynthesis - no subcategory	Proteorhodopsin	Proteorhodopsin	0	0	0	0	0	0	1	0	0	0	0	0	0	0	0	0	0	0	0	1	0
ORTHOMCL2997	Potassium metabolism	Potassium metabolism - no subcategory	Potassium homeostasis	Trk system potassium uptake protein TrkA	0	1	2	0	0	0	1	1	0	0	0	0	0	0	1	1	1	0	0	1	1
ORTHOMCL3982	Potassium metabolism	Potassium metabolism - no subcategory	Potassium homeostasis	Large-conductance mechanosensitive channel	0	1	0	0	1	0	0	0	0	0	0	0	1	1	1	0	0	0	1	0	0
ORTHOMCL4293	Potassium metabolism	Potassium metabolism - no subcategory	Potassium homeostasis	Potassium voltage-gated channel subfamily KQT	1	0	0	0	0	1	0	0	0	1	0	0	0	0	0	0	0	1	0	0	1
ORTHOMCL5054	Potassium metabolism	Potassium metabolism - no subcategory	Potassium homeostasis	Osmosensitive K+ channel histidine kinase KdpD (EC 2.7.3.-)	0	0	0	0	0	1	0	0	0	0	0	1	1	0	0	0	0	0	1	0	0
ORTHOMCL6022	Potassium metabolism	Potassium metabolism - no subcategory	Potassium homeostasis	Potassium efflux system KefA protein	0	0	0	0	0	0	0	0	0	0	0	0	1	0	1	0	0	0	1	0	0
ORTHOMCL6026	Potassium metabolism	Potassium metabolism - no subcategory	Potassium homeostasis	Trk system potassium uptake protein TrkA	0	0	0	0	0	0	0	0	0	0	0	0	1	0	1	0	0	0	1	0	0
ORTHOMCL6465	Potassium metabolism	Potassium metabolism - no subcategory	Potassium homeostasis	Trk system potassium uptake protein TrkA	0	0	0	0	1	0	0	1	0	0	0	1	0	0	0	0	0	0	0	0	0
ORTHOMCL7979	Potassium metabolism	Potassium metabolism - no subcategory	Potassium homeostasis	Potassium voltage-gated channel subfamily KQT	1	0	0	0	0	0	0	0	0	0	0	0	0	0	0	0	0	1	0	0	0
ORTHOMCL1670	Protein Metabolism	Protein biosynthesis	Ribosome SSU bacterial	SSU ribosomal protein S17p (S11e)	1	1	1	1	1	1	1	1	1	1	1	1	1	1	1	1	1	1	1	1	1
ORTHOMCL1711	Protein Metabolism	Protein biosynthesis	Translation termination factors bacterial	Protein-N(5)-glutamine methyltransferase PrmC, methylates polypeptide chain release factors RF1 and RF2	1	1	1	1	1	1	1	1	1	1	1	1	1	1	1	1	1	1	1	1	1
ORTHOMCL2337	Protein Metabolism	Protein processing and modification	G3E family of P-loop GTPases (metallocenter biosynthesis)	Putative metal chaperone, involved in Zn homeostasis, GTPase of COG0523 family	1	1	1	0	1	0	2	0	1	0	0	1	1	1	0	0	0	0	1	2	1
ORTHOMCL2360	Protein Metabolism	Protein biosynthesis	Ribosome SSU bacterial	SSU ribosomal protein S17p (S11e)	0	2	1	0	0	0	0	2	1	0	0	1	1	2	0	1	0	0	1	2	0
ORTHOMCL2562	Protein Metabolism	Protein folding	GroEL GroES	Heat shock protein 60 family chaperone GroEL	0	1	0	1	0	1	1	1	0	1	1	1	0	1	2	1	1	0	0	0	0
ORTHOMCL2656	Protein Metabolism	Protein processing and modification	Signal peptidase	Signal peptidase I (EC 3.4.21.89)	0	0	1	0	1	1	1	0	1	0	0	1	1	1	1	0	0	0	1	1	1
ORTHOMCL2949	Protein Metabolism	Protein folding	GroEL GroES	Heat shock protein 60 family chaperone GroEL	0	1	0	0	1	0	1	1	0	0	0	1	1	1	0	1	0	0	1	0	1
ORTHOMCL3148	Protein Metabolism	Protein biosynthesis	Translation initiation factors bacterial	Translation initiation factor 2	0	0	0	0	1	0	0	1	0	0	0	1	1	1	1	1	0	0	1	0	1
ORTHOMCL3183	Protein Metabolism	Protein biosynthesis	Ribosome LSU bacterial	LSU ribosomal protein L36p	0	1	1	0	1	0	1	1	1	0	0	1	0	0	0	1	0	0	0	1	0
ORTHOMCL3399	Protein Metabolism	Protein biosynthesis	tRNA aminoacylation, Asp and Asn	Aspartyl-tRNA(Asn) amidotransferase subunit A (EC 6.3.5.6)	0	0	0	0	1	0	2	1	0	0	0	1	0	0	0	0	0	0	0	1	2
ORTHOMCL3887	Protein Metabolism	Protein degradation	Proteolysis in bacteria, ATP-dependent	Outer membrane stress sensor protease DegS	1	0	0	1	0	0	0	0	0	1	1	0	0	0	0	0	1	1	0	0	0
ORTHOMCL3921	Protein Metabolism	Protein biosynthesis	Ribosome LSU bacterial	LSU ribosomal protein L33p, zinc-independent	1	0	0	1	0	0	0	0	0	1	1	0	0	0	0	0	1	1	0	0	0
ORTHOMCL4033	Protein Metabolism	Protein processing and modification	Ribosomal protein S5p acylation	Ribosomal-protein-S5p-alanine acetyltransferase related proteins	0	0	1	0	1	0	1	1	1	0	0	0	0	0	0	0	0	0	0	1	0
ORTHOMCL4081	Protein Metabolism	Protein processing and modification	Protein-L-isoaspartate O-methyltransferase	Protein-L-isoaspartate O-methyltransferase (EC 2.1.1.77)	0	0	0	1	0	1	0	0	0	1	1	0	0	0	0	0	1	0	0	0	1
ORTHOMCL4088	Protein Metabolism	Protein processing and modification	Peptide methionine sulfoxide reductase	Peptide methionine sulfoxide reductase MsrA (EC 1.8.4.11)	0	0	0	1	0	1	0	0	0	1	1	0	0	0	0	0	1	0	0	0	1
ORTHOMCL4136	Protein Metabolism	Protein processing and modification	N-linked Glycosylation in Bacteria	UDP-N-acetylglucosamine 4,6-dehydratase (EC 4.2.1.-)	0	1	0	0	0	0	0	1	1	0	0	0	0	1	0	1	0	0	0	1	0
ORTHOMCL4445	Protein Metabolism	Protein biosynthesis	tRNA aminoacylation, Arg	Arginyl-tRNA synthetase (EC 6.1.1.19)	0	1	0	0	0	0	0	0	0	0	0	0	1	1	0	1	0	0	1	0	0
ORTHOMCL4470	Protein Metabolism	Protein biosynthesis	tRNA aminoacylation, Asp and Asn	Aspartyl-tRNA(Asn) amidotransferase subunit A (EC 6.3.5.6)	0	0	0	0	0	1	0	0	0	0	0	0	1	1	0	0	0	0	1	0	1
ORTHOMCL4612	Protein Metabolism	Protein processing and modification	Signal peptidase	Signal peptidase I (EC 3.4.21.89)	0	1	0	0	1	0	0	1	0	0	0	1	0	0	0	1	0	0	0	0	0
ORTHOMCL4881	Protein Metabolism	Protein biosynthesis	Ribosome SSU bacterial	SSU ribosomal protein S2p (SAe)	1	0	0	0	0	1	0	0	0	0	0	0	0	0	0	0	0	1	0	0	1
ORTHOMCL4925	Protein Metabolism	Protein biosynthesis	Translation elongation factors bacterial	Translation elongation factor G-related protein	1	0	0	0	0	1	0	0	0	0	0	0	0	0	0	0	0	1	0	0	1
ORTHOMCL4981	Protein Metabolism	Protein processing and modification	Signal peptidase	Signal peptidase I (EC 3.4.21.89)	0	0	0	0	0	1	0	0	0	0	0	1	1	0	0	0	0	0	1	0	0
ORTHOMCL4989	Protein Metabolism	Protein biosynthesis	Ribosome SSU bacterial	SSU ribosomal protein S2p (SAe)	0	0	0	0	0	0	0	1	0	0	0	0	1	1	0	0	0	0	1	0	0
ORTHOMCL5125	Protein Metabolism	Protein biosynthesis	Ribosome SSU bacterial	SSU ribosomal protein S18p	0	0	1	0	0	0	1	0	1	0	0	0	0	0	0	0	0	0	0	1	0
ORTHOMCL5227	Protein Metabolism	Protein biosynthesis	Universal GTPases	GTP-binding and nucleic acid-binding protein YchF	0	0	0	1	0	0	0	0	0	1	1	0	0	0	0	0	1	0	0	0	0
ORTHOMCL5332	Protein Metabolism	Protein biosynthesis	tRNA aminoacylation, His	Histidyl-tRNA synthetase (EC 6.1.1.21)	0	0	0	0	1	0	0	1	0	0	0	1	0	0	0	1	0	0	0	0	0
ORTHOMCL6034	Protein Metabolism	Protein folding	Periplasmic disulfide interchange	Cytochrome c-type biogenesis protein CcdA (DsbD analog)	0	0	0	0	0	0	0	0	0	0	0	0	1	0	1	0	0	0	1	0	0
ORTHOMCL6063	Protein Metabolism	Protein biosynthesis	tRNA aminoacylation, His	Histidyl-tRNA synthetase (EC 6.1.1.21)	0	0	0	0	0	0	0	0	0	0	0	0	1	0	1	1	0	0	0	0	0
ORTHOMCL6093	Protein Metabolism	Protein processing and modification	N-linked Glycosylation in Bacteria	4-keto-6-deoxy-N-Acetyl-D-hexosaminyl-(Lipid carrier) aminotransferase	0	0	0	0	0	0	0	1	0	0	0	0	1	1	0	0	0	0	0	0	0
ORTHOMCL6150	Protein Metabolism	Protein biosynthesis	Ribosome SSU bacterial	SSU ribosomal protein S4p (S9e)	0	0	0	0	0	0	1	0	1	0	1	0	0	0	0	0	0	0	0	0	0
ORTHOMCL6258	Protein Metabolism	Protein biosynthesis	tRNA aminoacylation, Phe	Phenylalanyl-tRNA synthetase alpha chain (EC 6.1.1.20)	0	0	0	0	0	0	0	0	1	0	0	0	0	0	1	1	0	0	0	0	0
ORTHOMCL6330	Protein Metabolism	Protein processing and modification	N-linked Glycosylation in Bacteria	UDP-glucose 4-epimerase (EC 5.1.3.2)	0	0	0	0	0	1	0	0	0	1	0	0	0	0	0	0	0	0	0	0	1
ORTHOMCL6416	Protein Metabolism	Protein biosynthesis	Ribosome SSU bacterial	SSU ribosomal protein S15p (S13e)	0	0	0	1	1	0	0	0	0	0	0	0	0	0	0	0	0	0	0	1	0
ORTHOMCL6470	Protein Metabolism	Protein processing and modification	Signal peptidase	Signal peptidase I (EC 3.4.21.89)	0	0	0	0	1	0	0	1	0	0	0	1	0	0	0	0	0	0	0	0	0
ORTHOMCL6484	Protein Metabolism	Protein processing and modification	Signal peptidase	Signal peptidase I (EC 3.4.21.89)	0	1	0	0	1	0	0	1	0	0	0	0	0	0	0	0	0	0	0	0	0
ORTHOMCL6647	Protein Metabolism	Protein processing and modification	Signal peptidase	Signal peptidase I (EC 3.4.21.89)	0	0	0	1	0	0	0	0	0	0	1	0	0	0	0	0	1	0	0	0	0
ORTHOMCL6765	Protein Metabolism	Protein biosynthesis	tRNA aminoacylation, Phe	Phenylalanyl-tRNA synthetase alpha chain (EC 6.1.1.20)	0	0	0	0	0	0	0	1	0	0	0	1	0	1	0	0	0	0	0	0	0
ORTHOMCL6873	Protein Metabolism	Protein degradation	Aminopeptidases (EC 3.4.11.-)	Xaa-Pro aminopeptidase (EC 3.4.11.9)	0	0	1	0	0	0	0	0	1	0	0	1	0	0	0	0	0	0	0	0	0
ORTHOMCL8117	Protein Metabolism	Protein folding	Periplasmic disulfide interchange	Cytochrome c-type biogenesis protein CcdA (DsbD analog)	1	0	0	0	0	0	0	0	0	0	0	0	0	0	0	0	0	1	0	0	0
ORTHOMCL8208	Protein Metabolism	Protein biosynthesis	tRNA aminoacylation, Tyr	Tyrosyl-tRNA synthetase (EC 6.1.1.1)	0	0	0	0	0	0	0	0	0	0	0	1	1	0	0	0	0	0	0	0	0
ORTHOMCL8210	Protein Metabolism	Protein biosynthesis	Ribosome LSU bacterial	LSU ribosomal protein L36p	0	0	0	0	0	0	0	0	0	0	0	0	1	0	0	0	0	0	1	0	0
ORTHOMCL8322	Protein Metabolism	Protein biosynthesis	Ribosome LSU bacterial	LSU ribosomal protein L31p	0	0	0	0	0	0	1	0	0	0	0	0	0	0	0	0	0	0	0	1	0
ORTHOMCL8497	Protein Metabolism	Protein biosynthesis	Translation termination factors bacterial	Protein-N(5)-glutamine methyltransferase PrmC, methylates polypeptide chain release factors RF1 and RF2	0	0	0	0	0	0	0	0	0	0	0	0	0	0	1	0	0	0	0	1	0
ORTHOMCL8672	Protein Metabolism	Protein processing and modification	N-linked Glycosylation in Bacteria	UDP-glucose 4-epimerase (EC 5.1.3.2)	0	1	0	0	0	0	0	0	0	1	0	0	0	0	0	0	0	0	0	0	0
ORTHOMCL8705	Protein Metabolism	Protein folding	Peptidyl-prolyl cis-trans isomerase	FKBP-type peptidyl-prolyl cis-trans isomerase FklB (EC 5.2.1.8)	0	0	0	0	0	1	0	0	0	1	0	0	0	0	0	0	0	0	0	0	0
ORTHOMCL8708	Protein Metabolism	Protein biosynthesis	Ribosome LSU bacterial	LSU ribosomal protein L31p	0	0	0	0	0	1	0	0	0	1	0	0	0	0	0	0	0	0	0	0	0
ORTHOMCL8719	Protein Metabolism	Protein biosynthesis	Ribosome SSU bacterial	SSU ribosomal protein S17p (S11e)	0	0	0	0	0	1	0	0	0	1	0	0	0	0	0	0	0	0	0	0	0
ORTHOMCL8724	Protein Metabolism	Protein degradation	Omega peptidases (EC 3.4.19.-)	Acylamino-acid-releasing enzyme (EC 3.4.19.1)	0	0	0	0	0	1	0	0	0	1	0	0	0	0	0	0	0	0	0	0	0
ORTHOMCL8886	Protein Metabolism	Protein degradation	Proteolysis in bacteria, ATP-dependent	DNA repair protein RadA	0	0	0	0	0	1	0	0	0	0	0	0	0	0	0	0	0	0	0	0	1
ORTHOMCL8913	Protein Metabolism	Protein degradation	Aminopeptidases (EC 3.4.11.-)	Aminopeptidase Y (Arg, Lys, Leu preference) (EC 3.4.11.15)	0	0	0	0	0	1	0	0	0	0	0	0	0	0	0	0	0	0	0	0	1
ORTHOMCL8925	Protein Metabolism	Protein processing and modification	N-linked Glycosylation in Bacteria	Lipid carrier : UDP-N-acetylgalactosaminyltransferase (EC 2.4.1.-)	0	0	0	0	0	1	0	0	0	0	0	0	0	0	0	0	0	0	0	0	1
ORTHOMCL8939	Protein Metabolism	Protein degradation	Proteolysis in bacteria, ATP-dependent	Outer membrane stress sensor protease DegS	0	0	0	0	0	1	0	0	0	0	0	0	0	0	0	0	0	0	0	0	1
ORTHOMCL8940	Protein Metabolism	Protein degradation	Omega peptidases (EC 3.4.19.-)	Acylamino-acid-releasing enzyme (EC 3.4.19.1)	0	0	0	0	0	1	0	0	0	0	0	0	0	0	0	0	0	0	0	0	1
ORTHOMCL9065	Protein Metabolism	Protein folding	GroEL GroES	Heat shock protein 60 family chaperone GroEL	0	0	0	0	1	0	0	0	0	0	0	0	0	1	0	0	0	0	0	0	0
ORTHOMCL9128	Protein Metabolism	Protein biosynthesis	tRNA aminoacylation, Phe	Phenylalanyl-tRNA synthetase alpha chain (EC 6.1.1.20)	0	0	0	0	0	0	0	0	0	0	1	0	0	0	0	0	1	0	0	0	0
ORTHOMCL9327	Protein Metabolism	Protein degradation	Dipeptidases (EC 3.4.13.-)	Alpha-aspartyl dipeptidase Peptidase E (EC 3.4.13.21)	0	0	1	0	0	0	0	0	0	0	0	0	0	0	0	0	0	0	0	1	0
ORTHOMCL9328	Protein Metabolism	Protein biosynthesis	tRNA aminoacylation, Asp and Asn	Aspartyl-tRNA(Asn) amidotransferase subunit C (EC 6.3.5.6)	0	0	1	0	0	0	0	0	0	0	0	0	0	0	0	0	0	0	0	1	0
ORTHOMCL9338	Protein Metabolism	Protein biosynthesis	Universal GTPases	GTP-binding and nucleic acid-binding protein YchF	0	0	0	1	0	0	0	0	0	0	0	0	0	0	0	1	0	0	0	0	0
ORTHOMCL9556	Protein Metabolism	Protein biosynthesis	tRNA aminoacylation, Phe	Phenylalanyl-tRNA synthetase alpha chain (EC 6.1.1.20)	0	1	0	0	0	0	0	0	0	0	0	0	0	0	0	1	0	0	0	0	0
ORTHOMCL9591	Protein Metabolism	Protein biosynthesis	Universal GTPases	Probable GTPase related to EngC	0	1	0	0	0	0	0	0	0	0	0	1	0	0	0	0	0	0	0	0	0
ORTHOMCL9667	Protein Metabolism	Protein folding	GroEL GroES	Heat shock protein 60 family chaperone GroEL	0	0	0	0	0	0	0	1	0	0	0	1	0	0	0	0	0	0	0	0	0
ORTHOMCL9832	Protein Metabolism	Protein degradation	Aminopeptidases (EC 3.4.11.-)	Aminopeptidase Y (Arg, Lys, Leu preference) (EC 3.4.11.15)	0	0	1	0	0	0	0	0	1	0	0	0	0	0	0	0	0	0	0	0	0
ORTHOMCL9984	Protein Metabolism	Protein biosynthesis	Ribosome biogenesis bacterial	Ribosomal-protein-S5p-alanine acetyltransferase	0	0	1	0	0	0	0	0	1	0	0	0	0	0	0	0	0	0	0	0	0
ORTHOMCL2037	Regulation and Cell signaling	Regulation and Cell signaling - no subcategory	cAMP signaling in bacteria	Adenylate cyclase (EC 4.6.1.1)	0	1	1	1	1	1	1	1	1	0	1	1	1	1	1	1	1	0	1	1	1
ORTHOMCL2502	Regulation and Cell signaling	Regulation and Cell signaling - no subcategory	LysR-family proteins in Salmonella enterica Typhimurium	Hydrogen peroxide-inducible genes activator	0	1	1	0	1	1	1	1	1	0	0	1	1	1	0	1	0	0	1	1	0
ORTHOMCL3348	Regulation and Cell signaling	Programmed Cell Death and Toxin-antitoxin Systems	Toxin-antitoxin replicon stabilization systems	RelB/StbD replicon stabilization protein (antitoxin to RelE/StbE)	0	1	1	0	0	1	0	0	1	0	0	0	1	1	0	0	0	0	1	0	1
ORTHOMCL3364	Regulation and Cell signaling	Programmed Cell Death and Toxin-antitoxin Systems	Toxin-antitoxin replicon stabilization systems	YefM protein (antitoxin to YoeB)	0	0	1	0	0	1	0	0	1	0	0	0	1	1	1	0	0	0	1	0	1
ORTHOMCL3373	Regulation and Cell signaling	Programmed Cell Death and Toxin-antitoxin Systems	Toxin-antitoxin replicon stabilization systems	YoeB toxin protein	0	0	1	0	0	1	0	0	1	0	0	0	1	1	1	0	0	0	1	0	1
ORTHOMCL3712	Regulation and Cell signaling	Programmed Cell Death and Toxin-antitoxin Systems	Toxin-antitoxin replicon stabilization systems	RelE/StbE replicon stabilization toxin	0	0	2	0	0	0	1	1	1	0	1	0	0	0	0	0	0	0	0	1	0
ORTHOMCL4073	Regulation and Cell signaling	Programmed Cell Death and Toxin-antitoxin Systems	Toxin-antitoxin replicon stabilization systems	YoeB toxin protein	0	0	1	0	1	1	0	1	0	0	0	1	0	0	1	0	0	0	0	0	0
ORTHOMCL4472	Regulation and Cell signaling	Regulation and Cell signaling - no subcategory	LysR-family proteins in Escherichia coli	Cys regulon transcriptional activator CysB	0	0	0	0	0	0	0	0	0	0	0	0	1	1	1	1	0	0	1	0	0
ORTHOMCL4871	Regulation and Cell signaling	Regulation and Cell signaling - no subcategory	Zinc regulated enzymes	Carbonic anhydrase (EC 4.2.1.1)	1	0	1	0	0	1	0	0	0	0	0	1	0	0	0	0	0	0	0	0	0
ORTHOMCL4973	Regulation and Cell signaling	Regulation and Cell signaling - no subcategory	LysR-family proteins in Escherichia coli	LysR family transcriptional regulator YbhD	0	0	0	0	0	0	0	0	0	0	0	0	1	1	1	0	0	0	1	0	0
ORTHOMCL5098	Regulation and Cell signaling	Programmed Cell Death and Toxin-antitoxin Systems	Toxin-antitoxin replicon stabilization systems	RelB/StbD replicon stabilization protein (antitoxin to RelE/StbE)	0	0	0	1	0	0	1	0	0	0	0	0	0	0	0	1	0	0	0	1	0
ORTHOMCL5133	Regulation and Cell signaling	Programmed Cell Death and Toxin-antitoxin Systems	Toxin-antitoxin replicon stabilization systems	RelB/StbD replicon stabilization protein (antitoxin to RelE/StbE)	0	0	0	1	0	0	1	0	0	0	0	0	0	0	0	1	0	0	0	1	0
ORTHOMCL5893	Regulation and Cell signaling	Regulation and Cell signaling - no subcategory	Zinc regulated enzymes	Carbonic anhydrase (EC 4.2.1.1)	0	0	1	0	0	0	0	0	0	0	0	0	1	1	0	0	0	0	0	0	0
ORTHOMCL6053	Regulation and Cell signaling	Regulation and Cell signaling - no subcategory	LysR-family proteins in Salmonella enterica Typhimurium	LysR family transcriptional regulator STM3121	0	0	0	0	0	0	0	0	0	0	0	0	1	1	0	0	0	0	1	0	0
ORTHOMCL6068	Regulation and Cell signaling	Programmed Cell Death and Toxin-antitoxin Systems	Toxin-antitoxin replicon stabilization systems	RelE/StbE replicon stabilization toxin	0	0	0	0	0	0	0	0	0	0	0	0	1	1	0	0	0	0	1	0	0
ORTHOMCL6220	Regulation and Cell signaling	Programmed Cell Death and Toxin-antitoxin Systems	Toxin-antitoxin replicon stabilization systems	RelB/StbD replicon stabilization protein (antitoxin to RelE/StbE)	0	1	0	0	0	0	1	0	0	0	0	0	0	0	0	0	0	0	0	1	0
ORTHOMCL6307	Regulation and Cell signaling	Programmed Cell Death and Toxin-antitoxin Systems	Toxin-antitoxin replicon stabilization systems	HigA protein (antitoxin to HigB)	0	0	0	0	0	0	0	0	0	1	0	0	0	0	0	1	1	0	0	0	0
ORTHOMCL6315	Regulation and Cell signaling	Programmed Cell Death and Toxin-antitoxin Systems	Toxin-antitoxin replicon stabilization systems	HigB toxin protein	0	1	0	0	0	0	0	0	0	1	0	0	0	0	0	1	0	0	0	0	0
ORTHOMCL6355	Regulation and Cell signaling	Programmed Cell Death and Toxin-antitoxin Systems	Toxin-antitoxin replicon stabilization systems	VapC toxin protein	0	0	1	0	0	0	0	0	1	0	0	0	0	0	0	0	0	0	0	0	1
ORTHOMCL7861	Regulation and Cell signaling	Regulation and Cell signaling - no subcategory	LysR-family proteins in Salmonella enterica Typhimurium	LysR family transcriptional regulator YnfL	1	0	0	0	0	0	0	0	0	0	0	0	0	0	0	0	0	1	0	0	0
ORTHOMCL8457	Regulation and Cell signaling	Programmed Cell Death and Toxin-antitoxin Systems	Toxin-antitoxin replicon stabilization systems	RelB/StbD replicon stabilization protein (antitoxin to RelE/StbE)	0	0	0	0	0	0	1	0	0	0	0	0	0	0	0	0	0	0	0	1	0
ORTHOMCL8975	Regulation and Cell signaling	Regulation and Cell signaling - no subcategory	Zinc regulated enzymes	Carbonic anhydrase (EC 4.2.1.1)	0	0	0	0	1	0	0	0	0	0	0	1	0	0	0	0	0	0	0	0	0
ORTHOMCL9018	Regulation and Cell signaling	Regulation and Cell signaling - no subcategory	DNA-binding regulatory proteins, strays	Aromatic hydrocarbon utilization transcriptional regulator CatR (LysR family)	0	0	0	0	1	0	0	0	0	0	0	1	0	0	0	0	0	0	0	0	0
ORTHOMCL9319	Regulation and Cell signaling	Programmed Cell Death and Toxin-antitoxin Systems	Toxin-antitoxin replicon stabilization systems	RelB/StbD replicon stabilization protein (antitoxin to RelE/StbE)	0	0	0	0	0	0	0	0	1	0	0	0	0	0	0	0	0	0	0	1	0
ORTHOMCL9368	Regulation and Cell signaling	Regulation and Cell signaling - no subcategory	Cell envelope-associated LytR-CpsA-Psr transcriptional attenuators	Cell envelope-associated transcriptional attenuator LytR-CpsA-Psr, subfamily A1 (as in PMID19099556)	0	0	0	0	0	1	0	0	0	0	0	1	0	0	0	0	0	0	0	0	0
ORTHOMCL9384	Regulation and Cell signaling	Regulation and Cell signaling - no subcategory	LysR-family proteins in Salmonella enterica Typhimurium	LysR family transcriptional regulator STM2281	0	0	0	0	0	1	0	0	0	0	0	1	0	0	0	0	0	0	0	0	0
ORTHOMCL9450	Regulation and Cell signaling	Programmed Cell Death and Toxin-antitoxin Systems	Toxin-antitoxin replicon stabilization systems	HigA protein (antitoxin to HigB)	0	0	0	0	0	0	0	0	0	0	0	1	0	1	0	0	0	0	0	0	0
ORTHOMCL9628	Regulation and Cell signaling	Regulation and Cell signaling - no subcategory	cAMP signaling in bacteria	Prophage Clp protease-like protein	0	1	0	0	0	0	0	0	0	0	0	1	0	0	0	0	0	0	0	0	0
ORTHOMCL9711	Regulation and Cell signaling	Regulation and Cell signaling - no subcategory	Stringent Response, (p)ppGpp metabolism	GTP pyrophosphokinase (EC 2.7.6.5), (p)ppGpp synthetase I	0	0	1	0	0	0	0	0	1	0	0	0	0	0	0	0	0	0	0	0	0
ORTHOMCL9854	Regulation and Cell signaling	Regulation and Cell signaling - no subcategory	cAMP signaling in bacteria	3@1,5@1-cyclic-nucleotide phosphodiesterase (EC 3.1.4.17)	0	0	1	0	0	0	0	0	1	0	0	0	0	0	0	0	0	0	0	0	0
ORTHOMCL9894	Regulation and Cell signaling	Regulation and Cell signaling - no subcategory	cAMP signaling in bacteria	3@1,5@1-cyclic-nucleotide phosphodiesterase (EC 3.1.4.17)	0	0	1	0	0	0	0	0	0	0	0	1	0	0	0	0	0	0	0	0	0
ORTHOMCL10013	Respiration	Electron donating reactions	Respiratory dehydrogenases 1	NADH dehydrogenase (EC 1.6.99.3)	0	0	1	0	0	0	0	0	1	0	0	0	0	0	0	0	0	0	0	0	0
ORTHOMCL1743	Respiration	Electron donating reactions	Respiratory dehydrogenases 1	Glucose-methanol-choline (GMC) oxidoreductase:NAD binding site	1	1	1	1	1	1	1	1	1	1	1	1	1	1	1	1	1	1	1	1	1
ORTHOMCL1847	Respiration	Electron accepting reactions	Anaerobic respiratory reductases	Vanillate O-demethylase oxidoreductase (EC 1.14.13.-)	1	1	1	1	1	1	1	1	1	1	1	1	1	1	1	1	1	0	1	1	1
ORTHOMCL2008	Respiration	Respiration - no subcategory	Formate hydrogenase	Formate hydrogenlyase subunit 4	0	1	1	1	1	1	1	1	1	0	1	1	1	1	1	1	1	0	1	1	1
ORTHOMCL2009	Respiration	Electron accepting reactions	Terminal cytochrome d ubiquinol oxidases	Cytochrome d ubiquinol oxidase subunit I (EC 1.10.3.-)	0	1	3	0	0	0	1	2	1	0	0	1	2	1	1	2	0	0	2	1	0
ORTHOMCL2015	Respiration	Respiration - no subcategory	Formate hydrogenase	Hydrogenase-4 component E (EC 1.-.-.-)	0	1	1	1	1	1	1	1	1	0	1	1	1	1	1	1	1	0	1	1	1
ORTHOMCL2021	Respiration	Respiration - no subcategory	Formate hydrogenase	Formate hydrogenlyase subunit 7	0	1	1	1	1	1	1	1	1	0	1	1	1	1	1	1	1	0	1	1	1
ORTHOMCL2029	Respiration	Respiration - no subcategory	Formate hydrogenase	Formate hydrogenlyase subunit 5	0	1	1	1	1	1	1	1	1	0	1	1	1	1	1	1	1	0	1	1	1
ORTHOMCL2031	Respiration	Respiration - no subcategory	Formate hydrogenase	Formate hydrogenlyase subunit 3	0	1	1	1	1	1	1	1	1	0	1	1	1	1	1	1	1	0	1	1	1
ORTHOMCL2673	Respiration	Respiration - no subcategory	Quinone oxidoreductase family	Quinone oxidoreductase (EC 1.6.5.5)	0	0	1	0	1	1	1	1	1	0	0	1	1	1	0	1	0	0	1	1	0
ORTHOMCL2989	Respiration	Respiration - no subcategory	Formate hydrogenase	NAD-dependent formate dehydrogenase (EC 1.2.1.2)	0	0	1	0	1	1	1	0	1	0	0	1	1	1	0	0	0	0	1	1	0
ORTHOMCL3136	Respiration	Electron accepting reactions	Anaerobic respiratory reductases	Ferredoxin reductase	0	0	1	0	0	1	1	0	1	0	0	0	1	1	1	0	0	0	1	0	1
ORTHOMCL3397	Respiration	Electron donating reactions	Respiratory dehydrogenases 1	Glycerol dehydrogenase (EC 1.1.1.6)	0	0	0	1	1	0	1	0	0	0	1	1	0	0	0	1	1	0	0	1	0
ORTHOMCL3986	Respiration	Respiration - no subcategory	Quinone oxidoreductase family	Quinone oxidoreductase (EC 1.6.5.5)	0	1	0	0	0	0	1	1	0	0	0	0	1	1	0	0	0	0	1	0	0
ORTHOMCL4018	Respiration	Electron accepting reactions	Anaerobic respiratory reductases	Vanillate O-demethylase oxidoreductase (EC 1.14.13.-)	0	0	0	0	0	1	0	0	0	0	0	0	1	1	1	0	0	0	1	0	1
ORTHOMCL4899	Respiration	Electron donating reactions	Respiratory dehydrogenases 1	Glucose-methanol-choline (GMC) oxidoreductase:NAD binding site	1	0	0	0	0	0	1	0	0	0	0	0	0	0	0	0	0	0	0	1	1
ORTHOMCL4902	Respiration	Respiration - no subcategory	Soluble cytochromes and functionally related electron carriers	Ferredoxin	1	0	0	1	0	0	0	0	0	0	1	0	0	0	0	0	1	0	0	0	0
ORTHOMCL5036	Respiration	Electron accepting reactions	Anaerobic respiratory reductases	Coenzyme F420-dependent oxidoreductase	0	0	0	0	0	1	0	0	0	0	0	0	1	1	0	0	0	0	1	0	0
ORTHOMCL5173	Respiration	Electron accepting reactions	Anaerobic respiratory reductases	Vanillate O-demethylase oxidoreductase (EC 1.14.13.-)	0	0	0	0	0	1	0	0	0	0	0	0	0	1	1	1	0	0	0	0	0
ORTHOMCL5804	Respiration	Electron accepting reactions	Anaerobic respiratory reductases	Ferredoxin reductase	1	0	0	0	0	0	0	0	0	0	0	0	0	0	0	0	0	1	0	0	1
ORTHOMCL5943	Respiration	Respiration - no subcategory	Quinone oxidoreductase family	Quinone oxidoreductase (EC 1.6.5.5)	0	0	0	0	0	0	0	0	0	0	0	0	1	1	0	0	0	0	1	0	0
ORTHOMCL6106	Respiration	Electron accepting reactions	Anaerobic respiratory reductases	Ferredoxin reductase	0	0	0	0	0	0	0	0	0	0	0	0	1	0	1	0	0	0	1	0	0
ORTHOMCL6124	Respiration	Electron accepting reactions	Anaerobic respiratory reductases	Flavodoxin reductases (ferredoxin-NADPH reductases) family 1	0	0	0	0	1	0	1	0	0	0	0	0	0	0	0	0	0	0	0	1	0
ORTHOMCL6229	Respiration	Respiration - no subcategory	Soluble cytochromes and functionally related electron carriers	Cytochrome c551/c552	0	0	0	0	1	0	0	0	0	0	0	0	0	0	1	0	0	0	0	0	1
ORTHOMCL6417	Respiration	Electron donating reactions	Respiratory Complex I	NADH-ubiquinone oxidoreductase chain H (EC 1.6.5.3)	0	1	0	0	1	0	0	0	0	0	0	0	0	0	0	0	0	0	0	1	0
ORTHOMCL6625	Respiration	Respiration - no subcategory	Biogenesis of cytochrome c oxidases	Heme O synthase, protoheme IX farnesyltransferase (EC 2.5.1.-) COX10-CtaB	0	0	0	1	0	0	0	0	0	0	1	0	0	0	0	0	1	0	0	0	0
ORTHOMCL6701	Respiration	Electron accepting reactions	Terminal cytochrome C oxidases	Cytochrome c oxidase polypeptide I (EC 1.9.3.1)	0	0	0	0	0	0	0	1	1	0	1	0	0	0	0	0	0	0	0	0	0
ORTHOMCL6714	Respiration	Respiration - no subcategory	Formate hydrogenase	hydrogenase, group 4, HycG subunit, putative	0	0	1	0	0	0	0	0	1	0	0	0	0	0	0	0	0	0	0	1	0
ORTHOMCL6715	Respiration	Respiration - no subcategory	Formate hydrogenase	Formate hydrogenlyase subunit 3	0	0	1	0	0	0	0	0	1	0	0	0	0	0	0	0	0	0	0	1	0
ORTHOMCL6721	Respiration	Respiration - no subcategory	Formate hydrogenase	Formate hydrogenlyase subunit 5	0	0	1	0	0	0	0	0	1	0	0	0	0	0	0	0	0	0	0	1	0
ORTHOMCL6722	Respiration	Respiration - no subcategory	Formate hydrogenase	Hydrogenase-4 component F (EC 1.-.-.-)	0	0	1	0	0	0	0	0	1	0	0	0	0	0	0	0	0	0	0	1	0
ORTHOMCL6723	Respiration	Respiration - no subcategory	Formate hydrogenase	hydrogenase, group 4, HycG subunit, putative	0	0	1	0	0	0	0	0	1	0	0	0	0	0	0	0	0	0	0	1	0
ORTHOMCL6725	Respiration	Respiration - no subcategory	Formate hydrogenase	Formate hydrogenlyase subunit 4	0	0	1	0	0	0	0	0	1	0	0	0	0	0	0	0	0	0	0	1	0
ORTHOMCL6861	Respiration	Respiration - no subcategory	Biogenesis of c-type cytochromes	Cytochrome c-type biogenesis protein CcsA/ResC	0	0	1	0	0	0	0	0	1	0	0	1	0	0	0	0	0	0	0	0	0
ORTHOMCL8054	Respiration	Respiration - no subcategory	Quinone oxidoreductase family	Quinone oxidoreductase (EC 1.6.5.5)	1	0	0	0	0	0	0	0	0	0	0	0	0	0	1	0	0	0	0	0	0
ORTHOMCL8150	Respiration	Electron donating reactions	Respiratory dehydrogenases 1	putative Fe-S, FMN containing oxidoreductase	1	0	0	0	0	1	0	0	0	0	0	0	0	0	0	0	0	0	0	0	0
ORTHOMCL8162	Respiration	Electron donating reactions	Respiratory dehydrogenases 1	NADH dehydrogenase (EC 1.6.99.3)	1	0	0	0	0	0	0	0	0	0	0	0	0	0	0	0	0	1	0	0	0
ORTHOMCL8373	Respiration	Respiration - no subcategory	Soluble cytochromes and functionally related electron carriers	Ferredoxin	0	0	0	0	0	0	1	0	0	0	0	0	0	0	0	0	0	0	0	1	0
ORTHOMCL8867	Respiration	Respiration - no subcategory	Quinone oxidoreductase family	Putative Zn-dependent oxidoreductase PA5234	0	0	0	0	0	1	0	0	0	0	0	0	0	0	0	0	0	0	0	0	1
ORTHOMCL8980	Respiration	Electron donating reactions	Respiratory Complex I	NADH-ubiquinone oxidoreductase chain L (EC 1.6.5.3)	0	0	0	0	1	0	0	0	0	0	0	0	0	0	0	0	0	0	0	1	0
ORTHOMCL9026	Respiration	Electron donating reactions	Respiratory dehydrogenases 1	Glucose-methanol-choline (GMC) oxidoreductase:NAD binding site	0	0	0	0	1	0	0	0	0	0	0	1	0	0	0	0	0	0	0	0	0
ORTHOMCL9045	Respiration	Electron accepting reactions	Terminal cytochrome d ubiquinol oxidases	Cytochrome d ubiquinol oxidase subunit I (EC 1.10.3.-)	0	1	0	0	1	0	0	0	0	0	0	0	0	0	0	0	0	0	0	0	0
ORTHOMCL9051	Respiration	Electron accepting reactions	Anaerobic respiratory reductases	Coenzyme F420-dependent oxidoreductase	0	0	0	0	1	0	0	0	0	0	0	0	0	0	0	0	0	0	0	1	0
ORTHOMCL9301	Respiration	Electron donating reactions	Respiratory dehydrogenases 1	Glucose-methanol-choline (GMC) oxidoreductase:NAD binding site	0	1	0	0	0	0	0	0	0	0	0	0	0	0	0	0	0	0	0	1	0
ORTHOMCL9387	Respiration	Electron donating reactions	Respiratory dehydrogenases 1	D-amino acid dehydrogenase small subunit (EC 1.4.99.1)	0	0	0	0	0	1	0	0	0	0	0	0	0	0	0	1	0	0	0	0	0
ORTHOMCL9410	Respiration	Electron donating reactions	Respiratory dehydrogenases 1	L-lactate dehydrogenase (EC 1.1.2.3)	0	0	1	0	0	0	0	0	0	0	0	0	0	1	0	0	0	0	0	0	0
ORTHOMCL9454	Respiration	Respiration - no subcategory	Formate hydrogenase	Putative formate dehydrogenase oxidoreductase protein	0	0	0	0	0	0	0	0	0	0	0	0	0	1	0	0	0	0	1	0	0
ORTHOMCL9905	Respiration	Respiration - no subcategory	Formate hydrogenase	Putative formate dehydrogenase oxidoreductase protein	0	0	1	0	0	0	0	0	1	0	0	0	0	0	0	0	0	0	0	0	0
ORTHOMCL9912	Respiration	Sodium Ion-Coupled Energetics	Na+ translocating decarboxylases and related biotin-dependent enzymes	Oxaloacetate decarboxylase alpha chain (EC 4.1.1.3)	0	0	1	0	0	0	0	0	1	0	0	0	0	0	0	0	0	0	0	0	0
ORTHOMCL9936	Respiration	Electron accepting reactions	Anaerobic respiratory reductases	Ferredoxin reductase	0	0	1	0	0	0	0	0	1	0	0	0	0	0	0	0	0	0	0	0	0
ORTHOMCL1708	RNA Metabolism	RNA processing and modification	RNA methylation	Ribosomal RNA large subunit methyltransferase A (EC 2.1.1.51)	1	1	1	1	1	1	1	1	1	1	1	1	1	1	1	1	1	1	1	1	1
ORTHOMCL1782	RNA Metabolism	Transcription	Transcription initiation, bacterial sigma factors	RNA polymerase sigma factor RpoD	1	1	1	1	1	1	1	1	1	1	1	1	1	1	1	1	1	1	1	1	1
ORTHOMCL2130	RNA Metabolism	Transcription	Transcription initiation, bacterial sigma factors	RNA polymerase sigma-70 factor	1	0	0	1	1	1	1	1	0	0	1	1	1	1	1	1	1	1	1	1	0
ORTHOMCL2152	RNA Metabolism	RNA processing and modification	RNA pseudouridine syntheses	Similar to ribosomal large subunit pseudouridine synthase D, type RluD4	1	1	1	1	1	1	1	1	1	0	1	1	0	0	0	1	1	1	0	1	1
ORTHOMCL3993	RNA Metabolism	RNA processing and modification	Ribonucleases in Bacillus	Ribonuclease J2 (endoribonuclease in RNA processing)	0	1	0	0	1	0	0	0	0	0	0	0	1	1	1	0	0	0	1	0	0
ORTHOMCL4121	RNA Metabolism	RNA processing and modification	RNA pseudouridine syntheses	Ribosomal large subunit pseudouridine synthase D (EC 4.2.1.70)	0	2	1	0	1	0	0	0	1	0	0	0	0	0	0	0	0	0	0	1	0
ORTHOMCL4376	RNA Metabolism	RNA processing and modification	RNA processing and degradation, bacterial	Ribonuclease III (EC 3.1.26.3)	0	0	0	0	0	0	0	0	0	0	1	0	1	1	0	0	1	0	1	0	0
ORTHOMCL5911	RNA Metabolism	RNA processing and modification	RNA pseudouridine syntheses	Ribosomal large subunit pseudouridine synthase D (EC 4.2.1.70)	0	0	0	0	0	0	0	0	0	0	0	0	1	1	0	0	0	0	1	0	0
ORTHOMCL5917	RNA Metabolism	RNA processing and modification	RNA methylation	23S rRNA (Uracil-5-) -methyltransferase RumA (EC 2.1.1.-)	0	0	0	0	0	0	0	0	0	0	0	0	1	1	0	0	0	0	1	0	0
ORTHOMCL6372	RNA Metabolism	RNA Metabolism - no subcategory	Group II intron-associated genes	Retron-type RNA-directed DNA polymerase (EC 2.7.7.49)	0	1	0	0	0	1	0	0	0	0	0	0	0	0	0	0	0	0	0	0	1
ORTHOMCL6492	RNA Metabolism	RNA processing and modification	tRNA processing	tRNA-specific adenosine-34 deaminase (EC 3.5.4.-)	0	0	0	0	1	0	0	1	0	0	0	1	0	0	0	0	0	0	0	0	0
ORTHOMCL6507	RNA Metabolism	Transcription	Transcription initiation, bacterial sigma factors	RNA polymerase sigma factor RpoD	0	0	0	1	0	0	0	0	0	0	1	0	0	0	0	0	1	0	0	0	0
ORTHOMCL6653	RNA Metabolism	Transcription	Transcription initiation, bacterial sigma factors	RNA polymerase sigma factor RpoD	0	0	0	1	0	0	0	0	0	0	1	0	0	0	0	0	1	0	0	0	0
ORTHOMCL6657	RNA Metabolism	Transcription	Transcription factors bacterial	Transcription elongation factor GreA	0	0	0	1	0	0	0	0	0	0	1	0	0	0	0	0	1	0	0	0	0
ORTHOMCL6847	RNA Metabolism	Transcription	Transcription initiation, bacterial sigma factors	RNA polymerase sigma-54 factor RpoN	0	0	0	0	0	0	0	1	0	0	0	1	0	0	0	1	0	0	0	0	0
ORTHOMCL8051	RNA Metabolism	Transcription	Transcription initiation, bacterial sigma factors	RNA polymerase sigma factor for flagellar operon	1	0	0	0	0	0	0	0	0	0	0	0	0	0	0	0	0	1	0	0	0
ORTHOMCL8404	RNA Metabolism	RNA processing and modification	Ribonucleases in Bacillus	Ribonuclease J2 (endoribonuclease in RNA processing)	0	0	0	0	0	0	1	0	0	0	0	0	0	0	0	0	0	0	0	1	0
ORTHOMCL8927	RNA Metabolism	Transcription	Transcription initiation, bacterial sigma factors	RNA polymerase sigma factor RpoD	0	0	0	0	0	1	0	0	0	0	0	0	0	0	0	0	0	0	0	0	1
ORTHOMCL9015	RNA Metabolism	RNA processing and modification	16S rRNA modification within P site of ribosome	Cell division protein MraZ	0	0	0	0	1	0	0	0	0	0	0	1	0	0	0	0	0	0	0	0	0
ORTHOMCL9028	RNA Metabolism	RNA processing and modification	RNA pseudouridine syntheses	Ribosomal large subunit pseudouridine synthase B (EC 4.2.1.70)	0	0	0	0	1	0	0	0	0	0	0	1	0	0	0	0	0	0	0	0	0
ORTHOMCL9062	RNA Metabolism	RNA processing and modification	Ribonucleases in Bacillus	Ribonuclease J2 (endoribonuclease in RNA processing)	0	0	0	0	1	0	0	0	0	0	0	1	0	0	0	0	0	0	0	0	0
ORTHOMCL9175	RNA Metabolism	RNA processing and modification	RNA processing and degradation, bacterial	Ribonuclease E inhibitor RraA	0	0	0	1	0	0	0	0	0	0	0	0	0	0	0	0	1	0	0	0	0
ORTHOMCL9568	RNA Metabolism	RNA processing and modification	Ribonucleases in Bacillus	Ribonuclease J2 (endoribonuclease in RNA processing)	0	1	0	0	0	0	0	1	0	0	0	0	0	0	0	0	0	0	0	0	0
ORTHOMCL9684	RNA Metabolism	RNA processing and modification	RNA processing and degradation, bacterial	Ribonuclease III (EC 3.1.26.3)	0	0	1	0	0	0	0	0	1	0	0	0	0	0	0	0	0	0	0	0	0
ORTHOMCL9762	RNA Metabolism	Transcription	Transcription factors bacterial	Transcription antitermination protein NusG	0	0	1	0	0	0	0	0	1	0	0	0	0	0	0	0	0	0	0	0	0
ORTHOMCL3313	Secondary Metabolism	Plant Hormones	Auxin biosynthesis	Monoamine oxidase (1.4.3.4)	1	0	0	0	0	2	0	0	0	0	0	0	1	1	1	0	0	0	1	0	1
ORTHOMCL3572	Secondary Metabolism	Plant Hormones	Auxin biosynthesis	Monoamine oxidase (1.4.3.4)	1	0	0	0	0	1	0	0	0	0	0	0	1	1	1	0	0	1	1	0	0
ORTHOMCL4069	Secondary Metabolism	Plant Hormones	Auxin biosynthesis	Monoamine oxidase (1.4.3.4)	0	1	1	0	0	0	0	0	2	0	0	0	0	0	1	1	0	0	0	0	0
ORTHOMCL8493	Secondary Metabolism	Plant Hormones	Auxin biosynthesis	Monoamine oxidase (1.4.3.4)	0	0	0	0	0	0	0	0	0	0	0	0	0	0	2	0	0	0	0	0	0
ORTHOMCL9153	Secondary Metabolism	Plant Hormones	Auxin biosynthesis	Monoamine oxidase (1.4.3.4)	0	0	0	0	0	0	0	0	0	0	1	0	0	0	0	0	1	0	0	0	0
ORTHOMCL9718	Secondary Metabolism	Hydrocarbons	Alkane synthesis in bacteria 2	NAD(P)H steroid dehydrogenase-like protein in alkane synthesis cluster	0	0	1	0	0	0	0	0	1	0	0	0	0	0	0	0	0	0	0	0	0
ORTHOMCL1308	Stress Response	Stress Response - no subcategory	Bacterial hemoglobins	diguanylate cyclase/phosphodiesterase (GGDEF & EAL domains) with PAS/PAC sensor(s)	2	0	0	3	0	4	0	0	0	4	3	0	0	0	0	0	3	3	0	0	3
ORTHOMCL1729	Stress Response	Oxidative stress	Glutathione analogs: mycothiol	Acetyl-CoA:Cys-GlcN-Ins acetyltransferase, mycothiol synthase MshD	1	1	1	1	1	1	1	1	1	1	1	1	1	1	1	1	1	1	1	1	1
ORTHOMCL1835	Stress Response	Stress Response - no subcategory	Carbon Starvation	Carbon storage regulator	1	1	1	1	1	1	1	1	1	1	1	1	1	1	1	1	0	1	1	1	1
ORTHOMCL1855	Stress Response	Oxidative stress	Glutaredoxins	Flavohemoprotein (Hemoglobin-like protein) (Flavohemoglobin) (Nitric oxide dioxygenase) (EC 1.14.12.17)	0	1	1	1	1	1	1	1	1	1	1	1	1	1	1	1	1	1	1	1	1
ORTHOMCL2184	Stress Response	Detoxification	Uptake of selenate and selenite	Sulfate and thiosulfate import ATP-binding protein CysA (EC 3.6.3.25)	0	1	1	0	1	1	1	1	1	1	0	1	1	1	1	1	0	0	1	1	1
ORTHOMCL2624	Stress Response	Stress Response - no subcategory	Bacterial hemoglobins	diguanylate cyclase/phosphodiesterase (GGDEF & EAL domains) with PAS/PAC sensor(s)	1	0	0	1	0	2	0	0	0	2	1	0	0	0	1	0	1	1	0	0	2
ORTHOMCL3192	Stress Response	Stress Response - no subcategory	Bacterial hemoglobins	diguanylate cyclase/phosphodiesterase (GGDEF & EAL domains) with PAS/PAC sensor(s)	0	0	0	1	0	0	0	0	0	1	1	0	0	0	1	1	1	1	0	1	1
ORTHOMCL3366	Stress Response	Stress Response - no subcategory	SigmaB stress responce regulation	Serine phosphatase RsbU, regulator of sigma subunit	0	0	1	0	0	0	1	0	1	0	0	0	1	1	0	0	0	0	1	1	1
ORTHOMCL3611	Stress Response	Oxidative stress	NADPH:quinone oxidoreductase 2	NADPH:quinone oxidoreductase 2	0	0	0	0	0	0	1	1	0	0	0	1	1	0	0	0	0	1	0	1	1
ORTHOMCL3643	Stress Response	Stress Response - no subcategory	SigmaB stress responce regulation	Anti-sigma B factor antagonist RsbV	0	0	0	0	0	0	1	1	0	0	0	0	1	1	0	0	0	0	1	1	1
ORTHOMCL3645	Stress Response	Oxidative stress	Glutathione analogs: mycothiol	Maleylpyruvate isomerase, mycothiol-dependent (EC 5.2.1.4)	0	0	0	1	0	1	0	0	0	1	1	0	1	0	0	0	1	0	0	0	1
ORTHOMCL4318	Stress Response	Oxidative stress	Oxidative stress	transcriptional regulator, Crp/Fnr family	1	0	0	1	0	0	0	0	0	0	1	0	0	0	0	0	1	1	0	0	0
ORTHOMCL4370	Stress Response	Stress Response - no subcategory	Bacterial hemoglobins	diguanylate cyclase/phosphodiesterase (GGDEF & EAL domains) with PAS/PAC sensor(s)	1	0	0	1	0	0	0	0	0	0	1	0	0	0	0	0	1	1	0	0	0
ORTHOMCL4598	Stress Response	Stress Response - no subcategory	Bacterial hemoglobins	diguanylate cyclase/phosphodiesterase (GGDEF & EAL domains) with PAS/PAC sensor(s)	0	0	0	0	0	4	0	0	0	0	0	0	0	0	0	0	0	0	0	0	1
ORTHOMCL4600	Stress Response	Stress Response - no subcategory	Bacterial hemoglobins	diguanylate cyclase/phosphodiesterase (GGDEF & EAL domains) with PAS/PAC sensor(s)	0	0	0	1	0	1	0	0	0	0	1	0	0	0	0	0	1	0	0	0	1
ORTHOMCL4900	Stress Response	Oxidative stress	Oxidative stress	Organic hydroperoxide resistance protein	1	0	0	0	0	1	0	0	0	0	0	0	0	0	0	0	0	1	0	0	1
ORTHOMCL4933	Stress Response	Oxidative stress	Oxidative stress	Alkyl hydroperoxide reductase subunit C-like protein	1	0	0	1	0	0	0	0	0	0	1	0	0	0	0	0	1	0	0	0	0
ORTHOMCL5168	Stress Response	Stress Response - no subcategory	Flavohaemoglobin	ABC-type Fe3+-siderophore transport system, permease 2 component	0	0	0	0	0	0	0	0	0	0	0	0	0	1	1	0	0	0	1	0	1
ORTHOMCL5347	Stress Response	Stress Response - no subcategory	Bacterial hemoglobins	diguanylate cyclase/phosphodiesterase (GGDEF & EAL domains) with PAS/PAC sensor(s)	0	0	0	0	0	1	0	0	0	0	1	0	0	0	0	0	1	1	0	0	0
ORTHOMCL5824	Stress Response	Stress Response - no subcategory	Bacterial hemoglobins	diguanylate cyclase/phosphodiesterase (GGDEF & EAL domains) with PAS/PAC sensor(s)	1	0	0	0	0	0	0	0	0	0	0	0	0	0	1	0	0	1	0	0	0
ORTHOMCL5832	Stress Response	Stress Response - no subcategory	Bacterial hemoglobins	diguanylate cyclase/phosphodiesterase (GGDEF & EAL domains) with PAS/PAC sensor(s)	1	0	0	0	0	0	0	0	0	1	0	0	0	0	1	0	0	0	0	0	0
ORTHOMCL5848	Stress Response	Stress Response - no subcategory	Bacterial hemoglobins	diguanylate cyclase/phosphodiesterase (GGDEF & EAL domains) with PAS/PAC sensor(s)	1	0	0	1	0	0	0	0	0	0	0	0	0	0	0	0	1	0	0	0	0
ORTHOMCL5868	Stress Response	Oxidative stress	Oxidative stress	Organic hydroperoxide resistance transcriptional regulator	1	0	0	0	0	1	0	0	0	0	0	0	0	0	0	0	0	0	0	0	1
ORTHOMCL5905	Stress Response	Stress Response - no subcategory	Flavohaemoglobin	ABC-type Fe3+-siderophore transport system, permease 2 component	0	0	0	0	0	0	0	0	0	0	0	0	1	1	0	0	0	0	1	0	0
ORTHOMCL6201	Stress Response	Stress Response - no subcategory	Bacterial hemoglobins	diguanylate cyclase/phosphodiesterase (GGDEF & EAL domains) with PAS/PAC sensor(s)	0	0	0	0	0	1	1	0	0	0	0	0	0	0	0	0	0	0	0	0	1
ORTHOMCL6217	Stress Response	Oxidative stress	Oxidative stress	Alkyl hydroperoxide reductase subunit C-like protein	0	0	1	0	0	0	1	0	1	0	0	0	0	0	0	0	0	0	0	0	0
ORTHOMCL6421	Stress Response	Oxidative stress	Glutathione analogs: mycothiol	Formaldehyde dehydrogenase MscR, NAD/mycothiol-dependent (EC 1.2.1.66)	0	0	0	0	1	0	0	1	0	0	0	1	0	0	0	0	0	0	0	0	0
ORTHOMCL6444	Stress Response	Oxidative stress	Glutaredoxins	Flavohemoprotein (Hemoglobin-like protein) (Flavohemoglobin) (Nitric oxide dioxygenase) (EC 1.14.12.17)	0	0	0	1	1	0	0	0	0	0	0	0	0	0	0	0	0	0	0	1	0
ORTHOMCL6532	Stress Response	Oxidative stress	Glutathione: Non-redox reactions	Hydroxyacylglutathione hydrolase (EC 3.1.2.6)	0	0	0	1	0	0	0	0	0	0	1	0	0	0	0	0	1	0	0	0	0
ORTHOMCL6616	Stress Response	Oxidative stress	Oxidative stress	Iron-binding ferritin-like antioxidant protein	0	0	0	1	0	0	0	0	0	0	1	0	0	0	0	0	1	0	0	0	0
ORTHOMCL6844	Stress Response	Oxidative stress	Oxidative stress	Iron-binding ferritin-like antioxidant protein	0	0	0	0	0	0	0	1	0	0	0	1	0	0	0	1	0	0	0	0	0
ORTHOMCL7907	Stress Response	Oxidative stress	Oxidative stress	Redox-sensitive transcriptional activator SoxR	1	0	0	0	0	0	0	0	0	0	0	0	0	0	0	0	0	1	0	0	0
ORTHOMCL8352	Stress Response	Osmotic stress	Choline and Betaine Uptake and Betaine Biosynthesis	Glycine betaine ABC transport system, permease protein OpuAB	0	0	0	0	0	0	1	0	0	0	0	0	0	0	0	0	0	0	0	1	0
ORTHOMCL8458	Stress Response	Osmotic stress	Choline and Betaine Uptake and Betaine Biosynthesis	Glycine betaine ABC transport system, ATP-binding protein OpuAA (EC 3.6.3.32)	0	0	0	0	0	0	1	0	0	0	0	0	0	0	0	0	0	0	0	1	0
ORTHOMCL8508	Stress Response	Oxidative stress	Oxidative stress	Iron-binding ferritin-like antioxidant protein	0	0	0	0	1	0	0	0	0	0	0	0	0	0	1	0	0	0	0	0	0
ORTHOMCL8796	Stress Response	Stress Response - no subcategory	Bacterial hemoglobins	diguanylate cyclase/phosphodiesterase (GGDEF & EAL domains) with PAS/PAC sensor(s)	0	0	0	0	0	1	0	0	0	0	0	0	0	0	0	0	0	0	0	0	1
ORTHOMCL8930	Stress Response	Stress Response - no subcategory	Bacterial hemoglobins	diguanylate cyclase/phosphodiesterase (GGDEF & EAL domains) with PAS/PAC sensor(s)	0	0	0	0	0	1	0	0	0	0	0	0	0	0	0	0	0	0	0	0	1
ORTHOMCL8978	Stress Response	Osmotic stress	Choline and Betaine Uptake and Betaine Biosynthesis	L-proline glycine betaine ABC transport system permease protein ProV (TC 3.A.1.12.1)	0	1	0	0	1	0	0	0	0	0	0	0	0	0	0	0	0	0	0	0	0
ORTHOMCL9366	Stress Response	Stress Response - no subcategory	Dimethylarginine metabolism	NG,NG-dimethylarginine dimethylaminohydrolase 1 (EC 3.5.3.18)	0	0	0	0	0	2	0	0	0	0	0	0	0	0	0	0	0	0	0	0	0
ORTHOMCL9511	Stress Response	Oxidative stress	Oxidative stress	Transcriptional regulator, FUR family	0	0	0	0	0	0	0	0	0	0	0	0	0	0	0	0	0	2	0	0	0
ORTHOMCL9641	Stress Response	Stress Response - no subcategory	SigmaB stress responce regulation	Serine phosphatase RsbU, regulator of sigma subunit	0	0	0	0	0	0	0	1	0	0	0	1	0	0	0	0	0	0	0	0	0
ORTHOMCL9865	Stress Response	Oxidative stress	Oxidative stress	transcriptional regulator, Crp/Fnr family	0	0	1	0	0	0	0	0	1	0	0	0	0	0	0	0	0	0	0	0	0
ORTHOMCL4576	Sulfur Metabolism	Organic sulfur assimilation	Utilization of glutathione as a sulphur source	Putative glutathione transporter, permease component	0	0	1	0	0	0	0	0	1	0	0	1	0	0	0	1	0	0	0	0	1
ORTHOMCL4580	Sulfur Metabolism	Organic sulfur assimilation	Alkanesulfonate assimilation	ABC-type nitrate/sulfonate/bicarbonate transport system, ATPase component	0	0	1	0	1	0	0	0	1	0	0	0	0	0	0	1	0	0	0	0	1
ORTHOMCL4991	Sulfur Metabolism	Organic sulfur assimilation	Alkanesulfonates Utilization	Alkanesulfonates transport system permease protein	0	0	0	0	0	0	0	0	0	0	0	0	1	1	1	0	0	0	1	0	0
ORTHOMCL8213	Sulfur Metabolism	Inorganic sulfur assimilation	Inorganic Sulfur Assimilation	4Fe-4S ferredoxin, iron-sulfur binding	0	0	0	0	0	0	0	0	0	0	0	0	1	0	0	0	0	0	1	0	0
ORTHOMCL9504	Sulfur Metabolism	Sulfur Metabolism - no subcategory	Galactosylceramide and Sulfatide metabolism	Alpha-galactosidase precursor (EC 3.2.1.22)	0	0	0	0	0	0	0	0	0	0	0	0	0	0	0	0	0	2	0	0	0
ORTHOMCL10000	unavailable	unavailable	unavailable	unavailable	0	0	1	0	0	0	0	0	1	0	0	0	0	0	0	0	0	0	0	0	0
ORTHOMCL10002	unavailable	unavailable	unavailable	unavailable	0	0	1	0	0	0	0	0	1	0	0	0	0	0	0	0	0	0	0	0	0
ORTHOMCL10003	unavailable	unavailable	unavailable	unavailable	0	0	1	0	0	0	0	0	1	0	0	0	0	0	0	0	0	0	0	0	0
ORTHOMCL10004	unavailable	unavailable	unavailable	unavailable	0	0	1	0	0	0	0	0	1	0	0	0	0	0	0	0	0	0	0	0	0
ORTHOMCL10005	unavailable	unavailable	unavailable	unavailable	0	0	1	0	0	0	0	0	1	0	0	0	0	0	0	0	0	0	0	0	0
ORTHOMCL10006	unavailable	unavailable	unavailable	unavailable	0	0	1	0	0	0	0	0	1	0	0	0	0	0	0	0	0	0	0	0	0
ORTHOMCL10007	unavailable	unavailable	unavailable	unavailable	0	0	1	0	0	0	0	0	1	0	0	0	0	0	0	0	0	0	0	0	0
ORTHOMCL10009	unavailable	unavailable	unavailable	unavailable	0	0	1	0	0	0	0	0	0	0	0	1	0	0	0	0	0	0	0	0	0
ORTHOMCL10011	unavailable	unavailable	unavailable	unavailable	0	0	1	0	0	0	0	0	1	0	0	0	0	0	0	0	0	0	0	0	0
ORTHOMCL10012	unavailable	unavailable	unavailable	unavailable	0	0	1	0	0	0	0	0	1	0	0	0	0	0	0	0	0	0	0	0	0
ORTHOMCL10014	unavailable	unavailable	unavailable	unavailable	0	0	1	0	0	0	0	0	1	0	0	0	0	0	0	0	0	0	0	0	0
ORTHOMCL10016	unavailable	unavailable	unavailable	unavailable	0	0	1	0	0	0	0	0	1	0	0	0	0	0	0	0	0	0	0	0	0
ORTHOMCL10017	unavailable	unavailable	unavailable	unavailable	0	0	1	0	0	0	0	0	1	0	0	0	0	0	0	0	0	0	0	0	0
ORTHOMCL10020	unavailable	unavailable	unavailable	unavailable	0	0	1	0	0	0	0	0	1	0	0	0	0	0	0	0	0	0	0	0	0
ORTHOMCL10022	unavailable	unavailable	unavailable	unavailable	0	0	0	0	0	0	0	0	0	0	0	2	0	0	0	0	0	0	0	0	0
ORTHOMCL10023	unavailable	unavailable	unavailable	unavailable	0	0	0	0	0	0	0	0	0	0	0	2	0	0	0	0	0	0	0	0	0
ORTHOMCL10026	unavailable	unavailable	unavailable	unavailable	0	0	0	0	0	0	0	0	0	0	0	1	0	0	0	1	0	0	0	0	0
ORTHOMCL10028	unavailable	unavailable	unavailable	unavailable	0	0	0	0	0	0	0	0	0	0	0	1	0	0	0	1	0	0	0	0	0
ORTHOMCL10030	unavailable	unavailable	unavailable	unavailable	0	0	0	0	0	0	0	0	0	0	0	1	0	0	0	1	0	0	0	0	0
ORTHOMCL10031	unavailable	unavailable	unavailable	unavailable	0	0	0	0	0	0	0	0	0	0	0	1	0	0	0	1	0	0	0	0	0
ORTHOMCL10034	unavailable	unavailable	unavailable	unavailable	0	0	0	0	0	0	0	0	0	0	0	2	0	0	0	0	0	0	0	0	0
ORTHOMCL10035	unavailable	unavailable	unavailable	unavailable	0	0	0	0	0	0	0	0	1	0	0	1	0	0	0	0	0	0	0	0	0
ORTHOMCL10037	unavailable	unavailable	unavailable	unavailable	0	0	0	0	0	0	0	0	0	0	0	2	0	0	0	0	0	0	0	0	0
ORTHOMCL10038	unavailable	unavailable	unavailable	unavailable	0	0	0	0	0	0	0	0	0	0	0	1	0	0	0	1	0	0	0	0	0
ORTHOMCL10040	unavailable	unavailable	unavailable	unavailable	0	0	0	0	0	0	0	0	0	0	0	1	0	0	0	1	0	0	0	0	0
ORTHOMCL10041	unavailable	unavailable	unavailable	unavailable	0	0	0	0	0	0	0	0	1	0	0	1	0	0	0	0	0	0	0	0	0
ORTHOMCL10042	unavailable	unavailable	unavailable	unavailable	0	0	0	0	0	0	0	0	0	0	0	1	0	0	0	1	0	0	0	0	0
ORTHOMCL10044	unavailable	unavailable	unavailable	unavailable	0	0	0	0	0	0	0	0	1	0	0	1	0	0	0	0	0	0	0	0	0
ORTHOMCL10046	unavailable	unavailable	unavailable	unavailable	0	0	0	0	0	0	0	0	0	0	0	1	0	0	0	1	0	0	0	0	0
ORTHOMCL10047	unavailable	unavailable	unavailable	unavailable	0	0	0	0	0	0	0	0	1	0	0	1	0	0	0	0	0	0	0	0	0
ORTHOMCL10050	unavailable	unavailable	unavailable	unavailable	0	0	0	0	0	0	0	0	1	0	0	1	0	0	0	0	0	0	0	0	0
ORTHOMCL10053	unavailable	unavailable	unavailable	unavailable	0	0	0	0	0	0	0	0	0	0	0	1	0	0	0	1	0	0	0	0	0
ORTHOMCL10056	unavailable	unavailable	unavailable	unavailable	0	0	0	0	0	0	0	0	0	0	0	1	0	0	0	1	0	0	0	0	0
ORTHOMCL10057	unavailable	unavailable	unavailable	unavailable	0	0	0	0	0	0	0	0	0	0	0	1	0	0	0	1	0	0	0	0	0
ORTHOMCL10058	unavailable	unavailable	unavailable	unavailable	0	0	0	0	0	0	0	0	0	0	0	1	0	0	0	1	0	0	0	0	0
ORTHOMCL10059	unavailable	unavailable	unavailable	unavailable	0	0	0	0	0	0	0	0	2	0	0	0	0	0	0	0	0	0	0	0	0
ORTHOMCL10060	unavailable	unavailable	unavailable	unavailable	0	0	0	0	0	0	0	0	1	0	0	0	0	0	0	1	0	0	0	0	0
ORTHOMCL1025	unavailable	unavailable	unavailable	unavailable	0	2	1	1	1	0	2	1	2	0	0	1	4	5	0	0	0	0	6	2	0
ORTHOMCL1197	unavailable	unavailable	unavailable	unavailable	0	2	2	2	0	0	2	0	3	0	4	0	2	2	1	0	1	0	2	3	0
ORTHOMCL1420	unavailable	unavailable	unavailable	unavailable	0	2	1	0	2	0	2	2	1	0	0	2	2	2	2	2	0	0	2	2	0
ORTHOMCL1515	unavailable	unavailable	unavailable	unavailable	0	2	2	1	2	0	1	2	2	1	1	1	1	1	1	1	1	0	1	2	0
ORTHOMCL1611	unavailable	unavailable	unavailable	unavailable	2	1	1	1	1	1	1	1	1	1	1	1	1	1	1	1	1	1	1	1	1
ORTHOMCL1624	unavailable	unavailable	unavailable	unavailable	1	1	2	1	1	1	1	1	1	1	1	1	1	1	1	1	1	1	1	1	1
ORTHOMCL1662	unavailable	unavailable	unavailable	unavailable	1	1	1	1	1	1	1	1	1	1	1	1	1	1	1	1	1	1	1	1	1
ORTHOMCL1663	unavailable	unavailable	unavailable	unavailable	1	1	1	1	1	1	1	1	1	1	1	1	1	1	1	1	1	1	1	1	1
ORTHOMCL1668	unavailable	unavailable	unavailable	unavailable	1	1	1	1	1	1	1	1	1	1	1	1	1	1	1	1	1	1	1	1	1
ORTHOMCL1671	unavailable	unavailable	unavailable	unavailable	1	1	1	1	1	1	1	1	1	1	1	1	1	1	1	1	1	1	1	1	1
ORTHOMCL1672	unavailable	unavailable	unavailable	unavailable	1	1	1	1	1	1	1	1	1	1	1	1	1	1	1	1	1	1	1	1	1
ORTHOMCL1673	unavailable	unavailable	unavailable	unavailable	1	1	1	1	1	1	1	1	1	1	1	1	1	1	1	1	1	1	1	1	1
ORTHOMCL1674	unavailable	unavailable	unavailable	unavailable	1	1	1	1	1	1	1	1	1	1	1	1	1	1	1	1	1	1	1	1	1
ORTHOMCL1677	unavailable	unavailable	unavailable	unavailable	1	1	1	1	1	1	1	1	1	1	1	1	1	1	1	1	1	1	1	1	1
ORTHOMCL1679	unavailable	unavailable	unavailable	unavailable	1	1	1	1	1	1	1	1	1	1	1	1	1	1	1	1	1	1	1	1	1
ORTHOMCL1680	unavailable	unavailable	unavailable	unavailable	1	1	1	1	1	1	1	1	1	1	1	1	1	1	1	1	1	1	1	1	1
ORTHOMCL1683	unavailable	unavailable	unavailable	unavailable	1	1	1	1	1	1	1	1	1	1	1	1	1	1	1	1	1	1	1	1	1
ORTHOMCL1684	unavailable	unavailable	unavailable	unavailable	1	1	1	1	1	1	1	1	1	1	1	1	1	1	1	1	1	1	1	1	1
ORTHOMCL1685	unavailable	unavailable	unavailable	unavailable	1	1	1	1	1	1	1	1	1	1	1	1	1	1	1	1	1	1	1	1	1
ORTHOMCL1687	unavailable	unavailable	unavailable	unavailable	1	1	1	1	1	1	1	1	1	1	1	1	1	1	1	1	1	1	1	1	1
ORTHOMCL1688	unavailable	unavailable	unavailable	unavailable	1	1	1	1	1	1	1	1	1	1	1	1	1	1	1	1	1	1	1	1	1
ORTHOMCL1689	unavailable	unavailable	unavailable	unavailable	1	1	1	1	1	1	1	1	1	1	1	1	1	1	1	1	1	1	1	1	1
ORTHOMCL1692	unavailable	unavailable	unavailable	unavailable	1	1	1	1	1	1	1	1	1	1	1	1	1	1	1	1	1	1	1	1	1
ORTHOMCL1694	unavailable	unavailable	unavailable	unavailable	1	1	1	1	1	1	1	1	1	1	1	1	1	1	1	1	1	1	1	1	1
ORTHOMCL1695	unavailable	unavailable	unavailable	unavailable	1	1	1	1	1	1	1	1	1	1	1	1	1	1	1	1	1	1	1	1	1
ORTHOMCL1699	unavailable	unavailable	unavailable	unavailable	1	1	1	1	1	1	1	1	1	1	1	1	1	1	1	1	1	1	1	1	1
ORTHOMCL1700	unavailable	unavailable	unavailable	unavailable	1	1	1	1	1	1	1	1	1	1	1	1	1	1	1	1	1	1	1	1	1
ORTHOMCL1701	unavailable	unavailable	unavailable	unavailable	1	1	1	1	1	1	1	1	1	1	1	1	1	1	1	1	1	1	1	1	1
ORTHOMCL1704	unavailable	unavailable	unavailable	unavailable	1	1	1	1	1	1	1	1	1	1	1	1	1	1	1	1	1	1	1	1	1
ORTHOMCL1706	unavailable	unavailable	unavailable	unavailable	1	1	1	1	1	1	1	1	1	1	1	1	1	1	1	1	1	1	1	1	1
ORTHOMCL1709	unavailable	unavailable	unavailable	unavailable	1	1	1	1	1	1	1	1	1	1	1	1	1	1	1	1	1	1	1	1	1
ORTHOMCL1710	unavailable	unavailable	unavailable	unavailable	1	1	1	1	1	1	1	1	1	1	1	1	1	1	1	1	1	1	1	1	1
ORTHOMCL1712	unavailable	unavailable	unavailable	unavailable	1	1	1	1	1	1	1	1	1	1	1	1	1	1	1	1	1	1	1	1	1
ORTHOMCL1714	unavailable	unavailable	unavailable	unavailable	1	1	1	1	1	1	1	1	1	1	1	1	1	1	1	1	1	1	1	1	1
ORTHOMCL1716	unavailable	unavailable	unavailable	unavailable	1	1	1	1	1	1	1	1	1	1	1	1	1	1	1	1	1	1	1	1	1
ORTHOMCL1721	unavailable	unavailable	unavailable	unavailable	1	1	1	1	1	1	1	1	1	1	1	1	1	1	1	1	1	1	1	1	1
ORTHOMCL1723	unavailable	unavailable	unavailable	unavailable	1	1	1	1	1	1	1	1	1	1	1	1	1	1	1	1	1	1	1	1	1
ORTHOMCL1724	unavailable	unavailable	unavailable	unavailable	1	1	1	1	1	1	1	1	1	1	1	1	1	1	1	1	1	1	1	1	1
ORTHOMCL1725	unavailable	unavailable	unavailable	unavailable	1	1	1	1	1	1	1	1	1	1	1	1	1	1	1	1	1	1	1	1	1
ORTHOMCL1726	unavailable	unavailable	unavailable	unavailable	1	1	1	1	1	1	1	1	1	1	1	1	1	1	1	1	1	1	1	1	1
ORTHOMCL1728	unavailable	unavailable	unavailable	unavailable	1	1	1	1	1	1	1	1	1	1	1	1	1	1	1	1	1	1	1	1	1
ORTHOMCL1730	unavailable	unavailable	unavailable	unavailable	1	1	1	1	1	1	1	1	1	1	1	1	1	1	1	1	1	1	1	1	1
ORTHOMCL1731	unavailable	unavailable	unavailable	unavailable	1	1	1	1	1	1	1	1	1	1	1	1	1	1	1	1	1	1	1	1	1
ORTHOMCL1732	unavailable	unavailable	unavailable	unavailable	1	1	1	1	1	1	1	1	1	1	1	1	1	1	1	1	1	1	1	1	1
ORTHOMCL1734	unavailable	unavailable	unavailable	unavailable	1	1	1	1	1	1	1	1	1	1	1	1	1	1	1	1	1	1	1	1	1
ORTHOMCL1736	unavailable	unavailable	unavailable	unavailable	1	1	1	1	1	1	1	1	1	1	1	1	1	1	1	1	1	1	1	1	1
ORTHOMCL1737	unavailable	unavailable	unavailable	unavailable	1	1	1	1	1	1	1	1	1	1	1	1	1	1	1	1	1	1	1	1	1
ORTHOMCL1744	unavailable	unavailable	unavailable	unavailable	1	1	1	1	1	1	1	1	1	1	1	1	1	1	1	1	1	1	1	1	1
ORTHOMCL1745	unavailable	unavailable	unavailable	unavailable	1	1	1	1	1	1	1	1	1	1	1	1	1	1	1	1	1	1	1	1	1
ORTHOMCL1746	unavailable	unavailable	unavailable	unavailable	1	1	1	1	1	1	1	1	1	1	1	1	1	1	1	1	1	1	1	1	1
ORTHOMCL1747	unavailable	unavailable	unavailable	unavailable	1	1	1	1	1	1	1	1	1	1	1	1	1	1	1	1	1	1	1	1	1
ORTHOMCL1754	unavailable	unavailable	unavailable	unavailable	1	1	1	1	1	1	1	1	1	1	1	1	1	1	1	1	1	1	1	1	1
ORTHOMCL1755	unavailable	unavailable	unavailable	unavailable	1	1	1	1	1	1	1	1	1	1	1	1	1	1	1	1	1	1	1	1	1
ORTHOMCL1756	unavailable	unavailable	unavailable	unavailable	1	1	1	1	1	1	1	1	1	1	1	1	1	1	1	1	1	1	1	1	1
ORTHOMCL1757	unavailable	unavailable	unavailable	unavailable	1	1	1	1	1	1	1	1	1	1	1	1	1	1	1	1	1	1	1	1	1
ORTHOMCL1758	unavailable	unavailable	unavailable	unavailable	1	1	1	1	1	1	1	1	1	1	1	1	1	1	1	1	1	1	1	1	1
ORTHOMCL1760	unavailable	unavailable	unavailable	unavailable	1	1	1	1	1	1	1	1	1	1	1	1	1	1	1	1	1	1	1	1	1
ORTHOMCL1762	unavailable	unavailable	unavailable	unavailable	1	1	1	1	1	1	1	1	1	1	1	1	1	1	1	1	1	1	1	1	1
ORTHOMCL1764	unavailable	unavailable	unavailable	unavailable	1	1	1	1	1	1	1	1	1	1	1	1	1	1	1	1	1	1	1	1	1
ORTHOMCL1768	unavailable	unavailable	unavailable	unavailable	1	1	1	1	1	1	1	1	1	1	1	1	1	1	1	1	1	1	1	1	1
ORTHOMCL1772	unavailable	unavailable	unavailable	unavailable	1	1	1	1	1	1	1	1	1	1	1	1	1	1	1	1	1	1	1	1	1
ORTHOMCL1773	unavailable	unavailable	unavailable	unavailable	1	1	1	1	1	2	1	1	1	0	1	1	1	1	1	1	1	1	1	1	1
ORTHOMCL1776	unavailable	unavailable	unavailable	unavailable	1	1	1	1	1	1	1	1	1	1	1	1	1	1	1	1	1	1	1	1	1
ORTHOMCL1778	unavailable	unavailable	unavailable	unavailable	1	1	1	1	1	1	1	1	1	1	1	1	1	1	1	1	1	1	1	1	1
ORTHOMCL1780	unavailable	unavailable	unavailable	unavailable	1	1	2	0	1	0	1	1	2	1	0	1	2	1	1	1	0	0	3	1	1
ORTHOMCL1783	unavailable	unavailable	unavailable	unavailable	0	3	1	0	0	1	1	2	2	0	0	0	3	0	1	2	0	0	2	1	2
ORTHOMCL1816	unavailable	unavailable	unavailable	unavailable	1	1	1	1	1	1	1	1	1	1	1	1	1	1	1	1	1	0	1	1	1
ORTHOMCL1818	unavailable	unavailable	unavailable	unavailable	1	1	1	1	1	1	1	1	1	1	1	0	1	1	1	1	1	1	1	1	1
ORTHOMCL1819	unavailable	unavailable	unavailable	unavailable	1	1	1	1	1	1	1	1	1	1	1	1	1	1	1	1	1	0	1	1	1
ORTHOMCL1821	unavailable	unavailable	unavailable	unavailable	1	1	1	1	1	1	1	1	1	1	1	1	1	1	1	1	1	0	1	1	1
ORTHOMCL1822	unavailable	unavailable	unavailable	unavailable	1	1	1	1	1	1	1	1	1	0	1	1	1	1	1	1	1	1	1	1	1
ORTHOMCL1826	unavailable	unavailable	unavailable	unavailable	1	1	1	1	1	1	1	1	1	0	1	1	1	1	1	1	1	1	1	1	1
ORTHOMCL1827	unavailable	unavailable	unavailable	unavailable	1	1	1	1	1	0	1	1	1	1	1	1	1	1	1	1	1	1	1	1	1
ORTHOMCL1828	unavailable	unavailable	unavailable	unavailable	1	1	1	1	1	1	1	1	1	1	1	1	1	1	1	1	1	1	1	1	0
ORTHOMCL1831	unavailable	unavailable	unavailable	unavailable	1	1	1	1	1	1	1	1	1	0	1	1	1	1	1	1	1	1	1	1	1
ORTHOMCL1832	unavailable	unavailable	unavailable	unavailable	1	1	1	1	1	1	1	1	1	0	1	1	1	1	1	1	1	1	1	1	1
ORTHOMCL1833	unavailable	unavailable	unavailable	unavailable	1	1	1	1	1	1	1	1	1	0	1	1	1	1	1	1	1	1	1	1	1
ORTHOMCL1834	unavailable	unavailable	unavailable	unavailable	1	1	1	1	1	1	1	1	1	1	1	1	1	1	1	1	1	0	1	1	1
ORTHOMCL1838	unavailable	unavailable	unavailable	unavailable	1	1	1	1	1	1	1	1	1	1	1	1	1	1	1	1	1	1	1	1	0
ORTHOMCL1842	unavailable	unavailable	unavailable	unavailable	1	1	1	1	1	1	1	1	1	1	1	1	1	1	1	1	1	0	1	1	1
ORTHOMCL1843	unavailable	unavailable	unavailable	unavailable	1	1	1	1	1	1	1	1	1	1	1	1	1	1	1	1	1	0	1	1	1
ORTHOMCL1844	unavailable	unavailable	unavailable	unavailable	1	1	1	1	1	0	1	1	1	1	1	1	1	1	1	1	1	1	1	1	1
ORTHOMCL1845	unavailable	unavailable	unavailable	unavailable	1	1	1	1	1	0	1	1	1	1	1	1	1	1	1	1	1	1	1	1	1
ORTHOMCL1848	unavailable	unavailable	unavailable	unavailable	2	1	1	1	1	1	1	1	1	0	1	1	1	1	1	1	1	1	1	1	0
ORTHOMCL1851	unavailable	unavailable	unavailable	unavailable	1	1	1	1	1	0	1	1	1	1	1	1	1	1	1	2	1	0	1	1	1
ORTHOMCL1852	unavailable	unavailable	unavailable	unavailable	1	1	1	1	1	1	0	1	1	1	1	1	1	1	1	1	1	1	1	1	1
ORTHOMCL1853	unavailable	unavailable	unavailable	unavailable	1	1	1	1	1	1	1	1	1	0	1	1	1	1	1	1	1	1	1	1	1
ORTHOMCL1861	unavailable	unavailable	unavailable	unavailable	0	1	1	1	1	1	1	1	1	1	1	1	1	1	2	1	1	0	1	1	1
ORTHOMCL1862	unavailable	unavailable	unavailable	unavailable	0	1	1	1	1	0	1	1	1	0	1	1	2	2	1	1	1	0	2	1	1
ORTHOMCL1865	unavailable	unavailable	unavailable	unavailable	0	2	2	0	0	1	3	1	1	0	0	2	1	2	0	3	0	0	0	2	0
ORTHOMCL1920	unavailable	unavailable	unavailable	unavailable	1	1	1	1	1	1	1	1	1	0	1	1	1	1	1	1	1	1	1	1	0
ORTHOMCL1923	unavailable	unavailable	unavailable	unavailable	1	0	1	0	1	1	1	1	1	1	1	1	1	1	1	1	1	1	1	1	1
ORTHOMCL1933	unavailable	unavailable	unavailable	unavailable	1	1	1	1	1	1	1	0	1	1	1	0	1	1	1	1	1	1	1	1	1
ORTHOMCL1934	unavailable	unavailable	unavailable	unavailable	1	1	1	1	1	1	1	1	1	0	1	1	1	1	1	1	1	0	1	1	1
ORTHOMCL1936	unavailable	unavailable	unavailable	unavailable	0	1	0	1	1	2	2	0	1	2	0	0	1	2	2	0	0	0	1	2	1
ORTHOMCL1937	unavailable	unavailable	unavailable	unavailable	0	1	1	1	1	1	1	1	1	1	1	1	1	1	1	1	1	0	1	1	1
ORTHOMCL1939	unavailable	unavailable	unavailable	unavailable	0	1	2	0	1	2	1	1	1	0	0	1	1	1	2	1	0	1	1	1	1
ORTHOMCL1940	unavailable	unavailable	unavailable	unavailable	0	1	1	1	1	1	1	1	1	1	1	1	1	1	1	1	1	0	1	1	1
ORTHOMCL1941	unavailable	unavailable	unavailable	unavailable	0	1	1	1	1	1	1	1	1	1	1	1	1	1	1	1	1	0	1	1	1
ORTHOMCL1943	unavailable	unavailable	unavailable	unavailable	0	2	1	1	1	1	1	1	1	0	1	1	1	1	1	1	1	0	1	1	1
ORTHOMCL1945	unavailable	unavailable	unavailable	unavailable	0	1	1	1	1	0	1	1	1	1	2	1	1	1	1	1	2	0	1	1	0
ORTHOMCL1946	unavailable	unavailable	unavailable	unavailable	0	1	1	1	1	1	1	1	1	1	1	1	1	1	1	1	1	0	1	1	1
ORTHOMCL1957	unavailable	unavailable	unavailable	unavailable	0	1	1	1	1	1	1	1	1	1	1	1	1	1	1	1	1	0	1	1	1
ORTHOMCL1991	unavailable	unavailable	unavailable	unavailable	1	1	1	0	1	1	1	1	1	1	0	1	1	1	1	1	0	1	1	1	1
ORTHOMCL1994	unavailable	unavailable	unavailable	unavailable	1	1	1	0	0	1	1	1	1	1	1	1	1	1	2	1	1	0	1	0	1
ORTHOMCL1997	unavailable	unavailable	unavailable	unavailable	1	1	1	0	1	1	1	1	1	1	0	1	1	1	1	1	0	1	1	1	1
ORTHOMCL2003	unavailable	unavailable	unavailable	unavailable	1	1	1	1	0	1	1	0	1	1	1	0	1	1	1	1	1	1	1	1	1
ORTHOMCL2010	unavailable	unavailable	unavailable	unavailable	0	1	1	1	1	1	1	1	1	0	1	1	1	1	1	1	1	0	1	1	1
ORTHOMCL2011	unavailable	unavailable	unavailable	unavailable	0	1	1	1	1	1	1	1	1	0	1	1	1	1	1	1	1	0	1	1	1
ORTHOMCL2012	unavailable	unavailable	unavailable	unavailable	0	1	1	1	1	1	1	1	2	0	1	1	1	1	0	1	1	0	1	1	1
ORTHOMCL2014	unavailable	unavailable	unavailable	unavailable	0	1	1	1	1	1	1	1	1	0	1	1	1	1	1	1	1	0	1	1	1
ORTHOMCL2017	unavailable	unavailable	unavailable	unavailable	0	1	1	1	1	1	1	1	2	0	1	1	1	1	0	1	1	0	1	1	1
ORTHOMCL2020	unavailable	unavailable	unavailable	unavailable	0	3	1	0	1	1	1	1	1	0	0	1	1	1	2	1	0	0	1	1	1
ORTHOMCL2022	unavailable	unavailable	unavailable	unavailable	0	1	1	1	1	1	1	1	1	0	1	1	1	1	1	1	1	0	1	1	1
ORTHOMCL2023	unavailable	unavailable	unavailable	unavailable	0	1	1	0	1	1	1	1	1	0	0	1	2	2	1	1	0	0	2	1	1
ORTHOMCL2028	unavailable	unavailable	unavailable	unavailable	0	1	1	1	2	1	0	1	1	0	1	1	1	1	1	1	2	0	1	1	0
ORTHOMCL2032	unavailable	unavailable	unavailable	unavailable	0	1	3	2	1	0	2	1	1	1	0	2	1	0	0	1	1	0	0	1	0
ORTHOMCL2033	unavailable	unavailable	unavailable	unavailable	0	1	1	1	1	1	1	1	1	0	1	1	1	1	1	1	1	0	1	1	1
ORTHOMCL2038	unavailable	unavailable	unavailable	unavailable	0	1	1	1	1	1	1	1	1	0	1	1	1	1	1	1	1	0	1	1	1
ORTHOMCL2039	unavailable	unavailable	unavailable	unavailable	0	0	0	3	0	0	0	0	0	0	7	0	0	0	0	0	8	0	0	0	0
ORTHOMCL2070	unavailable	unavailable	unavailable	unavailable	2	3	1	0	0	1	0	0	2	0	0	0	1	0	1	0	1	0	1	2	2
ORTHOMCL2071	unavailable	unavailable	unavailable	unavailable	1	1	1	0	1	1	1	1	1	0	0	1	1	1	1	1	0	1	1	1	1
ORTHOMCL2073	unavailable	unavailable	unavailable	unavailable	1	1	1	1	0	1	1	0	1	2	0	0	1	1	1	1	0	1	1	1	1
ORTHOMCL2074	unavailable	unavailable	unavailable	unavailable	1	1	1	0	1	1	1	1	1	1	0	1	1	1	1	0	0	1	1	1	1
ORTHOMCL2075	unavailable	unavailable	unavailable	unavailable	1	1	1	0	1	1	1	1	1	0	0	1	1	1	1	1	0	1	1	1	1
ORTHOMCL2076	unavailable	unavailable	unavailable	unavailable	1	0	1	1	1	0	1	1	1	1	0	1	1	1	1	1	0	1	1	1	1
ORTHOMCL2079	unavailable	unavailable	unavailable	unavailable	1	1	0	1	1	1	1	1	0	1	0	1	1	1	1	1	0	1	1	1	1
ORTHOMCL2080	unavailable	unavailable	unavailable	unavailable	1	1	1	0	1	1	1	1	1	0	0	1	1	1	1	1	0	1	1	1	1
ORTHOMCL2081	unavailable	unavailable	unavailable	unavailable	1	1	1	0	1	1	1	1	1	0	0	1	1	1	1	1	0	1	1	1	1
ORTHOMCL2082	unavailable	unavailable	unavailable	unavailable	1	1	1	0	1	1	1	1	1	0	0	1	1	1	1	1	0	1	1	1	1
ORTHOMCL2084	unavailable	unavailable	unavailable	unavailable	1	1	1	1	1	1	0	1	1	0	1	1	1	1	0	1	1	1	1	0	1
ORTHOMCL2085	unavailable	unavailable	unavailable	unavailable	1	0	1	1	1	0	1	1	1	0	1	1	1	1	1	1	1	1	1	1	0
ORTHOMCL2089	unavailable	unavailable	unavailable	unavailable	0	1	1	2	0	1	1	0	1	1	1	0	1	1	0	1	2	0	1	1	1
ORTHOMCL2091	unavailable	unavailable	unavailable	unavailable	0	1	1	1	1	0	1	1	1	1	1	1	1	1	1	1	1	0	1	1	0
ORTHOMCL2094	unavailable	unavailable	unavailable	unavailable	0	2	1	1	1	0	1	1	1	0	1	1	1	1	0	1	1	0	1	2	0
ORTHOMCL2095	unavailable	unavailable	unavailable	unavailable	0	0	0	1	1	1	1	1	0	1	1	2	1	2	0	1	1	0	1	1	1
ORTHOMCL2097	unavailable	unavailable	unavailable	unavailable	0	1	1	1	1	0	1	1	1	1	1	1	1	1	0	1	1	0	1	1	1
ORTHOMCL2098	unavailable	unavailable	unavailable	unavailable	0	0	1	1	1	1	1	1	1	0	1	1	1	1	1	1	1	0	1	1	1
ORTHOMCL2099	unavailable	unavailable	unavailable	unavailable	0	1	2	0	1	1	1	1	2	0	0	1	1	1	1	1	0	0	1	1	1
ORTHOMCL2100	unavailable	unavailable	unavailable	unavailable	0	1	1	1	1	0	1	1	1	1	1	1	1	1	0	1	1	0	1	1	1
ORTHOMCL2131	unavailable	unavailable	unavailable	unavailable	1	0	1	1	1	1	1	1	1	0	0	1	1	1	1	0	0	0	2	1	1
ORTHOMCL2134	unavailable	unavailable	unavailable	unavailable	1	0	0	1	2	1	1	1	0	0	1	1	1	1	1	0	1	0	1	1	1
ORTHOMCL2137	unavailable	unavailable	unavailable	unavailable	1	0	0	1	1	1	1	1	0	0	1	1	1	1	1	1	1	0	1	1	1
ORTHOMCL2139	unavailable	unavailable	unavailable	unavailable	1	1	1	1	0	1	1	0	1	1	1	0	1	1	1	0	1	1	1	1	0
ORTHOMCL2140	unavailable	unavailable	unavailable	unavailable	1	0	1	1	0	1	1	0	1	1	1	0	1	1	1	0	1	1	1	1	1
ORTHOMCL2141	unavailable	unavailable	unavailable	unavailable	1	1	0	1	1	1	0	1	0	1	1	1	1	1	0	1	1	1	1	0	1
ORTHOMCL2142	unavailable	unavailable	unavailable	unavailable	1	1	1	0	1	1	1	1	1	0	0	1	1	1	0	1	0	1	1	1	1
ORTHOMCL2143	unavailable	unavailable	unavailable	unavailable	1	0	1	0	1	1	1	1	1	0	0	1	1	1	1	1	0	1	1	1	1
ORTHOMCL2144	unavailable	unavailable	unavailable	unavailable	1	0	1	1	0	1	1	0	1	1	1	0	1	1	1	0	1	1	1	1	1
ORTHOMCL2149	unavailable	unavailable	unavailable	unavailable	1	1	1	1	2	1	0	1	1	0	0	1	1	1	1	0	0	1	1	0	1
ORTHOMCL2157	unavailable	unavailable	unavailable	unavailable	0	1	1	0	1	1	1	1	1	1	0	1	1	1	1	1	0	0	1	1	1
ORTHOMCL2158	unavailable	unavailable	unavailable	unavailable	0	1	1	0	1	1	1	2	1	1	0	1	1	1	0	1	0	0	1	1	1
ORTHOMCL2159	unavailable	unavailable	unavailable	unavailable	0	1	1	0	1	1	1	1	1	1	0	1	1	1	1	1	0	0	1	1	1
ORTHOMCL2161	unavailable	unavailable	unavailable	unavailable	0	1	1	0	1	1	1	1	1	1	0	1	1	1	1	1	0	0	1	1	1
ORTHOMCL2164	unavailable	unavailable	unavailable	unavailable	0	1	1	0	1	1	1	1	1	1	0	1	1	1	1	1	0	0	1	1	1
ORTHOMCL2165	unavailable	unavailable	unavailable	unavailable	0	0	1	1	1	1	1	1	1	0	1	1	1	1	0	1	1	0	1	1	1
ORTHOMCL2168	unavailable	unavailable	unavailable	unavailable	0	1	1	0	1	1	1	1	1	1	0	1	1	1	1	1	0	0	1	1	1
ORTHOMCL2173	unavailable	unavailable	unavailable	unavailable	0	1	1	0	1	1	1	1	1	1	0	1	1	1	1	1	0	0	1	1	1
ORTHOMCL2174	unavailable	unavailable	unavailable	unavailable	0	1	1	0	1	1	1	1	1	1	0	1	1	1	1	1	0	0	1	1	1
ORTHOMCL2176	unavailable	unavailable	unavailable	unavailable	0	1	1	0	1	1	1	1	1	1	0	1	1	1	1	1	0	0	1	1	1
ORTHOMCL2177	unavailable	unavailable	unavailable	unavailable	0	1	1	1	0	1	1	1	1	0	1	1	1	1	0	1	1	0	1	1	1
ORTHOMCL2215	unavailable	unavailable	unavailable	unavailable	1	0	1	1	1	1	0	1	1	1	1	0	1	1	1	0	1	1	1	0	0
ORTHOMCL2216	unavailable	unavailable	unavailable	unavailable	1	1	0	1	1	1	1	0	0	1	1	1	1	0	1	0	1	1	0	1	1
ORTHOMCL2218	unavailable	unavailable	unavailable	unavailable	1	2	2	0	1	2	0	2	0	0	0	0	0	1	0	1	1	0	0	1	1
ORTHOMCL2221	unavailable	unavailable	unavailable	unavailable	1	1	1	0	1	1	1	1	1	0	0	1	1	1	1	1	0	0	1	1	0
ORTHOMCL2226	unavailable	unavailable	unavailable	unavailable	1	1	0	0	1	2	0	1	2	0	1	0	0	1	2	1	0	1	0	0	1
ORTHOMCL2227	unavailable	unavailable	unavailable	unavailable	1	1	1	0	1	0	1	1	1	0	0	1	1	1	1	1	0	1	1	1	0
ORTHOMCL2230	unavailable	unavailable	unavailable	unavailable	1	1	1	0	1	1	1	1	1	0	0	1	0	1	1	1	0	1	0	1	1
ORTHOMCL2231	unavailable	unavailable	unavailable	unavailable	1	1	1	0	1	0	1	1	1	0	0	1	1	1	1	1	0	1	1	1	0
ORTHOMCL2232	unavailable	unavailable	unavailable	unavailable	1	2	2	0	1	2	0	2	0	0	0	0	0	1	0	1	1	0	0	1	1
ORTHOMCL2233	unavailable	unavailable	unavailable	unavailable	1	1	1	1	1	1	1	1	1	0	1	1	0	0	0	1	1	1	0	1	0
ORTHOMCL2236	unavailable	unavailable	unavailable	unavailable	1	1	1	0	1	1	1	1	1	0	0	1	1	1	1	1	0	0	1	1	0
ORTHOMCL2239	unavailable	unavailable	unavailable	unavailable	1	1	1	0	1	1	1	1	1	0	0	1	1	1	0	1	0	0	1	1	1
ORTHOMCL2240	unavailable	unavailable	unavailable	unavailable	1	0	1	1	0	1	1	0	1	1	1	0	1	1	0	0	1	1	1	1	1
ORTHOMCL2243	unavailable	unavailable	unavailable	unavailable	0	1	1	0	1	1	1	1	1	0	0	1	1	1	1	1	0	0	1	1	1
ORTHOMCL2246	unavailable	unavailable	unavailable	unavailable	0	1	1	0	1	1	1	1	1	0	0	1	1	1	1	1	0	0	1	1	1
ORTHOMCL2248	unavailable	unavailable	unavailable	unavailable	0	1	1	0	1	1	1	1	1	0	0	1	1	1	1	1	1	0	1	1	0
ORTHOMCL2251	unavailable	unavailable	unavailable	unavailable	0	1	1	0	1	1	1	1	1	0	0	1	1	1	1	1	0	0	1	1	1
ORTHOMCL2252	unavailable	unavailable	unavailable	unavailable	0	1	1	0	1	1	1	1	1	0	0	1	1	1	1	1	0	0	1	1	1
ORTHOMCL2254	unavailable	unavailable	unavailable	unavailable	0	1	1	0	1	1	1	1	1	0	0	1	1	1	1	1	0	0	1	1	1
ORTHOMCL2255	unavailable	unavailable	unavailable	unavailable	0	1	1	0	1	1	1	1	1	0	0	1	1	1	1	1	0	0	1	1	1
ORTHOMCL2256	unavailable	unavailable	unavailable	unavailable	0	1	1	0	1	1	1	1	1	0	0	1	1	1	1	1	0	0	1	1	1
ORTHOMCL2260	unavailable	unavailable	unavailable	unavailable	0	1	1	0	1	1	1	1	1	0	0	1	1	1	1	1	0	0	1	1	1
ORTHOMCL2261	unavailable	unavailable	unavailable	unavailable	0	1	1	0	1	1	1	1	1	0	0	1	1	1	1	1	0	0	1	1	1
ORTHOMCL2263	unavailable	unavailable	unavailable	unavailable	0	0	1	1	1	0	0	1	1	0	2	1	1	1	1	1	1	1	1	0	0
ORTHOMCL2265	unavailable	unavailable	unavailable	unavailable	0	1	1	0	1	1	1	0	1	0	0	1	1	2	1	1	0	0	1	1	1
ORTHOMCL2266	unavailable	unavailable	unavailable	unavailable	0	1	1	0	1	1	1	1	1	0	0	1	1	1	1	1	0	0	1	1	1
ORTHOMCL2267	unavailable	unavailable	unavailable	unavailable	0	1	1	0	1	1	1	1	1	0	0	1	1	1	1	1	0	0	1	1	1
ORTHOMCL2269	unavailable	unavailable	unavailable	unavailable	0	1	1	0	1	1	1	1	1	0	0	1	1	1	1	1	0	0	1	1	1
ORTHOMCL2271	unavailable	unavailable	unavailable	unavailable	0	1	1	0	1	1	1	1	1	0	0	0	1	1	2	1	0	0	1	1	1
ORTHOMCL2272	unavailable	unavailable	unavailable	unavailable	0	1	1	1	1	0	0	1	1	1	1	1	1	1	1	1	1	0	1	0	0
ORTHOMCL2274	unavailable	unavailable	unavailable	unavailable	0	1	1	0	1	1	1	1	1	0	0	1	1	1	1	1	0	0	1	1	1
ORTHOMCL2276	unavailable	unavailable	unavailable	unavailable	0	0	1	0	1	1	1	1	1	1	0	1	1	1	1	1	0	0	1	1	1
ORTHOMCL2277	unavailable	unavailable	unavailable	unavailable	0	1	1	0	1	1	1	1	1	0	0	1	1	1	1	1	0	0	1	1	1
ORTHOMCL2284	unavailable	unavailable	unavailable	unavailable	0	1	1	0	1	1	1	1	1	0	0	1	1	1	0	1	1	0	1	1	1
ORTHOMCL2288	unavailable	unavailable	unavailable	unavailable	0	0	1	0	0	8	0	0	1	0	0	1	0	0	0	0	0	0	0	0	4
ORTHOMCL2333	unavailable	unavailable	unavailable	unavailable	2	2	0	0	0	1	0	0	2	0	0	0	1	0	1	0	1	0	1	2	1
ORTHOMCL2334	unavailable	unavailable	unavailable	unavailable	1	1	1	0	1	2	0	1	1	1	1	0	0	0	0	0	0	2	0	1	1
ORTHOMCL2341	unavailable	unavailable	unavailable	unavailable	1	1	2	0	1	0	0	1	1	0	0	1	0	2	0	1	1	0	0	1	1
ORTHOMCL2344	unavailable	unavailable	unavailable	unavailable	1	1	1	0	1	0	1	1	1	1	0	1	1	1	0	1	0	0	1	1	0
ORTHOMCL2345	unavailable	unavailable	unavailable	unavailable	1	1	1	0	0	2	1	0	1	0	0	1	1	1	1	1	0	0	1	1	0
ORTHOMCL2346	unavailable	unavailable	unavailable	unavailable	1	1	0	1	1	0	0	1	0	0	1	1	1	1	1	1	1	1	1	0	0
ORTHOMCL2347	unavailable	unavailable	unavailable	unavailable	1	1	1	1	1	0	0	1	1	1	1	1	0	0	1	1	1	1	0	0	0
ORTHOMCL235	unavailable	unavailable	unavailable	unavailable	1	2	2	1	2	1	1	3	1	1	1	2	1	2	3	2	1	1	1	4	0
ORTHOMCL2350	unavailable	unavailable	unavailable	unavailable	0	1	1	0	1	1	1	1	1	0	0	1	1	1	0	1	0	0	1	1	1
ORTHOMCL2351	unavailable	unavailable	unavailable	unavailable	0	1	1	0	1	1	1	1	1	0	0	1	1	1	1	1	0	0	1	1	0
ORTHOMCL2352	unavailable	unavailable	unavailable	unavailable	0	1	1	0	0	1	0	2	1	0	0	2	1	1	0	1	0	0	1	2	0
ORTHOMCL2354	unavailable	unavailable	unavailable	unavailable	0	1	1	0	1	0	1	1	1	0	0	1	1	1	1	1	0	0	1	1	1
ORTHOMCL2355	unavailable	unavailable	unavailable	unavailable	0	1	1	0	1	0	1	1	1	0	0	1	1	1	1	1	1	0	1	1	0
ORTHOMCL2356	unavailable	unavailable	unavailable	unavailable	0	1	1	0	1	1	1	1	1	0	0	1	1	1	1	1	0	0	1	1	0
ORTHOMCL2357	unavailable	unavailable	unavailable	unavailable	0	1	0	0	1	1	1	1	0	0	0	1	1	1	1	1	0	0	2	1	1
ORTHOMCL2359	unavailable	unavailable	unavailable	unavailable	0	0	1	1	0	0	1	1	1	1	1	0	1	1	1	1	1	0	1	1	0
ORTHOMCL2361	unavailable	unavailable	unavailable	unavailable	0	1	1	1	1	1	1	1	1	0	0	1	1	1	0	1	0	0	1	0	1
ORTHOMCL2362	unavailable	unavailable	unavailable	unavailable	0	0	1	0	1	1	1	1	1	0	0	1	1	1	1	1	0	0	1	1	1
ORTHOMCL2363	unavailable	unavailable	unavailable	unavailable	0	1	1	0	1	0	1	1	1	0	0	1	1	1	1	2	0	0	1	1	0
ORTHOMCL2364	unavailable	unavailable	unavailable	unavailable	0	1	1	0	1	1	1	1	1	0	0	1	1	1	1	1	0	0	1	1	0
ORTHOMCL2365	unavailable	unavailable	unavailable	unavailable	0	0	1	0	1	0	1	1	0	0	2	0	1	1	1	1	1	0	1	1	1
ORTHOMCL2368	unavailable	unavailable	unavailable	unavailable	0	1	1	0	1	1	1	1	1	0	0	1	1	1	0	1	0	0	1	1	1
ORTHOMCL2370	unavailable	unavailable	unavailable	unavailable	0	0	0	1	1	1	0	1	0	1	1	1	1	1	2	1	1	0	1	0	0
ORTHOMCL2371	unavailable	unavailable	unavailable	unavailable	0	1	1	1	1	0	0	1	1	0	1	1	1	1	1	1	1	0	1	0	0
ORTHOMCL2373	unavailable	unavailable	unavailable	unavailable	0	1	1	0	1	1	1	1	1	0	0	1	1	1	1	0	0	0	1	1	1
ORTHOMCL2375	unavailable	unavailable	unavailable	unavailable	0	1	1	0	1	1	1	1	1	0	0	1	1	1	1	1	0	0	1	1	0
ORTHOMCL2377	unavailable	unavailable	unavailable	unavailable	0	1	1	0	1	0	1	1	1	0	0	1	1	1	1	1	0	0	1	1	1
ORTHOMCL2379	unavailable	unavailable	unavailable	unavailable	0	1	1	0	1	1	1	1	1	0	0	0	1	1	1	1	0	0	1	1	1
ORTHOMCL2380	unavailable	unavailable	unavailable	unavailable	0	1	1	0	1	0	1	1	0	1	0	1	1	1	0	1	0	0	1	2	1
ORTHOMCL2383	unavailable	unavailable	unavailable	unavailable	0	1	1	0	0	0	1	1	1	1	0	1	1	1	1	1	0	0	1	1	1
ORTHOMCL2384	unavailable	unavailable	unavailable	unavailable	0	2	2	0	0	1	1	0	2	0	0	0	1	1	1	0	0	0	1	1	1
ORTHOMCL2386	unavailable	unavailable	unavailable	unavailable	0	0	1	0	1	1	1	2	1	1	0	1	1	1	0	1	0	0	1	0	1
ORTHOMCL2391	unavailable	unavailable	unavailable	unavailable	0	0	1	1	0	0	1	1	1	1	1	0	1	1	1	1	1	0	1	1	0
ORTHOMCL2393	unavailable	unavailable	unavailable	unavailable	0	1	1	0	1	1	0	1	1	1	0	1	1	1	0	1	0	0	1	1	1
ORTHOMCL2394	unavailable	unavailable	unavailable	unavailable	0	1	1	0	1	1	1	1	1	0	0	1	1	1	1	0	0	0	1	1	1
ORTHOMCL2395	unavailable	unavailable	unavailable	unavailable	0	2	0	0	0	0	2	0	0	0	0	0	1	1	4	2	0	0	0	1	1
ORTHOMCL2397	unavailable	unavailable	unavailable	unavailable	0	1	2	0	1	1	1	1	2	0	0	1	0	0	1	1	0	0	0	2	0
ORTHOMCL2399	unavailable	unavailable	unavailable	unavailable	0	1	1	1	1	1	0	1	1	1	1	1	0	0	1	1	1	0	0	0	1
ORTHOMCL2448	unavailable	unavailable	unavailable	unavailable	1	0	0	1	0	0	1	0	0	0	1	0	1	1	1	1	1	1	1	1	1
ORTHOMCL2449	unavailable	unavailable	unavailable	unavailable	1	1	2	0	0	0	1	0	1	0	0	0	1	1	1	1	0	0	1	1	1
ORTHOMCL2452	unavailable	unavailable	unavailable	unavailable	1	1	1	0	1	0	0	0	3	0	0	1	1	0	1	0	0	0	1	2	0
ORTHOMCL2453	unavailable	unavailable	unavailable	unavailable	1	0	1	0	0	1	1	0	1	0	0	0	1	1	1	1	0	1	1	1	1
ORTHOMCL2458	unavailable	unavailable	unavailable	unavailable	1	1	1	0	0	1	1	0	1	0	0	0	1	1	1	1	0	0	1	1	1
ORTHOMCL2459	unavailable	unavailable	unavailable	unavailable	1	0	1	0	1	1	1	0	1	0	1	1	0	0	1	1	1	1	0	1	0
ORTHOMCL2460	unavailable	unavailable	unavailable	unavailable	1	0	1	0	2	2	0	0	0	1	0	1	0	0	1	1	0	1	0	0	2
ORTHOMCL2461	unavailable	unavailable	unavailable	unavailable	1	1	1	0	0	0	1	0	1	0	0	0	1	1	1	1	0	1	1	1	1
ORTHOMCL2462	unavailable	unavailable	unavailable	unavailable	1	0	1	1	0	1	1	0	1	0	1	0	1	1	0	0	1	1	1	1	0
ORTHOMCL2464	unavailable	unavailable	unavailable	unavailable	1	0	1	1	0	1	1	0	1	1	1	0	0	0	1	0	1	1	0	1	1
ORTHOMCL2465	unavailable	unavailable	unavailable	unavailable	1	1	0	1	0	1	1	0	0	0	1	0	1	1	0	1	1	0	1	1	1
ORTHOMCL2466	unavailable	unavailable	unavailable	unavailable	1	0	2	0	2	1	0	1	1	0	0	0	1	1	0	1	0	0	1	1	0
ORTHOMCL2468	unavailable	unavailable	unavailable	unavailable	1	1	0	1	1	0	0	1	0	0	1	1	1	1	0	1	1	1	1	0	0
ORTHOMCL2470	unavailable	unavailable	unavailable	unavailable	1	1	1	0	1	0	1	1	1	0	0	1	1	1	0	1	0	0	1	1	0
ORTHOMCL2472	unavailable	unavailable	unavailable	unavailable	1	0	0	1	1	1	0	1	0	0	1	1	1	1	0	1	1	1	1	0	0
ORTHOMCL2473	unavailable	unavailable	unavailable	unavailable	1	0	1	1	0	1	0	0	1	1	1	0	0	0	1	1	1	1	1	0	1
ORTHOMCL2476	unavailable	unavailable	unavailable	unavailable	1	1	0	1	1	1	0	1	0	0	1	1	0	0	1	1	1	1	0	0	1
ORTHOMCL2478	unavailable	unavailable	unavailable	unavailable	0	1	1	0	1	0	1	1	1	0	0	1	1	1	1	1	0	0	1	1	0
ORTHOMCL2479	unavailable	unavailable	unavailable	unavailable	0	1	1	0	1	1	0	0	1	0	0	0	2	1	3	1	0	0	1	0	0
ORTHOMCL2480	unavailable	unavailable	unavailable	unavailable	0	1	1	0	1	0	1	1	1	0	0	1	1	1	1	1	0	0	1	1	0
ORTHOMCL2481	unavailable	unavailable	unavailable	unavailable	0	0	0	1	1	0	1	1	0	0	1	1	1	1	1	1	1	0	1	1	0
ORTHOMCL2482	unavailable	unavailable	unavailable	unavailable	0	1	1	0	1	0	1	1	1	0	0	1	1	1	1	1	0	0	1	1	0
ORTHOMCL2484	unavailable	unavailable	unavailable	unavailable	0	0	1	0	1	1	1	1	1	0	0	1	1	1	0	1	0	0	1	2	0
ORTHOMCL2486	unavailable	unavailable	unavailable	unavailable	0	1	1	0	1	0	1	1	1	0	0	1	1	1	1	1	0	0	1	1	0
ORTHOMCL2487	unavailable	unavailable	unavailable	unavailable	0	1	1	0	1	0	1	1	1	0	0	1	1	1	1	1	0	0	1	1	0
ORTHOMCL2488	unavailable	unavailable	unavailable	unavailable	0	0	1	1	0	1	0	0	1	0	1	0	2	2	0	0	1	0	2	0	1
ORTHOMCL2489	unavailable	unavailable	unavailable	unavailable	0	0	2	1	0	0	1	1	1	0	1	0	2	1	0	1	1	0	1	0	0
ORTHOMCL2490	unavailable	unavailable	unavailable	unavailable	0	1	1	0	1	0	1	1	1	0	0	1	1	1	1	1	0	0	1	1	0
ORTHOMCL2492	unavailable	unavailable	unavailable	unavailable	0	1	1	0	1	0	1	1	1	0	0	1	1	1	1	1	0	0	1	1	0
ORTHOMCL2493	unavailable	unavailable	unavailable	unavailable	0	1	1	0	1	0	1	1	1	0	0	1	1	1	1	1	0	0	1	1	0
ORTHOMCL2495	unavailable	unavailable	unavailable	unavailable	0	1	1	0	1	0	1	1	1	0	0	1	1	1	1	1	0	0	1	1	0
ORTHOMCL2496	unavailable	unavailable	unavailable	unavailable	0	1	1	0	1	0	1	1	1	0	0	1	1	1	1	1	0	0	1	1	0
ORTHOMCL2497	unavailable	unavailable	unavailable	unavailable	0	1	1	0	1	0	1	1	1	0	0	1	1	1	1	1	0	0	1	1	0
ORTHOMCL2498	unavailable	unavailable	unavailable	unavailable	0	1	1	0	1	0	1	1	1	0	0	1	1	1	1	1	0	0	1	1	0
ORTHOMCL2499	unavailable	unavailable	unavailable	unavailable	0	1	1	0	1	0	1	1	1	0	0	1	1	1	1	1	0	0	1	1	0
ORTHOMCL2500	unavailable	unavailable	unavailable	unavailable	0	1	1	0	1	1	1	1	1	0	0	1	1	1	0	1	0	0	1	1	0
ORTHOMCL2505	unavailable	unavailable	unavailable	unavailable	0	1	1	0	1	0	1	1	1	0	0	1	1	1	1	1	0	0	1	1	0
ORTHOMCL2506	unavailable	unavailable	unavailable	unavailable	0	1	2	0	1	0	1	1	2	0	0	1	1	1	0	0	0	0	1	1	0
ORTHOMCL2507	unavailable	unavailable	unavailable	unavailable	0	1	1	0	1	0	1	1	1	0	0	1	1	1	1	1	0	0	1	1	0
ORTHOMCL2508	unavailable	unavailable	unavailable	unavailable	0	0	1	0	1	1	1	1	1	0	0	1	1	1	1	0	0	0	1	1	1
ORTHOMCL2509	unavailable	unavailable	unavailable	unavailable	0	1	1	0	1	0	1	1	1	0	0	1	1	1	1	1	0	0	1	1	0
ORTHOMCL2511	unavailable	unavailable	unavailable	unavailable	0	1	1	0	1	0	1	1	1	0	0	1	1	1	1	1	0	0	1	1	0
ORTHOMCL2512	unavailable	unavailable	unavailable	unavailable	0	1	0	0	1	0	1	1	0	0	0	1	1	1	1	1	0	1	1	1	1
ORTHOMCL2513	unavailable	unavailable	unavailable	unavailable	0	1	1	0	1	0	1	1	1	0	0	1	1	1	1	1	0	0	1	1	0
ORTHOMCL2514	unavailable	unavailable	unavailable	unavailable	0	1	1	0	1	0	1	1	1	0	0	1	1	1	1	1	0	0	1	1	0
ORTHOMCL2515	unavailable	unavailable	unavailable	unavailable	0	1	1	0	1	0	1	1	1	0	0	1	1	1	1	1	0	0	1	1	0
ORTHOMCL2516	unavailable	unavailable	unavailable	unavailable	0	2	2	0	0	0	1	0	2	0	0	1	1	1	1	0	0	0	1	1	0
ORTHOMCL2517	unavailable	unavailable	unavailable	unavailable	0	1	1	0	1	0	1	1	1	0	0	1	1	1	1	1	0	0	1	1	0
ORTHOMCL2518	unavailable	unavailable	unavailable	unavailable	0	1	1	0	1	0	1	1	1	0	0	1	1	1	1	1	0	0	1	1	0
ORTHOMCL2520	unavailable	unavailable	unavailable	unavailable	0	1	1	0	1	0	1	1	1	0	0	1	1	1	1	1	0	0	1	1	0
ORTHOMCL2521	unavailable	unavailable	unavailable	unavailable	0	1	0	1	1	1	1	1	2	0	0	1	1	1	0	1	0	0	1	0	0
ORTHOMCL2522	unavailable	unavailable	unavailable	unavailable	0	1	1	0	1	0	1	1	1	0	0	1	1	1	1	1	0	0	1	1	0
ORTHOMCL2523	unavailable	unavailable	unavailable	unavailable	0	1	1	0	1	0	1	1	1	0	0	1	1	1	1	1	0	0	1	1	0
ORTHOMCL2524	unavailable	unavailable	unavailable	unavailable	0	1	1	0	1	1	1	0	1	0	0	1	1	1	0	1	0	0	1	1	1
ORTHOMCL2525	unavailable	unavailable	unavailable	unavailable	0	1	1	0	1	0	1	1	1	0	0	1	1	1	1	1	0	0	1	1	0
ORTHOMCL2528	unavailable	unavailable	unavailable	unavailable	0	1	1	0	0	1	1	0	1	0	0	0	1	1	1	1	0	0	1	1	2
ORTHOMCL2530	unavailable	unavailable	unavailable	unavailable	0	1	1	0	1	0	1	1	1	0	0	1	1	1	1	1	0	0	1	1	0
ORTHOMCL2531	unavailable	unavailable	unavailable	unavailable	0	1	1	0	1	0	1	1	1	0	0	1	1	1	1	1	0	0	1	1	0
ORTHOMCL2532	unavailable	unavailable	unavailable	unavailable	0	1	1	0	1	0	1	1	1	0	0	1	1	1	1	1	0	0	1	1	0
ORTHOMCL2533	unavailable	unavailable	unavailable	unavailable	0	1	1	0	1	0	1	1	1	0	0	1	1	1	1	1	0	0	1	1	0
ORTHOMCL2535	unavailable	unavailable	unavailable	unavailable	0	1	1	0	1	0	1	1	1	0	0	1	1	1	1	1	0	0	1	1	0
ORTHOMCL2537	unavailable	unavailable	unavailable	unavailable	0	1	1	0	1	0	1	1	1	0	0	1	1	1	1	1	0	0	1	1	0
ORTHOMCL2538	unavailable	unavailable	unavailable	unavailable	0	1	1	0	1	0	1	1	1	0	0	1	1	1	1	1	0	0	1	1	0
ORTHOMCL2539	unavailable	unavailable	unavailable	unavailable	0	1	1	0	1	1	0	1	1	0	0	1	1	1	1	1	0	1	1	0	0
ORTHOMCL2540	unavailable	unavailable	unavailable	unavailable	0	2	1	0	1	0	1	1	1	0	0	1	1	2	1	1	0	0	0	0	0
ORTHOMCL2541	unavailable	unavailable	unavailable	unavailable	0	1	1	0	1	0	1	1	1	0	0	1	1	1	1	1	0	0	1	1	0
ORTHOMCL2542	unavailable	unavailable	unavailable	unavailable	0	1	1	0	1	0	1	1	1	0	0	1	1	1	1	1	0	0	1	1	0
ORTHOMCL2543	unavailable	unavailable	unavailable	unavailable	0	1	1	0	1	0	1	1	1	0	0	1	1	1	1	1	0	0	1	1	0
ORTHOMCL2546	unavailable	unavailable	unavailable	unavailable	0	1	1	0	1	0	1	1	1	0	0	1	1	1	1	1	0	0	1	1	0
ORTHOMCL2548	unavailable	unavailable	unavailable	unavailable	0	1	1	0	0	1	1	0	1	0	0	1	1	1	2	1	0	0	1	1	0
ORTHOMCL2549	unavailable	unavailable	unavailable	unavailable	0	1	1	0	1	0	1	1	1	0	0	1	1	1	1	1	0	0	1	1	0
ORTHOMCL2550	unavailable	unavailable	unavailable	unavailable	0	1	1	0	1	0	1	1	1	0	0	1	1	1	1	1	0	0	1	1	0
ORTHOMCL2552	unavailable	unavailable	unavailable	unavailable	0	0	1	0	1	3	1	0	2	0	0	1	1	2	0	0	0	0	1	0	0
ORTHOMCL2553	unavailable	unavailable	unavailable	unavailable	0	1	1	0	1	0	1	1	1	0	0	1	1	1	1	1	0	0	1	1	0
ORTHOMCL2556	unavailable	unavailable	unavailable	unavailable	0	1	1	0	1	0	1	1	1	0	0	1	1	1	1	1	0	0	1	1	0
ORTHOMCL2557	unavailable	unavailable	unavailable	unavailable	0	0	1	1	0	1	1	0	1	1	1	0	1	1	0	0	1	0	1	1	1
ORTHOMCL2558	unavailable	unavailable	unavailable	unavailable	0	1	1	0	1	0	1	1	1	0	0	1	1	1	1	1	0	0	1	1	0
ORTHOMCL2563	unavailable	unavailable	unavailable	unavailable	0	1	1	0	0	0	1	0	1	2	0	0	0	1	1	1	0	1	0	2	1
ORTHOMCL2564	unavailable	unavailable	unavailable	unavailable	0	0	0	1	1	1	1	1	0	1	1	1	0	1	0	1	1	0	1	0	1
ORTHOMCL2610	unavailable	unavailable	unavailable	unavailable	1	0	1	1	1	1	1	0	1	0	1	0	0	0	0	0	1	1	0	1	1
ORTHOMCL2611	unavailable	unavailable	unavailable	unavailable	1	0	0	0	1	0	0	1	0	1	0	1	1	1	1	1	0	1	1	0	1
ORTHOMCL2616	unavailable	unavailable	unavailable	unavailable	1	1	0	0	0	0	1	0	0	0	0	0	1	1	1	2	0	1	1	1	1
ORTHOMCL2617	unavailable	unavailable	unavailable	unavailable	1	1	1	0	0	0	1	1	1	0	0	0	1	2	0	1	0	0	1	1	0
ORTHOMCL2618	unavailable	unavailable	unavailable	unavailable	1	0	0	0	1	1	0	1	0	0	0	1	1	1	1	1	0	1	1	0	1
ORTHOMCL2619	unavailable	unavailable	unavailable	unavailable	1	1	0	0	1	1	1	1	0	0	0	1	1	1	0	1	0	0	1	1	0
ORTHOMCL2626	unavailable	unavailable	unavailable	unavailable	1	1	0	0	1	1	1	1	0	0	0	1	1	1	0	1	0	0	1	1	0
ORTHOMCL2629	unavailable	unavailable	unavailable	unavailable	1	1	1	0	0	0	0	0	3	0	0	1	1	0	1	0	0	0	1	2	0
ORTHOMCL2632	unavailable	unavailable	unavailable	unavailable	0	0	1	0	1	1	1	1	1	0	0	1	1	1	0	1	0	0	1	1	0
ORTHOMCL2634	unavailable	unavailable	unavailable	unavailable	0	1	1	0	1	0	1	1	1	0	0	1	1	1	0	1	0	0	1	1	0
ORTHOMCL2635	unavailable	unavailable	unavailable	unavailable	0	1	1	0	1	0	1	1	1	0	0	1	1	1	0	1	0	0	1	1	0
ORTHOMCL2636	unavailable	unavailable	unavailable	unavailable	0	0	1	1	0	1	0	0	1	0	1	1	1	1	1	0	1	0	1	0	1
ORTHOMCL2637	unavailable	unavailable	unavailable	unavailable	0	0	0	0	1	1	1	1	0	0	0	1	1	1	1	1	0	0	1	1	1
ORTHOMCL2644	unavailable	unavailable	unavailable	unavailable	0	1	1	0	1	0	1	1	1	0	0	1	1	1	1	0	0	0	1	1	0
ORTHOMCL2647	unavailable	unavailable	unavailable	unavailable	0	0	1	0	1	0	1	1	1	0	0	1	1	1	1	1	0	0	1	1	0
ORTHOMCL2648	unavailable	unavailable	unavailable	unavailable	0	0	0	0	1	1	1	1	0	1	0	1	1	1	0	1	0	0	1	1	1
ORTHOMCL2649	unavailable	unavailable	unavailable	unavailable	0	1	1	1	0	1	1	0	0	0	1	0	1	1	1	0	1	0	1	1	0
ORTHOMCL2650	unavailable	unavailable	unavailable	unavailable	0	1	1	0	0	1	1	0	1	0	0	0	1	1	1	1	0	0	1	1	1
ORTHOMCL2651	unavailable	unavailable	unavailable	unavailable	0	1	1	0	1	0	1	1	1	0	0	1	1	1	1	0	0	0	1	1	0
ORTHOMCL2654	unavailable	unavailable	unavailable	unavailable	0	0	1	0	1	0	1	1	1	0	0	1	1	1	1	1	0	0	1	1	0
ORTHOMCL2655	unavailable	unavailable	unavailable	unavailable	0	0	0	1	0	0	1	1	0	1	1	1	1	1	1	1	1	0	1	0	0
ORTHOMCL2663	unavailable	unavailable	unavailable	unavailable	0	0	1	0	1	0	1	1	1	0	0	1	1	1	1	1	0	0	1	1	0
ORTHOMCL2665	unavailable	unavailable	unavailable	unavailable	0	0	1	0	1	1	1	0	1	0	0	1	1	1	1	0	0	0	1	1	1
ORTHOMCL2666	unavailable	unavailable	unavailable	unavailable	0	1	0	0	1	1	0	2	0	0	0	1	1	1	1	1	0	0	1	0	1
ORTHOMCL2672	unavailable	unavailable	unavailable	unavailable	0	0	1	0	1	0	1	1	1	0	0	0	1	1	1	1	0	0	1	1	1
ORTHOMCL2675	unavailable	unavailable	unavailable	unavailable	0	0	0	0	1	1	0	1	1	0	0	1	1	1	1	1	0	0	1	1	1
ORTHOMCL2680	unavailable	unavailable	unavailable	unavailable	0	1	1	0	1	0	1	1	1	0	0	0	1	1	1	1	0	0	1	1	0
ORTHOMCL2683	unavailable	unavailable	unavailable	unavailable	0	0	1	0	1	1	0	1	1	0	0	1	1	1	1	1	0	0	1	0	1
ORTHOMCL2684	unavailable	unavailable	unavailable	unavailable	0	0	1	0	0	0	1	1	1	1	0	0	1	1	1	1	1	0	1	1	0
ORTHOMCL2692	unavailable	unavailable	unavailable	unavailable	0	1	1	0	1	0	1	1	1	0	0	1	1	1	0	1	0	0	1	1	0
ORTHOMCL2693	unavailable	unavailable	unavailable	unavailable	0	2	1	0	0	0	1	2	1	0	0	1	0	0	1	1	0	0	0	2	0
ORTHOMCL2696	unavailable	unavailable	unavailable	unavailable	0	0	0	1	1	0	1	0	0	0	2	3	0	0	0	0	2	0	1	0	1
ORTHOMCL2753	unavailable	unavailable	unavailable	unavailable	1	1	1	0	0	0	0	0	3	0	0	0	1	0	1	0	0	0	1	2	0
ORTHOMCL2754	unavailable	unavailable	unavailable	unavailable	1	0	0	0	1	2	1	1	1	1	0	1	0	0	1	0	0	0	0	0	1
ORTHOMCL2756	unavailable	unavailable	unavailable	unavailable	1	1	0	1	0	0	1	0	0	0	1	0	1	1	0	0	1	1	1	1	0
ORTHOMCL2757	unavailable	unavailable	unavailable	unavailable	1	0	0	1	0	1	0	0	1	0	1	0	1	1	1	0	1	0	1	0	1
ORTHOMCL2760	unavailable	unavailable	unavailable	unavailable	1	1	1	0	1	0	0	1	1	0	0	1	1	1	0	1	0	0	1	0	0
ORTHOMCL2762	unavailable	unavailable	unavailable	unavailable	1	1	1	0	1	0	0	0	2	0	0	0	1	0	1	0	0	0	1	2	0
ORTHOMCL2764	unavailable	unavailable	unavailable	unavailable	2	0	0	0	1	0	0	1	0	0	0	1	1	1	1	0	1	0	1	0	1
ORTHOMCL2765	unavailable	unavailable	unavailable	unavailable	1	1	2	0	1	0	0	1	0	0	0	0	0	2	0	1	1	0	0	0	1
ORTHOMCL2767	unavailable	unavailable	unavailable	unavailable	1	0	0	0	1	2	1	1	0	0	0	1	0	0	0	1	1	1	0	1	0
ORTHOMCL2769	unavailable	unavailable	unavailable	unavailable	1	1	0	1	0	0	0	1	0	1	1	0	1	1	0	0	1	1	1	0	0
ORTHOMCL2771	unavailable	unavailable	unavailable	unavailable	1	0	1	0	0	0	0	0	1	0	0	0	1	1	1	2	0	1	1	0	1
ORTHOMCL2774	unavailable	unavailable	unavailable	unavailable	1	1	1	0	1	1	1	1	1	0	0	1	0	0	0	0	0	1	0	1	0
ORTHOMCL2775	unavailable	unavailable	unavailable	unavailable	0	1	1	0	0	1	1	0	1	0	0	0	1	1	1	0	0	0	1	1	1
ORTHOMCL2776	unavailable	unavailable	unavailable	unavailable	0	1	1	0	0	0	1	1	1	0	0	1	1	1	1	0	0	0	1	1	0
ORTHOMCL2777	unavailable	unavailable	unavailable	unavailable	0	0	2	0	1	1	0	1	0	0	0	0	1	2	0	1	0	0	1	1	0
ORTHOMCL2778	unavailable	unavailable	unavailable	unavailable	0	1	0	0	1	1	1	0	0	0	0	1	2	1	1	0	0	0	1	0	1
ORTHOMCL2780	unavailable	unavailable	unavailable	unavailable	0	1	1	0	1	0	0	1	1	0	0	1	1	1	1	1	0	0	1	0	0
ORTHOMCL2781	unavailable	unavailable	unavailable	unavailable	0	1	1	0	1	0	1	0	1	0	0	1	1	1	1	0	0	0	1	1	0
ORTHOMCL2785	unavailable	unavailable	unavailable	unavailable	0	1	1	1	0	0	1	0	1	0	0	1	1	1	0	1	0	0	1	1	0
ORTHOMCL2786	unavailable	unavailable	unavailable	unavailable	0	0	1	0	1	0	1	1	1	0	0	1	1	1	0	1	0	0	1	1	0
ORTHOMCL2787	unavailable	unavailable	unavailable	unavailable	0	1	1	0	1	0	0	1	1	0	0	1	1	1	1	1	0	0	1	0	0
ORTHOMCL2789	unavailable	unavailable	unavailable	unavailable	0	1	1	0	0	0	1	1	1	0	0	0	1	1	1	1	0	0	1	1	0
ORTHOMCL2791	unavailable	unavailable	unavailable	unavailable	0	0	1	0	1	0	1	1	1	0	0	1	1	1	0	1	0	0	1	1	0
ORTHOMCL2793	unavailable	unavailable	unavailable	unavailable	0	1	1	0	0	1	1	0	1	0	0	1	1	1	0	1	0	0	1	1	0
ORTHOMCL2795	unavailable	unavailable	unavailable	unavailable	0	1	1	0	1	0	1	1	1	0	0	1	1	1	0	1	0	0	1	0	0
ORTHOMCL2796	unavailable	unavailable	unavailable	unavailable	0	1	1	0	1	0	1	1	1	0	0	1	1	1	0	0	0	0	1	1	0
ORTHOMCL2799	unavailable	unavailable	unavailable	unavailable	0	0	1	0	1	1	1	0	1	0	0	0	1	1	1	0	0	0	1	1	1
ORTHOMCL2800	unavailable	unavailable	unavailable	unavailable	0	0	0	0	0	1	1	1	0	0	0	1	1	1	1	1	0	0	1	1	1
ORTHOMCL2802	unavailable	unavailable	unavailable	unavailable	0	1	1	0	0	0	1	1	1	0	0	0	1	1	1	1	0	0	1	1	0
ORTHOMCL2803	unavailable	unavailable	unavailable	unavailable	0	1	1	2	1	0	1	0	1	1	0	0	1	0	0	1	1	0	0	0	0
ORTHOMCL2805	unavailable	unavailable	unavailable	unavailable	0	0	0	0	1	0	1	1	0	1	0	1	1	1	0	0	0	0	1	2	1
ORTHOMCL2806	unavailable	unavailable	unavailable	unavailable	0	0	0	0	1	1	1	1	0	0	0	1	1	1	0	1	0	0	1	1	1
ORTHOMCL2807	unavailable	unavailable	unavailable	unavailable	0	1	1	0	1	0	0	1	1	0	0	1	1	1	0	1	0	0	1	1	0
ORTHOMCL2809	unavailable	unavailable	unavailable	unavailable	0	0	1	0	1	0	1	1	1	0	0	1	1	1	0	1	0	0	1	1	0
ORTHOMCL2810	unavailable	unavailable	unavailable	unavailable	0	0	1	0	0	0	1	1	1	1	0	0	1	1	1	1	0	0	1	1	0
ORTHOMCL2811	unavailable	unavailable	unavailable	unavailable	0	1	1	0	1	1	0	1	1	1	0	1	1	1	0	0	0	0	1	0	0
ORTHOMCL2814	unavailable	unavailable	unavailable	unavailable	0	1	0	0	1	1	0	1	0	1	0	1	1	1	1	1	0	0	1	0	0
ORTHOMCL2815	unavailable	unavailable	unavailable	unavailable	0	0	1	0	1	0	1	1	1	0	0	1	1	1	0	1	0	0	1	1	0
ORTHOMCL2816	unavailable	unavailable	unavailable	unavailable	0	1	1	0	1	0	1	1	1	0	0	1	1	1	0	0	0	0	1	1	0
ORTHOMCL2817	unavailable	unavailable	unavailable	unavailable	0	1	1	0	1	0	0	1	1	0	0	1	1	1	0	1	0	0	1	1	0
ORTHOMCL2820	unavailable	unavailable	unavailable	unavailable	0	1	0	0	1	1	0	1	0	1	0	1	1	1	1	1	0	0	1	0	0
ORTHOMCL2821	unavailable	unavailable	unavailable	unavailable	0	0	2	0	1	1	0	1	0	0	0	0	1	2	0	1	0	0	1	1	0
ORTHOMCL2825	unavailable	unavailable	unavailable	unavailable	0	0	1	0	0	1	2	0	1	0	0	0	1	1	1	1	0	0	1	1	0
ORTHOMCL2827	unavailable	unavailable	unavailable	unavailable	0	0	1	0	0	1	1	0	1	1	0	0	1	1	1	0	0	0	1	1	1
ORTHOMCL2828	unavailable	unavailable	unavailable	unavailable	0	0	1	0	1	1	0	1	1	0	0	1	1	0	1	1	0	0	1	0	1
ORTHOMCL2833	unavailable	unavailable	unavailable	unavailable	0	0	1	0	0	0	1	1	1	1	0	0	1	1	1	1	0	0	1	1	0
ORTHOMCL2834	unavailable	unavailable	unavailable	unavailable	0	0	1	0	0	0	1	1	1	0	0	1	1	1	1	1	0	0	1	1	0
ORTHOMCL2839	unavailable	unavailable	unavailable	unavailable	0	1	1	0	1	1	1	1	1	0	0	1	0	0	0	1	0	0	0	1	1
ORTHOMCL2844	unavailable	unavailable	unavailable	unavailable	0	0	1	1	2	0	0	0	1	0	1	0	0	0	2	0	1	0	0	1	1
ORTHOMCL2848	unavailable	unavailable	unavailable	unavailable	0	0	0	1	0	0	0	7	0	0	1	0	0	0	0	0	1	0	0	0	1
ORTHOMCL2909	unavailable	unavailable	unavailable	unavailable	1	1	2	0	0	1	1	0	1	0	0	0	0	1	0	0	0	1	0	1	0
ORTHOMCL2910	unavailable	unavailable	unavailable	unavailable	1	1	0	1	0	1	0	1	0	0	1	0	0	0	1	0	2	0	0	0	1
ORTHOMCL2911	unavailable	unavailable	unavailable	unavailable	1	1	1	0	0	0	0	0	2	0	0	0	1	0	1	0	0	0	1	2	0
ORTHOMCL2912	unavailable	unavailable	unavailable	unavailable	2	1	0	0	0	1	0	0	2	0	0	0	1	0	1	0	0	0	0	1	1
ORTHOMCL2913	unavailable	unavailable	unavailable	unavailable	1	0	1	0	0	1	1	0	1	0	0	0	1	1	0	0	0	1	1	1	0
ORTHOMCL2915	unavailable	unavailable	unavailable	unavailable	1	0	0	0	1	0	1	1	0	0	0	1	1	1	0	1	0	0	1	1	0
ORTHOMCL2916	unavailable	unavailable	unavailable	unavailable	1	1	0	1	0	2	0	0	0	0	1	1	0	0	0	0	2	0	0	0	1
ORTHOMCL2917	unavailable	unavailable	unavailable	unavailable	1	1	1	0	0	0	0	0	2	0	0	0	1	0	1	0	0	0	1	2	0
ORTHOMCL2921	unavailable	unavailable	unavailable	unavailable	1	0	0	0	2	0	0	1	0	0	1	1	0	0	0	1	1	1	0	1	0
ORTHOMCL2922	unavailable	unavailable	unavailable	unavailable	1	0	0	0	0	1	1	0	0	0	0	0	1	1	1	1	0	1	1	1	0
ORTHOMCL2923	unavailable	unavailable	unavailable	unavailable	1	1	1	0	0	0	0	0	2	0	0	0	1	0	1	0	0	0	1	2	0
ORTHOMCL2928	unavailable	unavailable	unavailable	unavailable	1	0	0	1	0	1	1	0	0	1	0	0	1	1	1	0	0	1	1	0	0
ORTHOMCL2929	unavailable	unavailable	unavailable	unavailable	1	1	0	0	1	0	0	1	0	0	0	1	1	1	0	1	0	1	1	0	0
ORTHOMCL2930	unavailable	unavailable	unavailable	unavailable	1	0	0	1	0	1	0	0	0	0	1	0	1	1	0	1	1	0	1	0	1
ORTHOMCL2933	unavailable	unavailable	unavailable	unavailable	1	2	0	1	0	1	0	1	0	0	1	0	0	0	0	0	2	0	0	0	1
ORTHOMCL2934	unavailable	unavailable	unavailable	unavailable	1	0	0	0	1	1	0	1	0	0	0	1	1	1	0	1	0	0	1	0	1
ORTHOMCL2936	unavailable	unavailable	unavailable	unavailable	1	1	1	0	1	1	0	1	1	0	0	1	0	0	0	1	0	1	0	0	0
ORTHOMCL2938	unavailable	unavailable	unavailable	unavailable	1	1	1	0	0	0	0	0	2	0	0	0	1	0	1	0	0	0	1	2	0
ORTHOMCL2939	unavailable	unavailable	unavailable	unavailable	0	0	1	0	0	1	1	0	1	0	0	0	1	1	0	1	0	0	1	1	1
ORTHOMCL2940	unavailable	unavailable	unavailable	unavailable	0	0	0	0	1	2	1	0	0	0	0	1	1	1	0	0	0	0	1	1	1
ORTHOMCL2941	unavailable	unavailable	unavailable	unavailable	0	0	1	0	1	0	1	1	1	0	0	1	1	1	0	0	0	0	1	1	0
ORTHOMCL2942	unavailable	unavailable	unavailable	unavailable	0	1	0	0	1	0	0	1	0	1	0	1	1	1	1	1	0	0	1	0	0
ORTHOMCL2943	unavailable	unavailable	unavailable	unavailable	0	0	1	0	0	1	1	0	1	0	0	0	1	1	1	0	0	0	1	0	2
ORTHOMCL2944	unavailable	unavailable	unavailable	unavailable	0	1	1	0	0	1	0	0	1	0	0	1	1	0	1	0	0	0	1	1	1
ORTHOMCL2947	unavailable	unavailable	unavailable	unavailable	0	0	2	0	2	3	0	0	1	0	0	1	1	0	0	0	0	0	0	0	0
ORTHOMCL2952	unavailable	unavailable	unavailable	unavailable	0	0	1	0	0	1	1	0	1	0	0	0	1	1	1	0	0	0	1	1	1
ORTHOMCL2953	unavailable	unavailable	unavailable	unavailable	0	0	1	0	1	0	1	1	1	0	0	0	1	1	1	1	0	0	1	0	0
ORTHOMCL2954	unavailable	unavailable	unavailable	unavailable	0	0	1	0	0	1	1	0	1	1	0	0	1	1	0	0	0	0	1	1	1
ORTHOMCL2955	unavailable	unavailable	unavailable	unavailable	0	0	0	0	1	1	0	1	0	0	0	1	1	1	1	1	0	0	1	0	1
ORTHOMCL2957	unavailable	unavailable	unavailable	unavailable	0	0	1	0	0	1	1	0	1	1	0	0	1	1	0	0	0	0	1	1	1
ORTHOMCL2958	unavailable	unavailable	unavailable	unavailable	0	1	0	0	1	0	1	1	0	0	0	1	1	1	1	0	0	0	1	1	0
ORTHOMCL2960	unavailable	unavailable	unavailable	unavailable	0	0	0	1	0	1	0	0	0	1	1	0	1	1	1	0	1	0	1	0	1
ORTHOMCL2961	unavailable	unavailable	unavailable	unavailable	0	1	0	0	0	1	1	0	0	1	0	0	1	1	1	1	0	0	1	0	1
ORTHOMCL2962	unavailable	unavailable	unavailable	unavailable	0	0	1	0	1	1	0	1	0	0	0	0	1	2	0	1	0	0	1	1	0
ORTHOMCL2964	unavailable	unavailable	unavailable	unavailable	0	1	1	0	0	0	1	0	1	0	0	0	1	1	1	1	0	0	1	1	0
ORTHOMCL2967	unavailable	unavailable	unavailable	unavailable	0	0	1	0	0	1	1	0	1	0	0	1	1	1	0	1	0	0	1	1	0
ORTHOMCL2968	unavailable	unavailable	unavailable	unavailable	0	1	0	0	1	1	0	1	0	1	0	1	1	1	1	0	0	0	1	0	0
ORTHOMCL2970	unavailable	unavailable	unavailable	unavailable	0	0	0	1	0	1	0	0	0	0	1	0	1	1	1	0	2	0	1	0	1
ORTHOMCL2971	unavailable	unavailable	unavailable	unavailable	0	0	1	0	1	0	1	0	1	0	0	0	1	1	1	0	0	0	1	1	1
ORTHOMCL2973	unavailable	unavailable	unavailable	unavailable	0	2	1	0	0	0	1	0	1	0	0	0	1	1	0	0	0	0	1	1	1
ORTHOMCL2974	unavailable	unavailable	unavailable	unavailable	0	1	1	0	0	0	1	0	1	0	0	0	1	1	1	1	0	0	1	1	0
ORTHOMCL2975	unavailable	unavailable	unavailable	unavailable	0	1	1	0	0	1	1	0	1	0	0	0	1	1	1	0	0	0	1	1	0
ORTHOMCL2978	unavailable	unavailable	unavailable	unavailable	0	0	0	0	1	1	1	0	0	0	0	0	2	0	0	0	1	0	2	1	1
ORTHOMCL2981	unavailable	unavailable	unavailable	unavailable	0	0	2	0	0	0	0	0	0	0	0	1	1	1	1	2	0	0	1	0	1
ORTHOMCL2982	unavailable	unavailable	unavailable	unavailable	0	1	1	0	0	0	1	0	1	0	0	0	1	1	1	1	0	0	1	1	0
ORTHOMCL2983	unavailable	unavailable	unavailable	unavailable	0	1	1	0	1	0	0	1	1	0	0	0	1	1	0	1	0	0	1	1	0
ORTHOMCL2985	unavailable	unavailable	unavailable	unavailable	0	1	0	0	1	1	0	0	0	0	1	0	1	1	0	1	0	1	1	0	1
ORTHOMCL2990	unavailable	unavailable	unavailable	unavailable	0	1	0	0	1	0	0	1	0	1	0	1	1	1	1	1	0	0	1	0	0
ORTHOMCL2993	unavailable	unavailable	unavailable	unavailable	0	1	0	0	1	1	0	1	0	1	0	1	1	1	1	0	0	0	1	0	0
ORTHOMCL2995	unavailable	unavailable	unavailable	unavailable	0	1	1	0	1	0	1	1	1	0	0	1	0	0	1	1	0	0	0	1	0
ORTHOMCL2996	unavailable	unavailable	unavailable	unavailable	0	1	0	0	1	0	1	2	0	0	0	1	0	0	1	2	0	0	0	1	0
ORTHOMCL3001	unavailable	unavailable	unavailable	unavailable	0	1	1	0	1	1	1	1	1	0	0	1	0	0	0	0	0	0	0	1	1
ORTHOMCL3003	unavailable	unavailable	unavailable	unavailable	0	1	0	1	1	0	1	1	0	0	1	0	0	0	0	1	1	0	0	1	1
ORTHOMCL3004	unavailable	unavailable	unavailable	unavailable	0	1	1	0	0	0	3	0	1	0	0	1	0	1	0	1	0	0	0	1	0
ORTHOMCL3005	unavailable	unavailable	unavailable	unavailable	0	0	1	0	1	0	1	1	1	0	0	1	0	0	1	1	0	0	0	1	1
ORTHOMCL3008	unavailable	unavailable	unavailable	unavailable	0	1	0	1	1	0	1	1	0	0	1	0	0	0	0	1	1	0	0	1	1
ORTHOMCL3009	unavailable	unavailable	unavailable	unavailable	0	1	0	1	1	0	1	1	0	0	1	0	0	0	0	1	1	0	0	1	1
ORTHOMCL3010	unavailable	unavailable	unavailable	unavailable	0	1	0	1	1	0	1	1	0	0	1	0	0	0	0	1	1	0	0	1	1
ORTHOMCL3011	unavailable	unavailable	unavailable	unavailable	0	1	0	1	1	1	0	0	0	1	1	0	0	0	1	0	2	0	0	1	0
ORTHOMCL3016	unavailable	unavailable	unavailable	unavailable	0	1	0	2	0	1	0	0	0	1	2	0	0	0	0	0	2	0	0	0	1
ORTHOMCL3017	unavailable	unavailable	unavailable	unavailable	0	0	0	0	0	3	0	0	0	0	0	0	0	0	0	0	0	0	0	0	7
ORTHOMCL3019	unavailable	unavailable	unavailable	unavailable	0	1	1	0	1	0	0	1	1	0	0	1	0	1	0	1	0	0	1	0	1
ORTHOMCL3080	unavailable	unavailable	unavailable	unavailable	1	0	1	1	0	0	1	0	0	1	0	0	0	0	1	1	1	0	0	0	1
ORTHOMCL3082	unavailable	unavailable	unavailable	unavailable	1	0	0	0	0	0	0	1	0	0	0	1	1	1	1	0	1	0	1	0	1
ORTHOMCL3084	unavailable	unavailable	unavailable	unavailable	1	0	1	1	0	0	1	0	1	0	0	0	0	0	0	0	2	1	0	0	1
ORTHOMCL3085	unavailable	unavailable	unavailable	unavailable	1	0	0	1	1	1	0	1	0	0	0	0	1	1	0	0	0	1	1	0	0
ORTHOMCL3086	unavailable	unavailable	unavailable	unavailable	1	0	1	0	0	0	0	1	3	0	0	0	0	1	0	0	0	0	0	1	1
ORTHOMCL3089	unavailable	unavailable	unavailable	unavailable	1	0	0	0	0	0	1	0	0	0	1	0	1	1	1	0	1	0	1	1	0
ORTHOMCL3090	unavailable	unavailable	unavailable	unavailable	1	1	0	0	0	1	0	0	0	0	0	0	1	1	1	1	0	0	1	0	1
ORTHOMCL3091	unavailable	unavailable	unavailable	unavailable	1	1	0	0	1	0	1	0	0	0	0	1	1	0	1	0	0	1	0	0	1
ORTHOMCL3096	unavailable	unavailable	unavailable	unavailable	1	0	1	1	0	1	0	0	1	0	1	0	0	0	1	0	1	0	0	0	1
ORTHOMCL3104	unavailable	unavailable	unavailable	unavailable	1	0	1	0	1	0	0	1	1	0	0	1	0	2	0	0	0	0	0	1	0
ORTHOMCL3105	unavailable	unavailable	unavailable	unavailable	1	1	0	0	0	0	0	0	0	1	0	0	1	1	1	0	0	1	1	1	0
ORTHOMCL3107	unavailable	unavailable	unavailable	unavailable	1	1	1	0	0	0	0	0	1	0	0	0	1	0	1	0	0	0	1	2	0
ORTHOMCL3108	unavailable	unavailable	unavailable	unavailable	1	0	1	0	0	0	0	0	1	0	0	1	1	0	2	0	0	1	1	0	0
ORTHOMCL3113	unavailable	unavailable	unavailable	unavailable	0	0	1	0	0	1	1	0	1	0	0	0	1	1	0	0	0	0	1	1	1
ORTHOMCL3114	unavailable	unavailable	unavailable	unavailable	0	1	1	0	0	0	1	0	1	0	0	0	1	1	1	0	0	0	1	1	0
ORTHOMCL3116	unavailable	unavailable	unavailable	unavailable	0	0	1	0	0	0	1	0	1	1	0	0	1	1	1	0	0	0	1	1	0
ORTHOMCL3117	unavailable	unavailable	unavailable	unavailable	0	0	1	0	1	0	0	1	1	0	0	1	1	0	1	1	0	0	1	0	0
ORTHOMCL3119	unavailable	unavailable	unavailable	unavailable	0	1	1	0	0	0	1	0	1	0	0	0	1	1	1	0	0	0	0	1	1
ORTHOMCL3123	unavailable	unavailable	unavailable	unavailable	0	1	1	0	0	0	0	0	1	0	0	0	2	2	0	0	0	0	2	0	0
ORTHOMCL3124	unavailable	unavailable	unavailable	unavailable	0	1	1	0	0	0	0	0	1	0	0	0	2	2	0	0	0	0	2	0	0
ORTHOMCL3125	unavailable	unavailable	unavailable	unavailable	0	0	1	0	1	1	0	2	0	0	0	0	1	1	0	2	0	0	0	0	0
ORTHOMCL3128	unavailable	unavailable	unavailable	unavailable	0	0	1	0	1	1	0	1	0	0	0	1	1	1	0	0	0	0	1	0	1
ORTHOMCL3129	unavailable	unavailable	unavailable	unavailable	0	1	0	0	1	0	0	1	0	0	0	1	1	1	1	1	0	0	1	0	0
ORTHOMCL3130	unavailable	unavailable	unavailable	unavailable	0	0	0	1	1	0	1	1	0	0	0	1	1	1	1	0	0	0	1	0	0
ORTHOMCL3132	unavailable	unavailable	unavailable	unavailable	0	1	1	0	0	1	0	0	1	0	0	0	1	0	1	0	0	0	1	2	0
ORTHOMCL3133	unavailable	unavailable	unavailable	unavailable	0	1	0	0	1	0	1	1	0	0	0	1	1	1	0	1	0	0	1	0	0
ORTHOMCL3134	unavailable	unavailable	unavailable	unavailable	0	0	1	0	0	0	1	1	1	0	0	1	1	1	0	0	0	0	1	1	0
ORTHOMCL3135	unavailable	unavailable	unavailable	unavailable	0	0	0	0	0	1	0	1	0	0	0	0	1	2	1	0	1	0	1	0	1
ORTHOMCL3137	unavailable	unavailable	unavailable	unavailable	0	0	0	0	0	0	0	0	0	1	1	0	1	1	0	1	2	0	2	0	0
ORTHOMCL3139	unavailable	unavailable	unavailable	unavailable	0	0	0	0	0	0	1	1	0	1	0	1	1	1	1	1	0	0	1	0	0
ORTHOMCL3140	unavailable	unavailable	unavailable	unavailable	0	0	0	1	1	0	0	1	0	0	1	1	1	1	0	0	1	0	1	0	0
ORTHOMCL3144	unavailable	unavailable	unavailable	unavailable	0	0	1	0	0	1	1	0	1	0	0	0	1	1	1	0	0	0	1	0	1
ORTHOMCL3145	unavailable	unavailable	unavailable	unavailable	0	1	1	0	0	1	0	1	2	0	0	0	1	0	1	0	0	0	0	1	0
ORTHOMCL3149	unavailable	unavailable	unavailable	unavailable	0	1	0	0	0	1	1	0	0	0	0	0	1	1	1	1	0	0	1	1	0
ORTHOMCL3150	unavailable	unavailable	unavailable	unavailable	0	1	0	1	0	0	0	0	1	0	2	0	1	1	0	0	1	0	1	0	0
ORTHOMCL3151	unavailable	unavailable	unavailable	unavailable	0	0	1	0	0	0	1	0	1	0	0	0	1	1	1	1	0	0	1	1	0
ORTHOMCL3152	unavailable	unavailable	unavailable	unavailable	0	0	0	0	0	1	1	0	0	0	0	0	1	1	1	1	0	0	1	1	1
ORTHOMCL3153	unavailable	unavailable	unavailable	unavailable	0	0	1	0	0	0	1	0	1	0	0	0	1	1	1	1	0	0	1	1	0
ORTHOMCL3156	unavailable	unavailable	unavailable	unavailable	0	0	1	0	0	0	1	0	1	1	0	0	1	1	1	0	0	0	1	1	0
ORTHOMCL3157	unavailable	unavailable	unavailable	unavailable	0	1	1	0	0	0	1	0	1	0	0	0	1	1	1	0	0	0	1	1	0
ORTHOMCL3158	unavailable	unavailable	unavailable	unavailable	0	0	1	0	0	1	1	0	1	0	0	0	1	1	1	0	0	0	1	0	1
ORTHOMCL3160	unavailable	unavailable	unavailable	unavailable	0	0	0	0	1	1	0	1	0	0	0	1	1	1	1	1	0	0	1	0	0
ORTHOMCL3162	unavailable	unavailable	unavailable	unavailable	0	1	1	0	1	0	0	1	1	0	0	1	1	1	0	0	0	0	1	0	0
ORTHOMCL3163	unavailable	unavailable	unavailable	unavailable	0	0	0	1	1	0	1	1	0	0	0	1	1	1	1	0	0	0	1	0	0
ORTHOMCL3164	unavailable	unavailable	unavailable	unavailable	0	0	0	0	1	0	0	1	0	0	0	1	1	1	1	1	0	0	1	0	1
ORTHOMCL3165	unavailable	unavailable	unavailable	unavailable	0	0	1	0	2	0	1	0	1	0	0	1	1	1	0	0	0	0	0	1	0
ORTHOMCL3170	unavailable	unavailable	unavailable	unavailable	0	0	1	0	1	0	1	1	1	0	0	1	0	0	0	1	0	0	0	1	1
ORTHOMCL3171	unavailable	unavailable	unavailable	unavailable	0	0	1	0	1	0	1	2	1	0	0	1	0	0	0	1	0	0	0	0	1
ORTHOMCL3172	unavailable	unavailable	unavailable	unavailable	0	1	1	0	1	0	1	1	1	0	0	1	0	0	0	1	0	0	0	1	0
ORTHOMCL3174	unavailable	unavailable	unavailable	unavailable	0	1	1	0	1	0	1	1	1	0	0	1	0	0	0	1	0	0	0	1	0
ORTHOMCL3177	unavailable	unavailable	unavailable	unavailable	0	1	2	0	0	0	1	0	2	0	0	1	0	0	0	0	1	0	0	1	0
ORTHOMCL3180	unavailable	unavailable	unavailable	unavailable	0	1	1	0	2	0	1	1	1	0	0	1	0	0	0	0	0	0	0	1	0
ORTHOMCL3181	unavailable	unavailable	unavailable	unavailable	0	1	1	0	1	0	1	1	1	0	0	1	0	0	0	1	0	0	0	1	0
ORTHOMCL3189	unavailable	unavailable	unavailable	unavailable	0	0	0	0	1	0	0	1	0	1	0	0	0	1	1	2	0	0	0	1	1
ORTHOMCL3190	unavailable	unavailable	unavailable	unavailable	0	0	1	1	0	1	0	0	1	1	1	0	0	0	1	0	1	0	0	0	1
ORTHOMCL3191	unavailable	unavailable	unavailable	unavailable	0	0	1	0	1	0	0	0	1	1	0	0	0	0	1	3	1	0	0	0	0
ORTHOMCL3193	unavailable	unavailable	unavailable	unavailable	0	1	2	0	0	0	0	1	2	1	0	0	0	0	1	1	0	0	0	0	0
ORTHOMCL3195	unavailable	unavailable	unavailable	unavailable	0	0	1	0	1	0	0	0	1	1	0	1	0	0	1	2	1	0	0	0	0
ORTHOMCL3197	unavailable	unavailable	unavailable	unavailable	0	1	1	0	0	1	0	0	1	0	2	1	0	0	0	0	1	0	0	0	1
ORTHOMCL3198	unavailable	unavailable	unavailable	unavailable	0	1	1	0	1	2	0	1	1	0	0	1	0	0	0	0	0	0	0	0	1
ORTHOMCL3199	unavailable	unavailable	unavailable	unavailable	0	1	1	0	0	1	0	2	1	0	0	2	0	0	0	0	0	0	0	0	1
ORTHOMCL3201	unavailable	unavailable	unavailable	unavailable	0	0	1	0	2	0	0	1	1	0	1	1	0	0	0	0	1	0	0	1	0
ORTHOMCL3203	unavailable	unavailable	unavailable	unavailable	0	1	1	1	1	0	0	0	1	0	1	0	0	0	0	0	1	1	0	1	0
ORTHOMCL3204	unavailable	unavailable	unavailable	unavailable	0	1	1	1	1	0	0	0	1	0	1	0	0	0	0	0	1	1	0	1	0
ORTHOMCL3206	unavailable	unavailable	unavailable	unavailable	0	2	2	0	0	0	0	0	3	0	0	1	0	0	0	0	0	0	0	1	0
ORTHOMCL3267	unavailable	unavailable	unavailable	unavailable	1	1	1	0	0	0	1	0	1	0	0	0	1	1	0	0	0	0	1	0	0
ORTHOMCL3268	unavailable	unavailable	unavailable	unavailable	1	0	0	0	1	0	0	0	0	1	1	0	0	0	1	0	1	0	1	1	0
ORTHOMCL3269	unavailable	unavailable	unavailable	unavailable	5	0	0	0	0	0	0	0	0	0	0	0	0	0	0	0	0	3	0	0	0
ORTHOMCL3270	unavailable	unavailable	unavailable	unavailable	1	0	0	1	0	1	0	0	0	1	1	0	0	0	0	0	1	1	0	0	1
ORTHOMCL3272	unavailable	unavailable	unavailable	unavailable	1	0	0	1	0	2	0	0	0	1	1	0	0	0	0	0	1	0	0	0	1
ORTHOMCL3273	unavailable	unavailable	unavailable	unavailable	1	1	0	0	0	0	0	0	2	0	0	0	1	0	0	0	0	0	1	2	0
ORTHOMCL3274	unavailable	unavailable	unavailable	unavailable	2	2	0	1	0	0	0	0	0	0	0	1	0	1	0	0	0	0	0	0	1
ORTHOMCL3275	unavailable	unavailable	unavailable	unavailable	1	0	0	1	0	1	0	0	0	1	1	0	0	0	0	0	1	1	0	0	1
ORTHOMCL3277	unavailable	unavailable	unavailable	unavailable	1	0	0	1	0	1	0	0	0	1	1	0	0	0	0	0	1	1	0	0	1
ORTHOMCL3278	unavailable	unavailable	unavailable	unavailable	1	1	0	0	0	1	0	0	0	1	0	0	0	0	0	0	0	1	0	1	2
ORTHOMCL3279	unavailable	unavailable	unavailable	unavailable	1	0	0	0	0	1	0	0	0	0	0	0	1	1	1	0	0	1	1	0	1
ORTHOMCL3280	unavailable	unavailable	unavailable	unavailable	1	1	0	0	0	0	0	0	2	0	0	0	1	0	1	0	0	0	1	1	0
ORTHOMCL3284	unavailable	unavailable	unavailable	unavailable	2	0	0	1	0	0	0	0	0	1	1	0	0	0	0	0	1	2	0	0	0
ORTHOMCL3285	unavailable	unavailable	unavailable	unavailable	1	0	0	1	0	1	0	0	0	1	1	0	0	0	0	0	1	1	0	0	1
ORTHOMCL3286	unavailable	unavailable	unavailable	unavailable	1	1	0	0	1	1	0	1	0	0	0	0	0	0	1	0	0	1	0	0	1
ORTHOMCL3289	unavailable	unavailable	unavailable	unavailable	1	0	0	0	0	0	1	0	0	0	0	0	1	1	0	0	0	1	1	1	1
ORTHOMCL3291	unavailable	unavailable	unavailable	unavailable	1	0	1	1	0	0	0	0	1	0	1	0	0	0	0	1	1	1	0	0	0
ORTHOMCL3293	unavailable	unavailable	unavailable	unavailable	1	0	0	1	0	1	0	0	0	1	1	0	0	0	0	0	1	1	0	0	1
ORTHOMCL3294	unavailable	unavailable	unavailable	unavailable	1	0	0	1	0	0	0	0	0	1	1	0	0	0	1	0	1	1	0	0	1
ORTHOMCL3296	unavailable	unavailable	unavailable	unavailable	1	1	0	0	0	0	0	0	2	0	0	0	1	0	0	0	0	0	1	2	0
ORTHOMCL3298	unavailable	unavailable	unavailable	unavailable	1	1	1	0	0	0	1	0	1	1	0	0	0	0	0	0	0	1	0	1	0
ORTHOMCL3299	unavailable	unavailable	unavailable	unavailable	1	0	0	0	0	1	0	1	0	0	0	1	0	0	1	1	0	1	0	0	1
ORTHOMCL3300	unavailable	unavailable	unavailable	unavailable	1	1	0	0	0	0	0	0	1	0	0	0	1	0	1	0	0	0	1	2	0
ORTHOMCL3305	unavailable	unavailable	unavailable	unavailable	1	0	1	1	0	0	1	0	1	0	1	0	0	0	0	0	0	1	0	1	0
ORTHOMCL3311	unavailable	unavailable	unavailable	unavailable	1	0	0	0	0	1	0	0	0	0	0	0	1	1	1	0	0	1	1	0	1
ORTHOMCL3312	unavailable	unavailable	unavailable	unavailable	1	0	0	1	0	1	0	0	0	1	1	0	0	0	0	0	1	1	0	0	1
ORTHOMCL3314	unavailable	unavailable	unavailable	unavailable	0	0	0	0	0	0	0	0	0	0	0	0	1	1	5	0	0	0	1	0	0
ORTHOMCL3316	unavailable	unavailable	unavailable	unavailable	0	0	0	1	0	1	0	0	0	0	1	0	1	1	0	0	1	0	1	0	1
ORTHOMCL3324	unavailable	unavailable	unavailable	unavailable	0	1	1	0	0	0	1	0	1	0	0	0	1	1	0	0	0	0	1	1	0
ORTHOMCL3327	unavailable	unavailable	unavailable	unavailable	0	0	2	0	1	1	0	0	0	0	0	0	1	0	1	1	0	0	1	0	0
ORTHOMCL3328	unavailable	unavailable	unavailable	unavailable	0	0	1	0	0	0	1	0	1	0	0	0	1	1	0	1	0	0	1	1	0
ORTHOMCL3330	unavailable	unavailable	unavailable	unavailable	0	0	0	0	1	0	1	1	0	0	0	1	1	1	0	1	0	0	1	0	0
ORTHOMCL3332	unavailable	unavailable	unavailable	unavailable	0	1	0	1	0	1	0	0	0	0	0	0	1	1	1	1	0	0	1	0	0
ORTHOMCL3333	unavailable	unavailable	unavailable	unavailable	0	1	0	0	0	0	1	0	0	0	0	1	1	1	0	1	0	0	1	0	1
ORTHOMCL3336	unavailable	unavailable	unavailable	unavailable	0	0	0	0	0	1	0	0	0	0	0	1	1	1	2	0	0	0	1	0	1
ORTHOMCL3337	unavailable	unavailable	unavailable	unavailable	0	0	0	0	1	0	0	1	0	0	0	1	1	1	1	1	0	0	1	0	0
ORTHOMCL3341	unavailable	unavailable	unavailable	unavailable	0	1	1	0	0	0	1	0	1	0	0	0	1	1	0	0	0	0	1	1	0
ORTHOMCL3342	unavailable	unavailable	unavailable	unavailable	0	0	1	0	0	1	0	0	1	0	0	0	1	1	1	0	0	0	1	0	1
ORTHOMCL3346	unavailable	unavailable	unavailable	unavailable	0	1	1	0	0	0	1	0	1	0	0	0	1	0	0	0	0	0	1	1	1
ORTHOMCL3349	unavailable	unavailable	unavailable	unavailable	0	0	1	0	1	0	0	1	1	0	0	0	1	1	0	1	0	0	1	0	0
ORTHOMCL3350	unavailable	unavailable	unavailable	unavailable	0	0	0	0	0	0	1	1	0	0	0	1	1	1	1	1	0	0	1	0	0
ORTHOMCL3351	unavailable	unavailable	unavailable	unavailable	0	0	0	1	0	1	0	0	0	0	1	0	1	1	0	0	1	0	1	0	1
ORTHOMCL3352	unavailable	unavailable	unavailable	unavailable	0	0	0	0	1	0	0	1	0	0	0	1	1	1	1	1	0	0	1	0	0
ORTHOMCL3353	unavailable	unavailable	unavailable	unavailable	0	0	0	1	0	1	0	0	0	0	1	0	1	1	0	0	1	0	1	0	1
ORTHOMCL3354	unavailable	unavailable	unavailable	unavailable	0	1	1	0	0	0	1	0	1	0	0	0	1	1	0	1	0	0	1	0	0
ORTHOMCL3355	unavailable	unavailable	unavailable	unavailable	0	0	0	1	0	1	0	0	0	0	1	0	1	1	0	0	1	0	1	0	1
ORTHOMCL3356	unavailable	unavailable	unavailable	unavailable	0	2	1	0	0	0	0	0	1	0	0	0	1	1	0	1	0	0	1	0	0
ORTHOMCL3357	unavailable	unavailable	unavailable	unavailable	0	0	1	0	0	0	1	0	1	0	0	0	1	1	1	0	0	0	1	1	0
ORTHOMCL3358	unavailable	unavailable	unavailable	unavailable	0	0	1	0	0	0	1	0	1	0	0	0	1	1	1	0	0	0	1	1	0
[truncated: 2,848 more rows]
